# Supplementary material for: Ash1 and Tup1 dependent repression of the Saccharomyces cerevisiae HO promoter requires activator-dependent nucleosome eviction
Source: PLoS Genet. 2020 Dec 31;16(12):e1009133. doi: 10.1371/journal.pgen.1009133 (PMC7806131; doi:10.1371/journal.pgen.1009133)
Supplement: S3 Table — For each Ash1 peak, the chromosomal location is given along with log2 fold enrichment. Each peak is identified as ATR (Ash1-Tup1-Rpd3), AT (Ash1-Tup1), AR (Ash1—Rpd3), or A-only (Ash1). (XLSX) [file pgen.1009133.s013.xlsx]

## Sheet: Read Me
Supplemental Table 3 has information pertinent to each Ash1 peak.
All 250 Ash1 peaks are included - ATR, AT, AR and A only.
Peaks listed as ATR-AT were originally scored as ATR; however, when the peaks were filtered to remove those of low confidence, the Rpd3 signal for these peaks fell below the cutoff. Thus, they were changed to AT.
For these ATR-AT peaks, the Rpd3 information is still listed (cells are grey).
log2FE = log2 Fold Enrichment
"Peak Number" for each factor was assigned based on chromosomal location.
"Peak Rank" was assigned in diminishing order of Ash1 log2FE signal (1 = highest).
Peaks listed as "double" (columns P & Q) have two peaks within a single intergenic region; in some cases, they were scored as two separate Ash1 peaks, and in other cases, they were scored as a single Ash1 peak but two separate Tup1 or Rpd3 peaks.
If scored as separate Ash1 peaks, they have different Peak Numbers; if scored as a single Ash1 peak, they have the same Peak Numbers.
"Location - Summit" refers to the intergenic, UTR, ORF etc categorization in Table 1A.
"Gene Direction" refers to divergent vs. parallel vs. convergent (Table 1B). NA = non applicable; i.e. those that are not intergenic.
"Nucleosome Density" refers to the position of the Ash1 peak summit within NDR, Nucleosome or Boundary (Table 2).
Note that this table includes classification for all Ash1 peaks, not just ATR peaks. Therefore, some are not counted in Tables 1 and 2.
"Intergenic Info" lists the chromosome coordinates of the intergenic region containing the peak (where relevant), as well as the region length and flanking ORFs.
For functional information on flanking ORFs, see Supplemental Table 5.
The column labeled "Table S4" identifies the genes flanking the peaks tested in Supplemental Table 4.
The final 3 columns indicate peaks containing Motif 1 or 2 (Fig S7) or overlap with Mcm1 ChIP-exo [1].
References
1. Rossi, M. J., W. K. M. Lai and B. F. Pugh (2018). Genome-wide determinants of sequence-specific DNA binding of general regulatory factors. Genome Res. 28: 497-508.

## Sheet: Supplemental Table S3
Supplemental Table 3. Properties of Ash1 Peaks.					Tup1 and Rpd3 are included when they overlap with Ash1.																Red = ORF downstream of Peak (Inferred possible target)
																	A = Ash1
															By Chr Location	1 = highest log2 FE	T = Tup1
Ash1 Peaks					Tup1 Peaks					Rpd3 Peaks					Ash1	Ash1	R = Rpd3	Peak Properties			Intergenic Info								Rossi et al, 2018
Chromosome Location	Peak Number	log2FE	q value	Score	Chromosome Location	Peak Number	log2FE	q value	Score	Chromosome Location	Peak Number	log2FE	q value	Score	Peak Number	Peak Rank	Peak Type	Location Summit	Gene Direction	Nucleosome Density	Chrom.	Start	Stop	Flanking Features	Length of Intergenic	Table S4	Motif 1	Motif 2	Mcm1
chrI:2390-2850	Ash1_ChIP/Ash1.Peak1	0.832	17.984	334	chrI:2380-2880	Tup1_ChIP/Tup1.Peak1	1.118	46.64	897	chrI:2470-2870	Rpd3_ChIP/Rpd3.Peak3	0.645	12.263	227	1	119	ATR	ORF - MIDDLE	NA	NUCLEOSOME
chrI:190220-191060	Ash1_ChIP/Ash1.Peak10	0.453	5.572	127	chrI:189850-190810	Tup1_ChIP/Tup1.Peak16	1.805	762.605	24694	chrI:189760-192000	Rpd3_ChIP/Rpd3.Peak36	1.413	46.943	5504	10	243	ATR	ORF	NA	NULL
chrV:141100-141510	Ash1_ChIP/Ash1.Peak100	0.754	36.484	704	chrV:140470-141670	Tup1_ChIP/Tup1.Peak244	2.491	1814.75	78127	chrV:141040-141510	Rpd3_ChIP/Rpd3.Peak556	1.199	98.861	2034	100	145	ATR	INTERGENIC	DIVERG	NDR	chrV	140365	141497	YEL009C|YEL007W	1132		yes
chrV:152530-153220	Ash1_ChIP/Ash1.Peak101	0.558	10.667	182	chrV:152300-153440	Tup1_ChIP/Tup1.Peak246	3.362	2103.15	52842	chrV:152420-153360	Rpd3_ChIP/Rpd3.Peak559	1.722	183.632	3911	101	213	ATR	INTERGENIC	DIVERG	NDR	chrV	151030	153473	YEL001C|YER001W	2443		yes
chrV:221400-221750	Ash1_ChIP/Ash1.Peak103	0.598	9.016	166	chrV:221300-221860	Tup1_ChIP/Tup1.Peak250	2.11	480.35	12330	chrV:221500-221800	Rpd3_ChIP/Rpd3.Peak572	0.724	11.79	191	103	199	ATR	INTERGENIC	DIVERG	NDR	chrV	221502	221844	YER033C|YER034W	342				yes
chrV:241960-242380	Ash1_ChIP/Ash1.Peak104	0.821	33.605	613	chrV:241890-243260	Tup1_ChIP/Tup1.Peak254	2.273	1798.5	83547	chrV:241970-242600	Rpd3_ChIP/Rpd3.Peak580	1.01	45.5	1091	104	124	ATR	INTERGENIC	DIVERG	NUCLEOSOME	chrV	241758	242497	YER045C|YER046W	739
chrV:386220-386760	Ash1_ChIP/Ash1.Peak105	1.014	29.961	580	chrV:386200-386700	Tup1_ChIP/Tup1.Peak275	1.524	104.671	2412	chrV:386160-387030	Rpd3_ChIP/Rpd3.Peak620	2.133	513.322	16059	105	85	ATR	INTERGENIC	DIVERG	NUCLEOSOME	chrV	386193	387148	YER111C|YER112W	955				yes
chrV:461850-462190	Ash1_ChIP/Ash1.Peak109	0.533	8.577	159	chrV:461700-462290	Tup1_ChIP/Tup1.Peak283	2.427	1888.89	42795	chrV:460870-462230	Rpd3_ChIP/Rpd3.Peak640	0.854	50.128	2548	109	225	ATR	INTERGENIC	DIVERG	NDR	chrV	461778	462540	YER145C|YER146W	762
chrI:198400-198770	Ash1_ChIP/Ash1.Peak11	0.725	14.296	438	chrI:198300-198860	Tup1_ChIP/Tup1.Peak17	3.13	1880.22	57388						11	153	AT	INTERGENIC	RIGHT	NDR	chrI	196261	203401	YAR042W|YAR050W	7140
chrV:490940-491480	Ash1_ChIP/Ash1.Peak110	1.521	181.693	4113	chrV:490860-491500	Tup1_ChIP/Tup1.Peak284	3.768	6164.32	143962	chrV:490960-491420	Rpd3_ChIP/Rpd3.Peak644	1.351	103.356	2149	110	21	ATR	INTERGENIC	LEFT	NDR	chrV	490842	491377	YER158C|YER159C	535				yes
chrVI:19390-19830	Ash1_ChIP/Ash1.Peak111	1.013	26.719	515	chrVI:19270-19970	Tup1_ChIP/Tup1.Peak291	2.303	561.763	17025						111	86	AT	UTR	CONVERG	NDR
chrVI:31010-31520	Ash1_ChIP/Ash1.Peak112	1.355	92.135	1887	chrVI:30850-32300	Tup1_ChIP/Tup1.Peak293	2.613	1174.6	56289	chrVI:31090-31410	Rpd3_ChIP/Rpd3.Peak655	0.669	10.812	189	112	35	ATR	UTR	LEFT	NDR							yes
chrVI:106430-106930	Ash1_ChIP/Ash1.Peak113	1.192	83.033	1879	chrVI:106370-106920	Tup1_ChIP/Tup1.Peak300	2.16	641.66	13782	chrVI:106470-106870	Rpd3_ChIP/Rpd3.Peak670	0.86	37.807	787	113	58	ATR	INTERGENIC	DIVERG	NDR	chrVI	106315	107214	YFL016C|YFL014W	899		yes		yes
chrVI:183290-183780	Ash1_ChIP/Ash1.Peak114	0.85	44.961	812	chrVI:183240-183770	Tup1_ChIP/Tup1.Peak301	1.046	136.898	3117	chrVI:183100-184190	Rpd3_ChIP/Rpd3.Peak674	3.037	2242.84	66404	114	113	ATR	ORF - MIDDLE	NA	NUCLEOSOME
chrVII:156290-156690	Ash1_ChIP/Ash1.Peak117	0.828	27.071	435	chrVII:156210-156630	Tup1_ChIP/Tup1.Peak316	1.833	249.432	4417	chrVII:156160-156850	Rpd3_ChIP/Rpd3.Peak713	3.26	2420.81	65147	117	120	ATR	INTERGENIC	LEFT	BOUNDARY	chrVII	156449	156541	YGL184C|YGL183C	92		yes
chrVII:205760-206900	Ash1_ChIP/Ash1.Peak119	1.006	36.74	1289	chrVII:205400-206970	Tup1_ChIP/Tup1.Peak319	2.43	525.549	22254	chrVII:205440-205800	Rpd3_ChIP/Rpd3.Peak722	0.887	19.125	337	119	88	ATR	INTERGENIC	NA	NDR	chrVII	205634	206645	tL(CAA)G|YGL158W	1011		yes
chrI:211230-211440	Ash1_ChIP/Ash1.Peak12	0.608	6.428	106	chrI:211080-211570	Tup1_ChIP/Tup1.Peak19	2.757	1506.23	31702						12	194	AT	INTERGENIC	RIGHT	NULL	chrI	208016	220196	YAR050W|YAR064W	12180		yes
chrVII:323520-324950	Ash1_ChIP/Ash1.Peak120	0.999	50.464	1869	chrVII:323390-325150	Tup1_ChIP/Tup1.Peak326	2.865	2538.05	88800	chrVII:323550-324150	Rpd3_ChIP/Rpd3.Peak739	0.876	30.332	725	120; Double	92(#1)	ATR	INTERGENIC	RIGHT	NDR	chrVII	323344	325231	YGL097W|YGL096W	1887
chrVII:323520-324950	Ash1_ChIP/Ash1.Peak120	0.999	50.464	1869	chrVII:323390-325150	Tup1_ChIP/Tup1.Peak326	2.865	2538.05	88800	chrVII:324570-324890	Rpd3_ChIP/Rpd3.Peak740	0.697	11.793	196	120; Double	92(#2)	ATR	INTERGENIC	RIGHT	DUPLICATE	chrVII	323344	325231	YGL097W|YGL096W	1887
chrVII:384620-385000	Ash1_ChIP/Ash1.Peak121	0.789	23.811	444	chrVII:384570-385070	Tup1_ChIP/Tup1.Peak331	2.177	807.769	16706	chrVII:383640-385150	Rpd3_ChIP/Rpd3.Peak749	1.914	184.092	40629	121	131	ATR	UTR	RIGHT	NDR
chrVII:413310-413690	Ash1_ChIP/Ash1.Peak122	0.796	26.595	490	chrVII:413250-413770	Tup1_ChIP/Tup1.Peak335	2.144	930.86	20264	chrVII:413320-413670	Rpd3_ChIP/Rpd3.Peak756	0.93	32.849	608	122	129	ATR	INTERGENIC	NA	NDR	chrVII	412367	413982	tV(AAC)G|YGL045W	1615
chrVII:483260-484040	Ash1_ChIP/Ash1.Peak125	0.824	43.142	1045	chrVII:483170-484430	Tup1_ChIP/Tup1.Peak346	2.412	1520.08	60917	chrVII:483230-484370	Rpd3_ChIP/Rpd3.Peak775	1.524	361.435	14122	125	123	ATR	INTERGENIC	DIVERG	NULL	chrVII	483027	485421	YGL007C-A|YGL006W-A	2394			yes	yes
chrVII:516330-516570	Ash1_ChIP/Ash1.Peak126	0.545	7.924	114	chrVII:516280-516620	Tup1_ChIP/Tup1.Peak347	1.352	144.243	2897	chrVII:516170-516620	Rpd3_ChIP/Rpd3.Peak776	1.03	48.702	1052	126	219	ATR	INTERGENIC	RIGHT	NDR	chrVII	516567	516678	YGR013W|YGR014W	111			yes	yes
chrVII:528660-528980	Ash1_ChIP/Ash1.Peak127	0.519	7.916	105	chrVII:528620-528920	Tup1_ChIP/Tup1.Peak348	0.693	17.648	319	chrVII:527900-528950	Rpd3_ChIP/Rpd3.Peak779	0.527	8.761	270	127	230	ATR	INTERGENIC	RIGHT	NUCLEOSOME	chrVII	528575	529046	YGR021W|YGR023W	471
chrVII:592270-592950	Ash1_ChIP/Ash1.Peak128	0.729	23.923	425	chrVII:592100-593140	Tup1_ChIP/Tup1.Peak354	2.679	1980.83	43513	chrVII:592300-593080	Rpd3_ChIP/Rpd3.Peak792	1.194	77.52	1440	128	151	ATR	INTERGENIC	RIGHT	NDR	chrVII	592047	593462	YGR049W|YGR052W	1415		yes
chrVII:625060-625610	Ash1_ChIP/Ash1.Peak129	0.884	36.214	769	chrVII:625030-625730	Tup1_ChIP/Tup1.Peak359	2.551	2096.47	51785	chrVII:624940-625910	Rpd3_ChIP/Rpd3.Peak798	2.024	477.238	15540	129	105	ATR	ORF/UTR	NA	NUCLEOSOME
chrVII:650840-651450	Ash1_ChIP/Ash1.Peak131	1.254	94.288	2297	chrVII:650800-651380	Tup1_ChIP/Tup1.Peak361	1.783	239.586	5889	chrVII:650800-651320	Rpd3_ChIP/Rpd3.Peak805	0.682	13.94	279	131	49	ATR	INTERGENIC	LEFT	NDR	chrVII	650739	651288	YGR086C|YGR087C	549	PIL1		yes	yes
chrVII:677660-678080	Ash1_ChIP/Ash1.Peak132	0.671	21.253	412	chrVII:677570-678290	Tup1_ChIP/Tup1.Peak362	2.038	493.483	13654	chrVII:677240-678040	Rpd3_ChIP/Rpd3.Peak810	0.709	20.155	522	132	173	ATR	INTERGENIC	RIGHT	BOUNDARY	chrVII	677607	678470	YGR096W|YGR097W	863
chrVII:702830-703320	Ash1_ChIP/Ash1.Peak134	1.086	77.542	1631	chrVII:702680-703400	Tup1_ChIP/Tup1.Peak365	4.044	5852.74	158532	chrVII:702770-703320	Rpd3_ChIP/Rpd3.Peak814	2.158	528.13	11149	134	71	ATR	INTERGENIC	NA	BOUNDARY	chrVII	701048	703406	tK(UUU)G|YGR108W	2358				yes
chrVII:766080-766590	Ash1_ChIP/Ash1.Peak135	1.187	92.408	2084	chrVII:765950-766780	Tup1_ChIP/Tup1.Peak369	3.472	6956.28	211319	chrVII:766000-766860	Rpd3_ChIP/Rpd3.Peak825	2.212	522.053	15385	135	60	ATR	INTERGENIC	DIVERG	NUCLEOSOME	chrVII	765882	767427	YGR138C|YGR140W	1545
chrVII:774360-774790	Ash1_ChIP/Ash1.Peak136	0.755	19.417	406	chrVII:774240-774770	Tup1_ChIP/Tup1.Peak371	1.298	85.905	2233	chrVII:774260-774730	Rpd3_ChIP/Rpd3.Peak828	0.721	17.994	304	136	144	ATR	INTERGENIC	NA	NDR	chrVII	774421	774741	tA(AGC)G|YGR143W	320			yes	yes
chrVII:878330-878710	Ash1_ChIP/Ash1.Peak138	0.726	12.972	219	chrVII:878330-878870	Tup1_ChIP/Tup1.Peak381	0.972	44.255	1089	chrVII:878330-878890	Rpd3_ChIP/Rpd3.Peak853	1.109	57.511	1351	138	152	ATR	INTERGENIC	NA	NDR	chrVII	878402	878708	YGR189C|tW(CCA)G	306			yes	yes
chrVII:919710-920060	Ash1_ChIP/Ash1.Peak139	0.773	14.057	214	chrVII:919690-920120	Tup1_ChIP/Tup1.Peak383	1.233	80.251	1707						139	138	AT	INTERGENIC	DIVERG	NUCLEOSOME	chrVII	919465	920549	YGR213C|YGR214W	1084		yes
chrII:135880-136370	Ash1_ChIP/Ash1.Peak14	1.697	298.482	5895	chrII:135820-136460	Tup1_ChIP/Tup1.Peak28	3.738	7325.27	176064	chrII:135900-136380	Rpd3_ChIP/Rpd3.Peak58	2.016	387.876	7880	14	8	ATR	ORF - MIDDLE	NA	BOUNDARY
chrVII:951290-951820	Ash1_ChIP/Ash1.Peak140	1.162	58.886	1214	chrVII:951310-951780	Tup1_ChIP/Tup1.Peak384	2.27	523.853	10884	chrVII:951380-951750	Rpd3_ChIP/Rpd3.Peak863	1.158	41.225	794	140	63	ATR	INTERGENIC	DIVERG	BOUNDARY	chrVII	951237	951752	YGR229C|YGR230W	515			yes	yes
chrVII:959320-959630	Ash1_ChIP/Ash1.Peak141	0.819	21.932	358	chrVII:959050-959750	Tup1_ChIP/Tup1.Peak385	2.457	901.912	24421	chrVII:959230-959680	Rpd3_ChIP/Rpd3.Peak864	1.386	142.854	2794	141	125	ATR	INTERGENIC	DIVERG	NULL	chrVII	958412	959838	YGR233C|YGR234W	1426
chrVII:986720-987750	Ash1_ChIP/Ash1.Peak142	1.638	182.747	4748	chrVII:986550-987860	Tup1_ChIP/Tup1.Peak391	4.026	9768.54	288419	chrVII:986820-987740	Rpd3_ChIP/Rpd3.Peak871	2.113	293.283	6008	142	11	ATR	INTERGENIC	RIGHT	NDR	chrVII	986789	987868	YGR248W|YGR249W	1079
chrVII:989760-990410	Ash1_ChIP/Ash1.Peak143	1.593	131.001	2682	chrVII:989690-990650	Tup1_ChIP/Tup1.Peak392	3.575	3726.75	109320	chrVII:989880-990340	Rpd3_ChIP/Rpd3.Peak872	1.07	54.81	1005	143	18	ATR	INTERGENIC	CONVERG	NDR	chrVII	989925	991080	YGR249W|YGR250C	1155
chrVII:1050140-1050680	Ash1_ChIP/Ash1.Peak145	1.533	163.041	3379	chrVII:1050140-1050700	Tup1_ChIP/Tup1.Peak394	2.776	1824.66	38546	chrVII:1050180-1050630	Rpd3_ChIP/Rpd3.Peak884	1.355	89.506	1723	145	20	ATR	INTERGENIC	LEFT	NDR	chrVII	1050064	1050655	YGR279C|YGR280C	591		yes	yes	yes
chrVII:1051930-1052170	Ash1_ChIP/Ash1.Peak146	0.531	5.504	101	chrVII:1051980-1052260	Tup1_ChIP/Tup1.Peak395	0.544	6.428	143	chrVII:1051840-1052390	Rpd3_ChIP/Rpd3.Peak886	1.421	91.058	1707	146	226	ATR	INTERGENIC	DIVERG	NUCLEOSOME	chrVII	1051752	1052587	YGR280C|YGR281W	835			yes
chrII:165050-165860	Ash1_ChIP/Ash1.Peak15	1.619	307.371	9226	chrII:164930-165930	Tup1_ChIP/Tup1.Peak30	4.369	14960	489197	chrII:164990-165860	Rpd3_ChIP/Rpd3.Peak67	1.842	400.238	12535	15	16	ATR	INTERGENIC	DIVERG	NDR	chrII	164880	166091	YBL029C-A|YBL029W	1211		yes
chrVIII:16750-18050	Ash1_ChIP/Ash1.Peak150	1.707	137.594	3196	chrVIII:16690-18340	Tup1_ChIP/Tup1.Peak400	2.268	485.662	16488						150	7	AT	INTERGENIC	CONVERG	NUCLEOSOME	chrVIII	16987	18887	YHL042W|YHL040C	1900
chrVIII:48220-48580	Ash1_ChIP/Ash1.Peak151	0.835	33.33	624	chrVIII:48100-48660	Tup1_ChIP/Tup1.Peak404	2.849	2927.42	59130	chrVIII:48110-48610	Rpd3_ChIP/Rpd3.Peak900	1.478	129.301	2411	151	118	ATR	UTR	DIVERG	NDR								yes	yes
chrVIII:54390-54660	Ash1_ChIP/Ash1.Peak152	0.479	6.424	103	chrVIII:54390-54690	Tup1_ChIP/Tup1.Peak406	0.714	20.86	378	chrVIII:54390-56490	Rpd3_ChIP/Rpd3.Peak901	0.935	68.844	5552	152	241	ATR	INTERGENIC	DIVERG	NDR	chrVIII	54248	54795	YHL026C|YHL025W	547		yes	yes	yes
chrVIII:175070-175490	Ash1_ChIP/Ash1.Peak155	0.732	20.589	381	chrVIII:174900-175520	Tup1_ChIP/Tup1.Peak421	2.103	975.181	25210	chrVIII:173380-176610	Rpd3_ChIP/Rpd3.Peak925	1.011	52.766	4498	155	147	ATR	INTERGENIC	RIGHT	NDR	chrVIII	175089	175504	YHR032W|YHR033W	415
chrVIII:206030-206300	Ash1_ChIP/Ash1.Peak157	0.584	6.906	119	chrVIII:205940-206380	Tup1_ChIP/Tup1.Peak422	1.656	166.131	3518	chrVIII:205820-206300	Rpd3_ChIP/Rpd3.Peak927	0.643	11.839	249	157	204	ATR	UTR	RIGHT	NDR
chrVIII:222580-222960	Ash1_ChIP/Ash1.Peak159	0.518	4.99	101						chrVIII:221660-223540	Rpd3_ChIP/Rpd3.Peak928	0.755	35.729	2279	159	232	AR	UTR	LEFT	NDR							yes
chrVIII:361430-361900	Ash1_ChIP/Ash1.Peak161	0.716	12.833	208						chrVIII:361230-361960	Rpd3_ChIP/Rpd3.Peak944	1.2	59.663	1164	161	157	AR	UTR	RIGHT	NUCLEOSOME
chrVIII:379570-379930	Ash1_ChIP/Ash1.Peak163	0.852	19.57	341	chrVIII:379520-379920	Tup1_ChIP/Tup1.Peak433	1.016	78.038	1468						163	112	AT	UTR	DIVERG	BOUNDARY
chrVIII:455580-456100	Ash1_ChIP/Ash1.Peak165	1.313	98.059	2012	chrVIII:455290-456240	Tup1_ChIP/Tup1.Peak438	3.007	3143.69	111757	chrVIII:455600-456010	Rpd3_ChIP/Rpd3.Peak961	1.404	96.587	1800	165	38	ATR	INTERGENIC	RIGHT	NDR	chrVIII	455556	456563	YHR176W|YHR177W	1007		yes
chrVIII:531430-532020	Ash1_ChIP/Ash1.Peak167	1.294	103.478	2171	chrVIII:531260-532170	Tup1_ChIP/Tup1.Peak443	3.697	5176.39	143040						167	42	AT	INTERGENIC	RIGHT	NULL	chrVIII	528619	538740	YHR211W|YHR212W-A	10121		yes
chrII:301410-301730	Ash1_ChIP/Ash1.Peak17	0.684	11.955	188	chrII:301340-301840	Tup1_ChIP/Tup1.Peak39	2.091	419.333	8013	chrII:301410-301770	Rpd3_ChIP/Rpd3.Peak91	1.094	30.682	501	17	167	ATR	INTERGENIC	RIGHT	NUCLEOSOME	chrII	301344	301942	YBR031W|YBR033W	598
chrX:18690-19190	Ash1_ChIP/Ash1.Peak170	1.058	66.939	1443	chrX:18610-19320	Tup1_ChIP/Tup1.Peak450	3.393	4292.56	128050	chrX:18720-19130	Rpd3_ChIP/Rpd3.Peak984	0.886	52.134	1021	170	74	ATR	INTERGENIC	DIVERG	NULL	chrX	18536	19495	YJL221C|YJL219W	959
chrX:26170-26630	Ash1_ChIP/Ash1.Peak172	0.902	23.066	477	chrX:26130-26750	Tup1_ChIP/Tup1.Peak453	2.804	1185.81	30393	chrX:26320-26560	Rpd3_ChIP/Rpd3.Peak985	0.633	8.429	125	172	102	ATR	INTERGENIC	DIVERG	NDR	chrX	26125	26885	YJL216C|YJL214W	760		yes
chrX:68850-69640	Ash1_ChIP/Ash1.Peak173	1.314	124.452	4385	chrX:68860-69300	Tup1_ChIP/Tup1.Peak454	1.714	226.505	4765	chrX:68900-70000	Rpd3_ChIP/Rpd3.Peak988	0.916	37.564	1683	173	37	ATR	INTERGENIC	DIVERG	NDR	chrX	68894	69305	YJL196C|YJL194W	411	ELO1/CDC6	yes	yes	yes
chrX:119830-120320	Ash1_ChIP/Ash1.Peak175	0.775	22.056	457	chrX:119820-120300	Tup1_ChIP/Tup1.Peak458	1.125	57.88	1160						175	136	AT	INTERGENIC	DIVERG	NDR	chrX	119114	120277	YJL160C|YJL159W	1163			yes	yes
chrX:159700-160160	Ash1_ChIP/Ash1.Peak177	0.843	38.311	673	chrX:159620-160280	Tup1_ChIP/Tup1.Peak463	1.635	181.974	3776	chrX:159550-160230	Rpd3_ChIP/Rpd3.Peak1009	2.253	551.617	13757	177	116	ATR	ORF/UTR	NA	NUCLEOSOME							yes
chrX:181830-182230	Ash1_ChIP/Ash1.Peak178	0.857	31.098	595	chrX:181810-182250	Tup1_ChIP/Tup1.Peak465	1.739	266.699	5587	chrX:181900-182130	Rpd3_ChIP/Rpd3.Peak1011	0.631	8.407	128	178	110	ATR	UTR	LEFT	NUCLEOSOME								yes
chrX:195180-195800	Ash1_ChIP/Ash1.Peak179	0.99	48.95	1233	chrX:195240-196010	Tup1_ChIP/Tup1.Peak466	2.094	392.385	8722	chrX:195330-196040	Rpd3_ChIP/Rpd3.Peak1015	0.909	34.173	721	179	93	ATR	INTERGENIC	DIVERG	NDR	chrX	195069	196209	YJL116C|YJL115W	1140		yes	yes	yes
chrX:223980-224500	Ash1_ChIP/Ash1.Peak181	0.598	12.136	204	chrX:223710-224770	Tup1_ChIP/Tup1.Peak469	2.274	591.548	15198	chrX:223930-224640	Rpd3_ChIP/Rpd3.Peak1020	0.791	19.368	436	181	200	ATR	UTR	RIGHT	NDR
chrX:257060-257580	Ash1_ChIP/Ash1.Peak182	0.609	7.938	132						chrX:256880-257690	Rpd3_ChIP/Rpd3.Peak1024	1.395	104.958	2667	182	193	AR	UTR	DIVERG	BOUNDARY
chrX:265470-266030	Ash1_ChIP/Ash1.Peak183	0.774	16	318	chrX:265440-265880	Tup1_ChIP/Tup1.Peak471	1.119	48.998	1089	chrX:265320-266220	Rpd3_ChIP/Rpd3.Peak1025	2.092	377.417	11840	183	137	ATR	INTERGENIC	DIVERG	BOUNDARY	chrX	265121	265812	YJL090C|YJL089W	691		yes
chrX:290990-291490	Ash1_ChIP/Ash1.Peak184	1.122	69.853	1486	chrX:291040-291570	Tup1_ChIP/Tup1.Peak472	2.089	633.533	13503	chrX:291080-291550	Rpd3_ChIP/Rpd3.Peak1030	1.064	51.896	1066	184	68	ATR	UTR	LEFT	NDR								yes	yes
chrX:294570-295040	Ash1_ChIP/Ash1.Peak185	0.436	7.802	115	chrX:293830-295180	Tup1_ChIP/Tup1.Peak473	1.608	288.726	7013	chrX:293070-293890	Rpd3_ChIP/Rpd3.Peak1032	0.445	4.451	78	185	245	ATR-AT	ORF - MIDDLE	NA	NUCLEOSOME
chrX:391700-392050	Ash1_ChIP/Ash1.Peak188	0.498	8.075	128	chrX:391500-392220	Tup1_ChIP/Tup1.Peak478	1.565	348.265	10093	chrX:391620-392130	Rpd3_ChIP/Rpd3.Peak1051	0.928	43.59	936	188	235	ATR	ORF	NA	BOUNDARY
chrX:606180-607050	Ash1_ChIP/Ash1.Peak190	1.302	108.673	3192	chrX:606090-607070	Tup1_ChIP/Tup1.Peak486	3.202	4056.16	129931	chrX:606150-607060	Rpd3_ChIP/Rpd3.Peak1084	1.684	178.538	4418	190	40	ATR	INTERGENIC	DIVERG	NUCLEOSOME	chrX	605808	608211	YJR094C|YJR094W-A	2403
chrX:639600-640290	Ash1_ChIP/Ash1.Peak191	0.658	13.04	301	chrX:639240-640250	Tup1_ChIP/Tup1.Peak490	1.673	248.545	7115	chrX:639350-640450	Rpd3_ChIP/Rpd3.Peak1092	0.968	26.492	537	191	181	ATR	UTR	DIVERG	NUCLEOSOME
chrX:662870-663320	Ash1_ChIP/Ash1.Peak192	1.029	88.201	1704	chrX:662780-663880	Tup1_ChIP/Tup1.Peak492	2.353	2977.23	122429	chrX:662860-663360	Rpd3_ChIP/Rpd3.Peak1096	1.368	137.476	2947	192	82	ATR	INTERGENIC	NA	NDR	chrX	663098	663747	YJR127C|snR3	649			yes
chrX:703470-703820	Ash1_ChIP/Ash1.Peak193	0.492	8.36	118	chrX:703300-704100	Tup1_ChIP/Tup1.Peak495	2.157	880.241	22724	chrX:703260-705540	Rpd3_ChIP/Rpd3.Peak1100	1.045	39.749	2417	193	237	ATR	INTERGENIC	DIVERG	NUCLEOSOME	chrX	703122	704194	YJR145C|YJR147W	1072
chrX:731820-732370	Ash1_ChIP/Ash1.Peak194	1.751	175.753	4113	chrX:731770-732890	Tup1_ChIP/Tup1.Peak497	3.12	5887.66	256613	chrX:731840-732270	Rpd3_ChIP/Rpd3.Peak1102	1.347	96.848	1994	194	6	ATR	INTERGENIC	DIVERG	NULL	chrX	729596	732438	YJR156C|YJR158W	2842
chrX:735280-735850	Ash1_ChIP/Ash1.Peak195	1.263	75.766	1721	chrX:735160-735910	Tup1_ChIP/Tup1.Peak498	3.556	4440.26	122531	chrX:735330-735800	Rpd3_ChIP/Rpd3.Peak1103	0.999	35.261	695	195	45	ATR	INTERGENIC	RIGHT	NULL	chrX	734143	736042	YJR158W|YJR159W	1899		yes
chrXI:7890-8170	Ash1_ChIP/Ash1.Peak197	0.614	6.748	115	chrXI:7800-8270	Tup1_ChIP/Tup1.Peak503	2.445	523.838	11193						197	190	AT	INTERGENIC	CONVERG	NULL	chrXI	7592	8867	YKL221W|YKL220C	1275
chrXI:20460-21050	Ash1_ChIP/Ash1.Peak198	0.873	22.371	489	chrXI:20570-21030	Tup1_ChIP/Tup1.Peak504	0.735	24.022	404	chrXI:20560-21100	Rpd3_ChIP/Rpd3.Peak1107	0.762	15.473	276	198; Double with 199	108	ATR	INTERGENIC	DIVERG	BOUNDARY	chrXI	18501	22080	YKL218C|YKL217W	3579
chrXI:21300-21870	Ash1_ChIP/Ash1.Peak199	0.763	19.869	392	chrXI:21300-21930	Tup1_ChIP/Tup1.Peak505	1.984	507.245	12803	chrXI:21250-22000	Rpd3_ChIP/Rpd3.Peak1108	2.009	228.946	5021	199; Double with 198	141	ATR	INTERGENIC	DIVERG	NDR	chrXI	18501	22080	YKL218C|YKL217W	3579		yes
chrI:14770-15140	Ash1_ChIP/Ash1.Peak2	0.662	17.074	324	chrI:14570-15580	Tup1_ChIP/Tup1.Peak2	2.034	760.463	32017						2; Double with 3	179	AT	INTERGENIC	DIVERG	NDR	chrI	13743	21564	YAL064C-A|YAL064W	7821
chrII:371370-371820	Ash1_ChIP/Ash1.Peak20	0.703	16.266	267	chrII:371220-371940	Tup1_ChIP/Tup1.Peak40	1.773	179.017	4247						20	161	AT	INTERGENIC	LEFT	NUCLEOSOME	chrII	370765	371957	YBR066C|YBR067C	1192	NRG2
chrXI:67820-68830	Ash1_ChIP/Ash1.Peak200	0.603	10.48	180	chrXI:67710-69130	Tup1_ChIP/Tup1.Peak507	2.059	581.581	19564	chrXI:67710-70160	Rpd3_ChIP/Rpd3.Peak1116	1.346	246.138	12040	200	196	ATR	ORF	NA	NUCLEOSOME
chrXI:93600-94150	Ash1_ChIP/Ash1.Peak202	1.795	251.649	5756	chrXI:93590-94110	Tup1_ChIP/Tup1.Peak508	1.935	349.314	7687	chrXI:93680-94070	Rpd3_ChIP/Rpd3.Peak1119	1	29.023	539	202	5	ATR	INTERGENIC	DIVERG	NDR	chrXI	93779	94142	YKL186C|YKL185W	363	MTR2/ASH1	yes	yes	yes
chrXI:143110-143420	Ash1_ChIP/Ash1.Peak203	0.66	9.056	155	chrXI:143050-143500	Tup1_ChIP/Tup1.Peak512	1.399	105.592	2205						203	180	AT	INTERGENIC	DIVERG	NUCLEOSOME	chrXI	143171	144318	YKL164C|YKL163W	1147
chrXI:146840-147280	Ash1_ChIP/Ash1.Peak204	1.005	50.381	950	chrXI:146760-147360	Tup1_ChIP/Tup1.Peak514	3.033	1517.11	36830	chrXI:146830-147220	Rpd3_ChIP/Rpd3.Peak1130	1.448	79.609	1522	204	89	ATR	INTERGENIC	CONVERG	NDR	chrXI	145495	147498	YKL163W|YKL162C	2003			yes
chrXI:230330-231730	Ash1_ChIP/Ash1.Peak206	1.225	145.485	5398	chrXI:229960-231800	Tup1_ChIP/Tup1.Peak521	2.673	5253.65	234405	chrXI:230450-230730	Rpd3_ChIP/Rpd3.Peak1143	0.57	8.126	121	206; Double	56(#1)	ATR	INTERGENIC	DIVERG	NULL	chrXI	230314	231901	YKL110C|YKL109W	1587
chrXI:230330-231730	Ash1_ChIP/Ash1.Peak206	1.225	145.485	5398	chrXI:229960-231800	Tup1_ChIP/Tup1.Peak521	2.673	5253.65	234405	chrXI:231020-231750	Rpd3_ChIP/Rpd3.Peak1144	2.116	548.676	13355	206; Double	56(#2)	ATR	INTERGENIC	DIVERG	DUPLICATE	chrXI	230314	231901	YKL110C|YKL109W	1587
chrXI:258530-258950	Ash1_ChIP/Ash1.Peak207	0.623	19.914	370	chrXI:258330-259480	Tup1_ChIP/Tup1.Peak523	2.321	2492.24	87094	chrXI:258380-259480	Rpd3_ChIP/Rpd3.Peak1147	1.803	557.011	21718	207	188	ATR	INTERGENIC	CONVERG	NULL	chrXI	258039	259071	YKL098W|YKL096C-B	1032				yes
chrXI:260520-260890	Ash1_ChIP/Ash1.Peak208	0.795	19.988	333	chrXI:260310-261000	Tup1_ChIP/Tup1.Peak525	2.618	988.171	26311	chrXI:260470-260950	Rpd3_ChIP/Rpd3.Peak1148	1.273	102.364	2155	208	130	ATR	INTERGENIC	RIGHT	NDR	chrXI	259607	261094	YKL096W-A|YKL096W	1487		yes
chrXI:322390-323080	Ash1_ChIP/Ash1.Peak209	0.88	30.999	528	chrXI:322290-323120	Tup1_ChIP/Tup1.Peak530	2.778	1712.22	34547	chrXI:322350-322930	Rpd3_ChIP/Rpd3.Peak1159	1.202	79.993	1578	209	106	ATR	INTERGENIC	DIVERG	NDR	chrXI	321691	323086	YKL063C|YKL062W	1395
chrII:372970-373570	Ash1_ChIP/Ash1.Peak21	1.373	120.733	2710	chrII:372950-374850	Tup1_ChIP/Tup1.Peak41	1.129	382.474	24905	chrII:373050-373560	Rpd3_ChIP/Rpd3.Peak101	0.719	18.134	374	21	32	ATR	INTERGENIC	LEFT	NDR	chrII	372806	373661	YBR067C|YBR068C	855			yes	yes
chrXI:355180-356420	Ash1_ChIP/Ash1.Peak211	1.643	228.336	5953	chrXI:355080-356590	Tup1_ChIP/Tup1.Peak534	4.584	10302.1	227279	chrXI:355190-356350	Rpd3_ChIP/Rpd3.Peak1168	1.498	127.854	2629	211	10	ATR	INTERGENIC	RIGHT	NULL	chrXI	355215	356286	YKL045W|YKL043W	1071
chrXI:514030-514470	Ash1_ChIP/Ash1.Peak213	0.599	15.516	276	chrXI:514020-514550	Tup1_ChIP/Tup1.Peak540	1.578	183.777	3796	chrXI:514150-514510	Rpd3_ChIP/Rpd3.Peak1186	0.612	9.852	165	213	197	ATR	INTERGENIC	NA	BOUNDARY	chrXI	513403	515001	tD(GUC)K|YKR039W	1598
chrXI:517190-517440	Ash1_ChIP/Ash1.Peak214	0.828	18.197	287	chrXI:517210-517460	Tup1_ChIP/Tup1.Peak541	1.043	39.359	606						214	121	AT	INTERGENIC	NA	NUCLEOSOME	chrXI	516994	517986	YKR039W|tA(AGC)K	992		yes
chrXI:518720-519300	Ash1_ChIP/Ash1.Peak215	1.65	321.464	7443	chrXI:518560-519340	Tup1_ChIP/Tup1.Peak543	2.925	4747.99	137965	chrXI:518610-519330	Rpd3_ChIP/Rpd3.Peak1188	2.045	600.042	16319	215	9	ATR	UTR	RIGHT	NDR									yes
chrXI:581090-581360	Ash1_ChIP/Ash1.Peak216	0.686	10.422	156	chrXI:581000-581870	Tup1_ChIP/Tup1.Peak547	1.746	262.158	9735						216	164	AT	INTERGENIC	DIVERG	NDR	chrXI	580814	582177	YKR075C|YKR076W	1363		yes
chrXI:614780-615250	Ash1_ChIP/Ash1.Peak217	0.892	47.489	936	chrXI:614290-615390	Tup1_ChIP/Tup1.Peak550	1.417	205.759	5069	chrXI:614480-615170	Rpd3_ChIP/Rpd3.Peak1205	0.731	19.56	362	217	104	ATR	INTERGENIC	DIVERG	NULL	chrXI	614088	615550	YKR092C|YKR093W	1462
chrXI:630430-630910	Ash1_ChIP/Ash1.Peak218	1.374	94.541	2069	chrXI:630450-630900	Tup1_ChIP/Tup1.Peak553	2.023	466.104	9226	chrXI:630500-630800	Rpd3_ChIP/Rpd3.Peak1209	0.895	18.155	325	218	31	ATR	INTERGENIC	RIGHT	NDR	chrXI	630476	631150	YKR096W|YKR097W	674	PCK1	yes	yes	yes
chrXI:645290-645740	Ash1_ChIP/Ash1.Peak219	1.011	39.7	787	chrXI:645190-645870	Tup1_ChIP/Tup1.Peak554	3.075	1483.77	40918	chrXI:645360-645600	Rpd3_ChIP/Rpd3.Peak1210	0.658	9.028	145	219	87	ATR	UTR	RIGHT	NDR
chrII:392540-392840	Ash1_ChIP/Ash1.Peak22	0.527	8.673	144	chrII:392460-392900	Tup1_ChIP/Tup1.Peak46	1.154	141.97	2463	chrII:392410-392970	Rpd3_ChIP/Rpd3.Peak108	2.303	631.235	14461	22	227	ATR	INTERGENIC	DIVERG	NDR	chrII	392383	392947	YBR077C|YBR078W	564		yes
chrXII:36760-37190	Ash1_ChIP/Ash1.Peak221	0.578	8.688	117	chrXII:36630-37330	Tup1_ChIP/Tup1.Peak559	2.422	469.92	9110						221	208	AT	INTERGENIC	LEFT	NDR	chrXII	36361	37141	YLL052C|YLL051C	780
chrXII:83830-84370	Ash1_ChIP/Ash1.Peak223	1.002	62.834	1302	chrXII:83760-84540	Tup1_ChIP/Tup1.Peak562	3.443	2860.43	62733	chrXII:83860-84450	Rpd3_ChIP/Rpd3.Peak1226	1.123	71.086	1371	223	90	ATR	INTERGENIC	RIGHT	NUCLEOSOME	chrXII	83834	84649	YLL029W|YLL028W	815	TPO1
chrXII:108510-108930	Ash1_ChIP/Ash1.Peak224	0.576	12.949	206	chrXII:108340-108870	Tup1_ChIP/Tup1.Peak566	1.045	81.908	1878	chrXII:108270-109060	Rpd3_ChIP/Rpd3.Peak1235	2.435	692.739	17949	224	209	ATR	ORF	NA	NUCLEOSOME
chrXII:370440-371140	Ash1_ChIP/Ash1.Peak227	0.809	33.356	555	chrXII:369690-371410	Tup1_ChIP/Tup1.Peak583	2.653	2963.48	108529	chrXII:369720-371290	Rpd3_ChIP/Rpd3.Peak1272	1.737	230.141	10036	227	127	ATR	INTERGENIC	DIVERG	NULL	chrXII	370156	371472	YLR110C|YLR113W	1316		yes		yes
chrXII:424040-424430	Ash1_ChIP/Ash1.Peak228	0.673	20.126	373	chrXII:423930-424570	Tup1_ChIP/Tup1.Peak586	2.401	2761.29	68724	chrXII:423720-424630	Rpd3_ChIP/Rpd3.Peak1279	1.468	227.05	7687	228	170	ATR	ORF - MIDDLE	NA	NDR
chrXII:447870-448180	Ash1_ChIP/Ash1.Peak229	0.611	8.871	176	chrXII:447700-448940	Tup1_ChIP/Tup1.Peak589	2.448	785.41	30158	chrXII:447760-448880	Rpd3_ChIP/Rpd3.Peak1285	1.591	115.655	2255	229	191	ATR	ORF/UTR	NA	NDR
chrII:408620-408970	Ash1_ChIP/Ash1.Peak23	0.618	11.936	219	chrII:408440-409080	Tup1_ChIP/Tup1.Peak50	2.55	1343.75	28557	chrII:408510-408960	Rpd3_ChIP/Rpd3.Peak114	0.978	61.07	1192	23	189	ATR	INTERGENIC	DIVERG	NDR	chrII	407273	409076	YBR082C|YBR083W	1803	UBC4/TEC1
chrXII:448400-448820	Ash1_ChIP/Ash1.Peak230	0.539	6.689	128	chrXII:447700-448940	Tup1_ChIP/Tup1.Peak589	2.448	785.41	30158	chrXII:447760-448880	Rpd3_ChIP/Rpd3.Peak1285	1.591	115.655	2255	230	221	ATR	ORF/UTR	NA	BOUNDARY							yes
chrXII:449380-449780	Ash1_ChIP/Ash1.Peak231	0.645	8.55	155	chrXII:449240-450260	Tup1_ChIP/Tup1.Peak590	2.594	1392.69	52640	chrXII:449310-449910	Rpd3_ChIP/Rpd3.Peak1286	1.773	227.043	6056	231	184	ATR	INTERGENIC	NA	NDR	chrXII	448721	451573	tQ(UUG)L|RDN37-1	2852
chrXII:611600-612110	Ash1_ChIP/Ash1.Peak232	0.906	49.611	1133	chrXII:611380-612170	Tup1_ChIP/Tup1.Peak602	2.954	5263.42	150015	chrXII:610880-612130	Rpd3_ChIP/Rpd3.Peak1313	1.264	209.26	9464	232	101	ATR	UTR	RIGHT	NDR
chrXII:645940-646310	Ash1_ChIP/Ash1.Peak234	0.692	14.595	255	chrXII:645760-646360	Tup1_ChIP/Tup1.Peak605	2.458	1170.76	28613	chrXII:645650-646320	Rpd3_ChIP/Rpd3.Peak1317	0.992	53.549	1455	234	163	ATR	INTERGENIC	DIVERG	NDR	chrXII	645091	646118	YLR254C|YLR256W	1027
chrXII:704260-704590	Ash1_ChIP/Ash1.Peak236	0.565	8.66	136	chrXII:704150-704690	Tup1_ChIP/Tup1.Peak608	2.031	596.733	12801	chrXII:704250-704720	Rpd3_ChIP/Rpd3.Peak1329	1.043	60.054	1162	236	212	ATR	INTERGENIC	LEFT	NDR	chrXII	704075	704466	YLR278C|YLR281C	391
chrXII:710490-711010	Ash1_ChIP/Ash1.Peak237	0.907	24.963	524	chrXII:710440-711030	Tup1_ChIP/Tup1.Peak609	2.678	772.061	18911	chrXII:710410-711000	Rpd3_ChIP/Rpd3.Peak1330	2.254	324.035	7500	237	100	ATR	INTERGENIC	LEFT	NDR	chrXII	710136	710666	YLR286C|YLR287C	530		yes
chrXII:722770-723550	Ash1_ChIP/Ash1.Peak238	0.924	37.215	680	chrXII:722690-723670	Tup1_ChIP/Tup1.Peak611	2.168	419.381	8460	chrXII:722720-723630	Rpd3_ChIP/Rpd3.Peak1333	1.564	165.604	4965	238	98	ATR	INTERGENIC	DIVERG	NUCLEOSOME	chrXII	722483	723742	YLR295C|YLR297W	1259
chrXII:728110-728670	Ash1_ChIP/Ash1.Peak239	1.258	141.32	3187	chrXII:728080-728750	Tup1_ChIP/Tup1.Peak612	2.944	2955.33	76200	chrXII:727650-728730	Rpd3_ChIP/Rpd3.Peak1334	1.77	709.551	29135	239	46	ATR	INTERGENIC	RIGHT	NDR	chrXII	728319	728854	YLR299W|YLR300W	535		yes		yes
chrXII:764350-764670	Ash1_ChIP/Ash1.Peak241	0.582	7.436	103						chrXII:763680-764680	Rpd3_ChIP/Rpd3.Peak1340	0.878	28.87	990	241	205	AR	INTERGENIC	DIVERG	BOUNDARY	chrXII	764203	764766	YLR314C|YLR315W	563
chrXII:789820-790110	Ash1_ChIP/Ash1.Peak242	0.712	12.961	235	chrXII:789790-790190	Tup1_ChIP/Tup1.Peak619	1.687	122.667	2290	chrXII:789780-790150	Rpd3_ChIP/Rpd3.Peak1346	1.304	61.189	1106	242	158	ATR	INTERGENIC	RIGHT	NDR	chrXII	789831	790238	YLR330W|YLR332W	407			yes
chrXII:809030-809630	Ash1_ChIP/Ash1.Peak244	1.033	51.063	1150	chrXII:808700-809670	Tup1_ChIP/Tup1.Peak623	2.951	1909.15	51599	chrXII:809010-809620	Rpd3_ChIP/Rpd3.Peak1355	1.664	206.964	4984	244	80	ATR	INTERGENIC	RIGHT	NULL	chrXII	808818	809702	YLR341W|YLR342W	884				yes
chrXII:949500-950070	Ash1_ChIP/Ash1.Peak245	0.763	27.689	687	chrXII:949280-951720	Tup1_ChIP/Tup1.Peak631	1.933	733.504	46746	chrXII:949450-949990	Rpd3_ChIP/Rpd3.Peak1386	1.156	63.254	1397	245	142	ATR	UTR	CONVERG	NDR
chrXII:950600-950970	Ash1_ChIP/Ash1.Peak246	0.698	11.573	198	chrXII:949280-951720	Tup1_ChIP/Tup1.Peak631	1.933	733.504	46746	chrXII:950660-950900	Rpd3_ChIP/Rpd3.Peak1387	0.563	7.563	117	246	162	ATR	INTERGENIC	DIVERG	NDR	chrXII	950473	951106	YLR412C-A|YLR413W	633
chrXII:954230-954750	Ash1_ChIP/Ash1.Peak247	0.506	6.809	122	chrXII:954200-954760	Tup1_ChIP/Tup1.Peak633	1.206	97.478	2148	chrXII:954110-954870	Rpd3_ChIP/Rpd3.Peak1390	1.915	278.685	7241	247	233	ATR	ORF - MIDDLE	NA	NDR							yes	yes	yes
chrXIII:26230-26470	Ash1_ChIP/Ash1.Peak248	0.663	13.508	277	chrXIII:24180-26540	Tup1_ChIP/Tup1.Peak641	0.818	121.185	11973	chrXIII:24080-26500	Rpd3_ChIP/Rpd3.Peak1411	1.163	49.45	1676	248	177	ATR	INTERGENIC	DIVERG	BOUNDARY	chrXIII	25852	26808	YML123C|YML121W	956
chrXIII:91190-91840	Ash1_ChIP/Ash1.Peak249	0.477	5.476	128	chrXIII:91040-92020	Tup1_ChIP/Tup1.Peak643	1.421	117.404	3769	chrXIII:91040-92060	Rpd3_ChIP/Rpd3.Peak1422	1.91	214.039	5514	249	242	ATR	INTERGENIC	DIVERG	BOUNDARY	chrXIII	91029	92200	YML091C|YML088W	1171
chrII:466180-466870	Ash1_ChIP/Ash1.Peak25	0.498	8.369	184	chrII:466080-467010	Tup1_ChIP/Tup1.Peak53	1.903	835.461	25575	chrII:466180-467050	Rpd3_ChIP/Rpd3.Peak127	1.531	123.492	2462	25	236	ATR	INTERGENIC	DIVERG	NDR	chrII	465970	467165	YBR112C|YBR114W	1195
chrXIII:287420-287880	Ash1_ChIP/Ash1.Peak252	1.152	78.014	1474	chrXIII:287340-287960	Tup1_ChIP/Tup1.Peak660	3.32	2282.31	57659	chrXIII:287490-287860	Rpd3_ChIP/Rpd3.Peak1461	1.027	39.65	682	252	66	ATR	INTERGENIC	RIGHT	NDR	chrXIII	286562	288049	YMR010W|YMR011W	1487		yes
chrXIII:306050-307260	Ash1_ChIP/Ash1.Peak253	1.227	88.647	1843	chrXIII:305900-307350	Tup1_ChIP/Tup1.Peak664	4.205	9937.18	222061	chrXIII:306030-307230	Rpd3_ChIP/Rpd3.Peak1467	2.072	373.678	9385	253	54	ATR	INTERGENIC	DIVERG	NDR	chrXIII	305902	307487	YMR016C|YMR017W	1585
chrXIII:309630-310130	Ash1_ChIP/Ash1.Peak254	0.961	34.684	734	chrXIII:309560-310140	Tup1_ChIP/Tup1.Peak665	2.824	1348.15	32287	chrXIII:309570-310150	Rpd3_ChIP/Rpd3.Peak1468	1.885	236.889	5520	254	95	ATR	INTERGENIC	RIGHT	NDR	chrXIII	308682	310206	YMR017W|YMR018W	1524		yes
chrXIII:334920-335320	Ash1_ChIP/Ash1.Peak255	0.654	12.999	224						chrXIII:334850-335660	Rpd3_ChIP/Rpd3.Peak1469	1.016	42.278	1277	255	182	AR	INTERGENIC	DIVERG	NDR	chrXIII	334846	335193	YMR031C|YMR032W	347			yes	yes
chrXIII:388120-388560	Ash1_ChIP/Ash1.Peak256	0.573	15.564	289	chrXIII:387900-388680	Tup1_ChIP/Tup1.Peak668	2.493	2071.63	52321	chrXIII:387930-388640	Rpd3_ChIP/Rpd3.Peak1483	1.353	125.937	2926	256	210	ATR	INTERGENIC	DIVERG	NDR	chrXIII	388326	388769	YMR056C|YMR058W	443
chrXIII:408270-408860	Ash1_ChIP/Ash1.Peak257	1.02	75.435	1772	chrXIII:408060-408940	Tup1_ChIP/Tup1.Peak669	2.755	4361.21	136667	chrXIII:407790-408910	Rpd3_ChIP/Rpd3.Peak1487	2.28	635.334	14694	257	83	ATR	UTR	RIGHT	NUCLEOSOME							yes
chrXIII:420000-420560	Ash1_ChIP/Ash1.Peak258	0.593	6.914	135	chrXIII:420100-420730	Tup1_ChIP/Tup1.Peak670	1.071	43.883	1056	chrXIII:419870-420760	Rpd3_ChIP/Rpd3.Peak1490	1.476	105.565	3155	258	201	ATR	INTERGENIC	NA	NDR	chrXIII	420110	420586	YMR076C|tV(AAC)M	476
chrXIII:431700-432150	Ash1_ChIP/Ash1.Peak259	0.506	7.061	126	chrXIII:431600-432240	Tup1_ChIP/Tup1.Peak671	2.252	396.284	9729	chrXIII:431750-432030	Rpd3_ChIP/Rpd3.Peak1492	0.638	9.798	161	259	234	ATR	INTERGENIC	DIVERG	BOUNDARY	chrXIII	431222	434129	YMR081C|YMR083W	2907
chrII:554470-555050	Ash1_ChIP/Ash1.Peak26	0.874	27.533	469	chrII:554410-555280	Tup1_ChIP/Tup1.Peak55	2.64	945.52	23040	chrII:554570-555110	Rpd3_ChIP/Rpd3.Peak135	0.678	16.036	320	26; Double with 27	107	ATR	UTR	DIVERG	NULL							yes
chrXIII:472900-473200	Ash1_ChIP/Ash1.Peak260	0.865	24.899	416	chrXIII:472830-473300	Tup1_ChIP/Tup1.Peak672	1.812	454.479	8778	chrXIII:472860-473350	Rpd3_ChIP/Rpd3.Peak1496	0.95	59.429	1319	260	109	ATR	UTR	LEFT	NDR
chrXIII:510600-511480	Ash1_ChIP/Ash1.Peak262	1.161	82.685	1957	chrXIII:510580-511570	Tup1_ChIP/Tup1.Peak676	1.775	484.592	13617	chrXIII:534180-534700	Rpd3_ChIP/Rpd3.Peak1503	0.462	5.322	77	262	64	ATR-AT	INTERGENIC	DIVERG	NDR	chrXIII	510406	511265	YMR121C|YMR122W-A	859				yes
chrXIII:540200-540980	Ash1_ChIP/Ash1.Peak263	1.426	152.003	3289	chrXIII:540080-541070	Tup1_ChIP/Tup1.Peak677	3.939	8310.59	218348	chrXIII:550190-551170	Rpd3_ChIP/Rpd3.Peak1506	1.056	37.703	953	263	26	ATR	INTERGENIC	DIVERG	NULL	chrXIII	540110	541105	YMR135C|YMR136W	995
chrXIII:556900-557310	Ash1_ChIP/Ash1.Peak264	0.73	27.895	492	chrXIII:556750-557410	Tup1_ChIP/Tup1.Peak681	2.983	2289.49	53797	chrXIII:557520-558440	Rpd3_ChIP/Rpd3.Peak1510	0.771	16.526	319	264	149	ATR	INTERGENIC	LEFT	NDR	chrXIII	556694	557397	YMR145C|YMR146C	703		yes
chrXIII:661750-662090	Ash1_ChIP/Ash1.Peak265	0.44	5.833	104	chrXIII:661100-662290	Tup1_ChIP/Tup1.Peak691	1.558	271.087	8532	chrXIII:661570-662250	Rpd3_ChIP/Rpd3.Peak1526	1.58	205.656	4879	265	244	ATR	INTERGENIC	RIGHT	NDR	chrXIII	661706	662441	YMR198W|YMR199W	735			yes	yes
chrXIII:756360-756700	Ash1_ChIP/Ash1.Peak266	0.711	10.816	175	chrXIII:756280-756840	Tup1_ChIP/Tup1.Peak695	1.958	377.712	8040	chrXIII:756410-756700	Rpd3_ChIP/Rpd3.Peak1539	0.698	10.315	174	266	159	ATR	INTERGENIC	DIVERG	BOUNDARY	chrXIII	756318	757248	YMR243C|YMR244W	930
chrXIII:774030-774660	Ash1_ChIP/Ash1.Peak267	1.034	51.724	1102	chrXIII:773940-774670	Tup1_ChIP/Tup1.Peak697	2.501	1243.69	23997	chrXIII:774030-774620	Rpd3_ChIP/Rpd3.Peak1543	1.329	89.668	1849	267	79	ATR	INTERGENIC	RIGHT	NDR	chrXIII	774090	774721	YMR251W|YMR251W-A	631			yes	yes
chrII:555770-556160	Ash1_ChIP/Ash1.Peak27	0.625	10.911	215	chrII:555480-556240	Tup1_ChIP/Tup1.Peak56	2.741	1016.88	27917	chrII:555730-556180	Rpd3_ChIP/Rpd3.Peak136	1.295	94.542	1795	27; Double with 26	187	ATR	INTERGENIC	DIVERG	NDR	chrII	555602	556285	YBR157C|YBR158W	683		yes
chrXIII:880460-881030	Ash1_ChIP/Ash1.Peak271	1.045	53.445	1141	chrXIII:880420-881070	Tup1_ChIP/Tup1.Peak701	2.342	598.262	15460	chrXIII:880420-881290	Rpd3_ChIP/Rpd3.Peak1558	1.465	123.336	3487	271	76	ATR	INTERGENIC	DIVERG	NDR	chrXIII	880446	881157	YMR305C|YMR306W	711	SCW10/FKS3		yes	yes
chrXIII:914910-915530	Ash1_ChIP/Ash1.Peak273	0.683	26.977	706	chrXIII:914840-915770	Tup1_ChIP/Tup1.Peak706	3.256	3156.61	95056	chrXIII:914910-915540	Rpd3_ChIP/Rpd3.Peak1565	1.043	60.199	1316	273	169	ATR	INTERGENIC	LEFT	NDR	chrXIII	914719	917577	YMR319C|YMR321C	2858		yes
chrXIV:65200-65620	Ash1_ChIP/Ash1.Peak274	0.85	21.315	442	chrXIV:65160-65570	Tup1_ChIP/Tup1.Peak709	1.119	62.217	1125	chrXIV:65040-66080	Rpd3_ChIP/Rpd3.Peak1577	1.088	74.748	2942	274	114	ATR	INTERGENIC	DIVERG	NUCLEOSOME	chrXIV	64614	65641	YNL301C|YNL300W	1027			yes
chrXIV:68270-68890	Ash1_ChIP/Ash1.Peak275	1.076	46.981	1138	chrXIV:68360-68800	Tup1_ChIP/Tup1.Peak710	1.065	41.13	901	chrXIV:68310-68810	Rpd3_ChIP/Rpd3.Peak1578	0.768	17.743	374	275	73	ATR	INTERGENIC	RIGHT	NDR	chrXIV	68499	68722	YNL299W|YNL298W	223		yes	yes	yes
chrXIV:87190-87880	Ash1_ChIP/Ash1.Peak276	1.595	211.854	5988	chrXIV:87340-87800	Tup1_ChIP/Tup1.Peak711	2.003	528.187	10101	chrXIV:87250-87860	Rpd3_ChIP/Rpd3.Peak1580	2.156	552.281	13903	276	17	ATR	INTERGENIC	RIGHT	NDR	chrXIV	87323	87826	YNL290W|YNL289W	503			yes	yes
chrXIV:301050-302160	Ash1_ChIP/Ash1.Peak281	0.775	27.531	967	chrXIV:300960-302410	Tup1_ChIP/Tup1.Peak727	3.346	2278.3	92471	chrXIV:301050-302300	Rpd3_ChIP/Rpd3.Peak1622	1.087	61.391	2439	281	135	ATR	INTERGENIC	DIVERG	NDR	chrXIV	300893	302648	YNL180C|YNL178W	1755
chrXIV:351890-352410	Ash1_ChIP/Ash1.Peak282	1.397	109.013	2504	chrXIV:351890-352590	Tup1_ChIP/Tup1.Peak729	2.203	640.851	19438	chrXIV:351980-352310	Rpd3_ChIP/Rpd3.Peak1632	1.081	33.419	546	282	30	ATR	UTR	RIGHT	NDR								yes	yes
chrXIV:413560-414030	Ash1_ChIP/Ash1.Peak283	0.685	11.356	201	chrXIV:413640-414210	Tup1_ChIP/Tup1.Peak732	0.643	10.974	203	chrXIV:413470-414870	Rpd3_ChIP/Rpd3.Peak1642	1.633	102.169	3933	283	165	ATR	ORF	NA	NUCLEOSOME
chrXIV:461870-462200	Ash1_ChIP/Ash1.Peak284	0.608	6.257	101	chrXIV:461890-462270	Tup1_ChIP/Tup1.Peak737	1.208	40.777	833						284	195	AT	UTR	RIGHT	NDR
chrXIV:503110-503380	Ash1_ChIP/Ash1.Peak286	0.549	8.106	125	chrXIV:503020-503540	Tup1_ChIP/Tup1.Peak743	2.44	941.095	19962	chrXIV:503060-503520	Rpd3_ChIP/Rpd3.Peak1661	1.208	101.94	1933	286	216	ATR	INTERGENIC	RIGHT	NULL	chrXIV	502986	503601	YNL066W|YNL065W	615		yes
chrXIV:675540-676000	Ash1_ChIP/Ash1.Peak287	1.257	55.097	968	chrXIV:675710-676000	Tup1_ChIP/Tup1.Peak756	0.921	26.09	523	chrXIV:675510-675950	Rpd3_ChIP/Rpd3.Peak1694	0.742	16.66	276	287	48	ATR	ORF/UTR	NA	NDR								yes	yes
chrXIV:759220-759900	Ash1_ChIP/Ash1.Peak288	0.942	24.255	386	chrXIV:759150-759930	Tup1_ChIP/Tup1.Peak759	1.926	202.531	4111						288	96	AT	INTERGENIC	LEFT	NUCLEOSOME	chrXIV	759144	760065	YNR067C|YNR068C	921
chrXV:24430-25020	Ash1_ChIP/Ash1.Peak289	1.411	95.091	2148	chrXV:24350-25120	Tup1_ChIP/Tup1.Peak766	3.271	3576.58	107439	chrXV:24480-24930	Rpd3_ChIP/Rpd3.Peak1706	1.192	71.393	1378	289	28	ATR	INTERGENIC	DIVERG	BOUNDARY	chrXV	24294	25271	YOL157C|YOL156W	977
chrXV:27480-28180	Ash1_ChIP/Ash1.Peak290	1.425	172.356	4437	chrXV:27400-28250	Tup1_ChIP/Tup1.Peak767	3.777	4338.16	115912	chrXV:27530-28150	Rpd3_ChIP/Rpd3.Peak1707	0.973	60.076	1545	290	27	ATR	INTERGENIC	CONVERG	NULL	chrXV	27218	28663	YOL155W-A|YOL155C	1445			yes
chrXV:109810-110080	Ash1_ChIP/Ash1.Peak292	0.487	6.592	113	chrXV:109320-110620	Tup1_ChIP/Tup1.Peak778	1.342	349.086	15872	chrXV:109200-110640	Rpd3_ChIP/Rpd3.Peak1727	1.228	65.001	2846	292	240	ATR	UTR	LEFT	NULL
chrXV:312540-312880	Ash1_ChIP/Ash1.Peak295	0.684	12.829	218	chrXV:312520-312920	Tup1_ChIP/Tup1.Peak792	1.121	111.894	1897	chrXV:312400-312940	Rpd3_ChIP/Rpd3.Peak1758	1.802	281.057	6267	295	166	ATR	INTERGENIC	LEFT	NDR	chrXV	312461	312932	YOL007C|YOL006C	471
chrXV:347360-347840	Ash1_ChIP/Ash1.Peak296	0.667	13.276	249	chrXV:347310-347880	Tup1_ChIP/Tup1.Peak793	2.007	397.568	9056	chrXV:347550-347780	Rpd3_ChIP/Rpd3.Peak1764	0.463	4.233	60	296	175	ATR-AT	INTERGENIC	DIVERG	NDR	chrXV	347393	349677	YOR010C|YOR011W	2284
chrXV:382990-383370	Ash1_ChIP/Ash1.Peak297	0.8	12.874	200	chrXV:382890-383520	Tup1_ChIP/Tup1.Peak795	2.157	365.643	7521						297	128	AT	INTERGENIC	CONVERG	NUCLEOSOME	chrXV	382882	383253	YOR027W|YOR028C	371		yes
chrXV:384700-385140	Ash1_ChIP/Ash1.Peak298	1.158	91.331	1822	chrXV:384580-385580	Tup1_ChIP/Tup1.Peak796	2.949	2347.17	91022	chrXV:384710-385100	Rpd3_ChIP/Rpd3.Peak1768	1.403	82.075	1599	298	65	ATR	INTERGENIC	DIVERG	NDR	chrXV	384694	386823	YOR028C|YOR030W	2129		yes
chrXV:391450-392280	Ash1_ChIP/Ash1.Peak299	1.031	66.694	1861	chrXV:391330-392450	Tup1_ChIP/Tup1.Peak797	3.556	4460.5	145876	chrXV:391480-392240	Rpd3_ChIP/Rpd3.Peak1769	1.139	76.271	2026	299	81	ATR	UTR	LEFT	NULL
chrI:20680-21190	Ash1_ChIP/Ash1.Peak3	1.242	124.203	1896	chrI:20530-21320	Tup1_ChIP/Tup1.Peak3	4.066	7154.51	175020	chrI:20760-21100	Rpd3_ChIP/Rpd3.Peak4	0.529	9.108	155	3; Double with 2	52	ATR	INTERGENIC	DIVERG	NDR	chrI	13743	21564	YAL064C-A|YAL064W	7821		yes
chrXV:424170-424630	Ash1_ChIP/Ash1.Peak300	0.816	29.368	505	chrXV:424060-424760	Tup1_ChIP/Tup1.Peak799	3.109	3079.23	69621	chrXV:424190-424680	Rpd3_ChIP/Rpd3.Peak1773	1.257	82.809	1673	300	126	ATR	INTERGENIC	LEFT	NDR	chrXV	423932	424683	YOR049C|YOR051C	751
chrXV:449000-449270	Ash1_ChIP/Ash1.Peak302	0.665	8.596	133											302	176	A	INTERGENIC	RIGHT	NDR	chrXV	448800	449311	YOR065W|YOR066W	511			yes	yes
chrXV:514460-514790	Ash1_ChIP/Ash1.Peak305	0.669	12.907	227	chrXV:514350-514860	Tup1_ChIP/Tup1.Peak808	1.706	232.424	5206	chrXV:514180-514860	Rpd3_ChIP/Rpd3.Peak1792	1.672	210.554	5697	305	174	ATR	INTERGENIC	DIVERG	NDR	chrXV	514317	515152	YOR100C|YOR101W	835
chrXV:520530-520970	Ash1_ChIP/Ash1.Peak306	0.784	31.903	616	chrXV:520400-521070	Tup1_ChIP/Tup1.Peak809	3.265	3211.23	76382	chrXV:520480-520990	Rpd3_ChIP/Rpd3.Peak1793	1.738	217.612	4337	306	133	ATR	INTERGENIC	RIGHT	NDR	chrXV	520017	521089	YOR106W|YOR107W	1072
chrXV:569320-569740	Ash1_ChIP/Ash1.Peak307	0.582	7.646	120											307	206	A	ORF	NA	BOUNDARY
chrXV:619180-619670	Ash1_ChIP/Ash1.Peak308	1.543	220.806	4625	chrXV:619030-619690	Tup1_ChIP/Tup1.Peak811	2.922	3289.81	76610	chrXV:619050-619640	Rpd3_ChIP/Rpd3.Peak1803	2	419.2	8884	308	19	ATR	INTERGENIC	DIVERG	NDR	chrXV	618893	619648	YOR152C|YOR153W	755
chrXV:670910-671540	Ash1_ChIP/Ash1.Peak309	1.359	147.687	3672	chrXV:670820-671790	Tup1_ChIP/Tup1.Peak814	3.272	7683.77	264384	chrXV:670870-671730	Rpd3_ChIP/Rpd3.Peak1810	1.826	396.821	12810	309	34	ATR	INTERGENIC	LEFT	NDR	chrXV	670589	671468	YOR178C|YOR179C	879
chrII:798880-799210	Ash1_ChIP/Ash1.Peak31	0.731	10.484	183	chrII:798770-799270	Tup1_ChIP/Tup1.Peak73	1.934	296.666	6569						31	148	AT	INTERGENIC	LEFT	NDR	chrII	798586	800121	YBR296C|YBR296C-A	1535		yes
chrXV:673710-674020	Ash1_ChIP/Ash1.Peak310	0.593	6.221	133	chrXV:673690-674100	Tup1_ChIP/Tup1.Peak815	1.531	259.965	5160	chrXV:673790-674020	Rpd3_ChIP/Rpd3.Peak1811	0.791	12.63	191	310	202	ATR	INTERGENIC	LEFT	NDR	chrXV	672445	674252	YOR179C|YOR180C	1807
chrXV:796930-797380	Ash1_ChIP/Ash1.Peak314	1.192	59.779	1240	chrXV:796890-797420	Tup1_ChIP/Tup1.Peak823	3.103	1709.19	38833	chrXV:796080-797430	Rpd3_ChIP/Rpd3.Peak1828	1.686	669.084	38059	314	59	ATR	INTERGENIC	DIVERG	NDR	chrXV	796877	797392	YOR246C|YOR247W	515			yes	yes
chrXV:837250-837550	Ash1_ChIP/Ash1.Peak315	0.525	6.874	116	chrXV:836610-837620	Tup1_ChIP/Tup1.Peak827	0.98	55.435	1593	chrXV:836670-837530	Rpd3_ChIP/Rpd3.Peak1837	0.485	8.31	264	315	228	ATR	UTR	DIVERG	NULL
chrXV:903880-904610	Ash1_ChIP/Ash1.Peak316	1.621	198.435	4408	chrXV:903590-904710	Tup1_ChIP/Tup1.Peak833	3.989	5718.56	178054	chrXV:903850-904630	Rpd3_ChIP/Rpd3.Peak1848	2.198	467.618	9132	316	15	ATR	INTERGENIC	DIVERG	NDR	chrXV	903426	904621	YOR313C|YOR315W	1195				yes
chrXV:908530-909090	Ash1_ChIP/Ash1.Peak317	0.779	33.529	621	chrXV:908450-909230	Tup1_ChIP/Tup1.Peak835	2.939	1614.21	33563	chrXV:908500-909170	Rpd3_ChIP/Rpd3.Peak1850	1.653	194.595	4419	317	134	ATR	INTERGENIC	DIVERG	NUCLEOSOME	chrXV	908242	909261	YOR316C-A|YOR317W	1019
chrXV:968020-968400	Ash1_ChIP/Ash1.Peak320	0.643	13.386	215	chrXV:967950-968530	Tup1_ChIP/Tup1.Peak838	1.927	506.541	11178	chrXV:967950-968590	Rpd3_ChIP/Rpd3.Peak1860	1.924	307.781	7080	320	185	ATR	INTERGENIC	NA	BOUNDARY	chrXV	967754	976419	YOR342C|tM(CAU)O	8665			yes	yes
chrXV:978730-979330	Ash1_ChIP/Ash1.Peak321	0.917	61.58	1531	chrXV:978500-979650	Tup1_ChIP/Tup1.Peak842	1.659	471.246	18992	chrXV:978620-979230	Rpd3_ChIP/Rpd3.Peak1862	1.142	65.621	1524	321	99	ATR	INTERGENIC	NA	NULL	chrXV	978306	980681	YOR344C|tP(UGG)O	2375			yes	yes
chrXV:989030-989590	Ash1_ChIP/Ash1.Peak324	1.258	103.47	2173	chrXV:988940-989670	Tup1_ChIP/Tup1.Peak844	3.53	6687.01	160727	chrXV:989000-989670	Rpd3_ChIP/Rpd3.Peak1864	2.299	526.91	11566	324	47	ATR	INTERGENIC	DIVERG	NDR	chrXV	988874	989749	YOR348C|YOR349W	875		yes
chrXV:1019060-1019290	Ash1_ChIP/Ash1.Peak326	0.491	6.383	107	chrXV:1018930-1019410	Tup1_ChIP/Tup1.Peak846	1.807	210.887	4479	chrXV:1018960-1019340	Rpd3_ChIP/Rpd3.Peak1872	1.047	30.796	520	326	238	ATR	INTERGENIC	LEFT	BOUNDARY	chrXV	1018905	1020000	YOR362C|YOR363C	1095
chrXV:1043400-1043670	Ash1_ChIP/Ash1.Peak329	0.522	9.131	148	chrXV:1043270-1043770	Tup1_ChIP/Tup1.Peak850	1.661	400.845	8162	chrXV:1043370-1043680	Rpd3_ChIP/Rpd3.Peak1880	0.771	18.887	326	329	229	ATR	INTERGENIC	DIVERG	NDR	chrXV	1043169	1045194	YOR375C|YOR376W-A	2025
chrIII:17040-17550	Ash1_ChIP/Ash1.Peak33	0.707	20.491	397						chrIII:16980-17670	Rpd3_ChIP/Rpd3.Peak163	1.394	104.618	2714	33	160	AR	ORF	NA	NUCLEOSOME
chrXVI:66940-67370	Ash1_ChIP/Ash1.Peak330	0.548	11.33	190	chrXVI:66900-67360	Tup1_ChIP/Tup1.Peak858	1.187	150.376	2515	chrXVI:66880-67480	Rpd3_ChIP/Rpd3.Peak1896	1.691	302.327	7019	330	217	ATR	INTERGENIC	DIVERG	NDR	chrXVI	66813	67656	YPL256C|YPL255W	843				yes
chrXVI:114440-114860	Ash1_ChIP/Ash1.Peak331	0.716	23.111	419	chrXVI:114320-114990	Tup1_ChIP/Tup1.Peak861	2.692	1628.93	38837	chrXVI:114010-114880	Rpd3_ChIP/Rpd3.Peak1907	0.94	46.17	1519	331	156	ATR	INTERGENIC	RIGHT	NUCLEOSOME	chrXVI	114369	115056	YPL231W|YPL230W	687
chrXVI:188590-189180	Ash1_ChIP/Ash1.Peak332	1.308	65.578	1572	chrXVI:188530-189300	Tup1_ChIP/Tup1.Peak864	2.254	788.958	26702	chrXVI:188570-188990	Rpd3_ChIP/Rpd3.Peak1921	1.31	61.874	1215	332	39	ATR	UTR	DIVERG	NDR							yes
chrXVI:214330-215290	Ash1_ChIP/Ash1.Peak333	0.836	35.994	956	chrXVI:214220-216070	Tup1_ChIP/Tup1.Peak866	2.646	1559.14	65451	chrXVI:214480-215370	Rpd3_ChIP/Rpd3.Peak1925	1.124	59.981	1147	333	117	ATR	INTERGENIC	LEFT	NDR	chrXVI	214126	215717	YPL177C|YPL176C	1591
chrXVI:286990-287400	Ash1_ChIP/Ash1.Peak335	0.542	5.544	106	chrXVI:286980-287480	Tup1_ChIP/Tup1.Peak873	1.511	110.924	2594	chrXVI:287040-287380	Rpd3_ChIP/Rpd3.Peak1937	0.865	19.161	352	335	220	ATR	INTERGENIC	LEFT	NDR	chrXVI	286318	287357	YPL141C|YPL140C	1039		yes
chrXVI:431880-432390	Ash1_ChIP/Ash1.Peak336	0.771	31.105	606	chrXVI:431660-432460	Tup1_ChIP/Tup1.Peak883	2.097	855.581	20359	chrXVI:431780-432440	Rpd3_ChIP/Rpd3.Peak1963	1.222	90.788	2153	336	139	ATR	INTERGENIC	RIGHT	NULL	chrXVI	431582	432541	YPL063W|YPL061W	959		yes
chrXVI:453440-454110	Ash1_ChIP/Ash1.Peak337	0.61	14.949	258	chrXVI:453360-454160	Tup1_ChIP/Tup1.Peak886	1.977	472.288	11872	chrXVI:453370-454960	Rpd3_ChIP/Rpd3.Peak1967	0.979	57.521	3859	337	192	ATR	UTR	LEFT	BOUNDARY								yes	yes
chrXVI:569230-569660	Ash1_ChIP/Ash1.Peak339	0.787	15.896	251	chrXVI:569220-569600	Tup1_ChIP/Tup1.Peak892	0.944	29.597	580	chrXVI:569130-569720	Rpd3_ChIP/Rpd3.Peak1988	1.876	253.396	5251	339	132	ATR	ORF	NA	BOUNDARY								yes
chrIII:78380-79010	Ash1_ChIP/Ash1.Peak34	1.324	98.585	2062	chrIII:78240-78920	Tup1_ChIP/Tup1.Peak78	2.074	806.381	23350	chrIII:78150-79590	Rpd3_ChIP/Rpd3.Peak173	3.05	3465.09	178999	34	36	ATR	INTERGENIC	DIVERG	BOUNDARY	chrIII	77982	79105	YCL025C|YCL024W	1123
chrXVI:575900-576410	Ash1_ChIP/Ash1.Peak341	0.826	22.812	504	chrXVI:575540-576510	Tup1_ChIP/Tup1.Peak894	1.968	641.105	27056	chrXVI:576050-576400	Rpd3_ChIP/Rpd3.Peak1990	1.293	65.765	1235	341	122	ATR	INTERGENIC	RIGHT	NDR	chrXVI	575198	576461	YPR008W|YPR009W	1263
chrXVI:585780-586850	Ash1_ChIP/Ash1.Peak342	1.457	275.552	9246	chrXVI:585690-587710	Tup1_ChIP/Tup1.Peak897	3.388	4036.74	165412	chrXVI:585810-586440	Rpd3_ChIP/Rpd3.Peak1998	1.443	111.425	2234	342; Double with 343	24	ATR	UTR	LEFT	NUCLEOSOME
chrXVI:587100-587580	Ash1_ChIP/Ash1.Peak343	0.647	15.416	295	chrXVI:585690-587710	Tup1_ChIP/Tup1.Peak897	3.388	4036.74	165412	chrXVI:587150-587440	Rpd3_ChIP/Rpd3.Peak1999	0.54	6.843	115	343; Double with 342	183	ATR	INTERGENIC	LEFT	NDR	chrXVI	586242	590225	YPR013C|YPR015C	3983		yes
chrXVI:645300-646030	Ash1_ChIP/Ash1.Peak345	0.629	20.651	563	chrXVI:645220-645920	Tup1_ChIP/Tup1.Peak903	2.585	1835.39	41974	chrXVI:643930-646220	Rpd3_ChIP/Rpd3.Peak2010	1.038	215.569	19267	345	186	ATR	INTERGENIC	RIGHT	BOUNDARY	chrXVI	645358	645877	YPR036W|YPR036W-A	519
chrXVI:678800-679390	Ash1_ChIP/Ash1.Peak347	1.179	86.42	1766	chrXVI:678600-679510	Tup1_ChIP/Tup1.Peak905	3.57	6551	176990	chrXVI:678480-679400	Rpd3_ChIP/Rpd3.Peak2016	1.793	244.638	6600	347	62	ATR	INTERGENIC	DIVERG	NDR	chrXVI	678378	679541	YPR063C|YPR065W	1163		yes
chrXVI:770680-771080	Ash1_ChIP/Ash1.Peak349	0.42	8.961	150	chrXVI:770560-771110	Tup1_ChIP/Tup1.Peak910	1.783	232.674	4653	chrXVI:770520-771130	Rpd3_ChIP/Rpd3.Peak2031	1.799	310.102	6819	349	246	ATR	INTERGENIC	NA	NDR	chrXVI	769302	771260	tK(UUU)P|YPR119W	1958			yes	yes
chrXVI:831850-832460	Ash1_ChIP/Ash1.Peak351	0.672	12.927	261	chrXVI:831800-832440	Tup1_ChIP/Tup1.Peak919	2.012	553.839	13955	chrXVI:831760-832690	Rpd3_ChIP/Rpd3.Peak2043	2.35	616.289	19110	351	172	ATR	ORF	NA	NDR								yes
chrXVI:840110-841110	Ash1_ChIP/Ash1.Peak352	0.857	25.68	418	chrXVI:840140-841160	Tup1_ChIP/Tup1.Peak920	1.652	157.634	4391	chrXVI:840180-840960	Rpd3_ChIP/Rpd3.Peak2044	0.553	10.455	331	352	111	ATR	INTERGENIC	DIVERG	NUCLEOSOME	chrXVI	840075	841214	YPR156C|YPR157W	1139			yes
chrXVI:921050-921410	Ash1_ChIP/Ash1.Peak354	0.553	7.56	131	chrXVI:920820-921590	Tup1_ChIP/Tup1.Peak925	2.44	783.731	20757	chrXVI:920930-921500	Rpd3_ChIP/Rpd3.Peak2061	1.022	36.207	718	354	214	ATR	UTR	RIGHT	BOUNDARY
chrXVI:930650-930960	Ash1_ChIP/Ash1.Peak355	0.599	7.837	120	chrXVI:930430-931110	Tup1_ChIP/Tup1.Peak927	2.139	322.25	6617	chrXVI:930560-930870	Rpd3_ChIP/Rpd3.Peak2063	0.5	4.953	73	355	198	ATR-AT	INTERGENIC	DIVERG	BOUNDARY	chrXVI	927251	931206	YPR194C|YPR196W	3955
chrIII:228780-229070	Ash1_ChIP/Ash1.Peak36	0.572	10.707	209	chrIII:228470-229110	Tup1_ChIP/Tup1.Peak89	1.759	468.118	10452	chrIII:227820-229170	Rpd3_ChIP/Rpd3.Peak198	1.334	142.992	6944	36	211	ATR	UTR	RIGHT	NDR							yes		yes
chrIV:9940-10490	Ash1_ChIP/Ash1.Peak39	1.187	69.52	1648	chrIV:9870-10630	Tup1_ChIP/Tup1.Peak93	77330	4473.15	122199	chrIV:9990-10450	Rpd3_ChIP/Rpd3.Peak213	1.049	38.665	760	39	61	ATR	INTERGENIC	LEFT	NULL	chrIV	9756	11655	YDL246C|YDL245C	1899		yes
chrI:28410-28930	Ash1_ChIP/Ash1.Peak4	1.292	87.909	1877	chrI:28310-29100	Tup1_ChIP/Tup1.Peak4	3.568	4720.45	142544	chrI:28530-28880	Rpd3_ChIP/Rpd3.Peak5	1.038	26.907	470	4	43	ATR	INTERGENIC	DIVERG	NDR	chrI	27968	31151	YAL063C|YAL062W	3183		yes
chrIV:13460-14160	Ash1_ChIP/Ash1.Peak40	1.475	157.105	4473	chrIV:13000-14330	Tup1_ChIP/Tup1.Peak94	2.99	5407.63	270436	chrIV:13560-14000	Rpd3_ChIP/Rpd3.Peak214	1.228	76.628	1576	40	23	ATR	INTERGENIC	DIVERG	NULL	chrIV	13360	16202	YDL245C|YDL244W	2842
chrIV:48790-50340	Ash1_ChIP/Ash1.Peak41	1.953	280.243	11658	chrIV:48840-49490	Tup1_ChIP/Tup1.Peak97	1.828	292.026	7886	chrIV:48690-49430	Rpd3_ChIP/Rpd3.Peak217	1.405	102.822	2861	41; Double	4(#1)	ATR	INTERGENIC	LEFT	NUCLEOSOME	chrIV	48031	50923	YDL227C|YDL226C	2892	HO
chrIV:48790-50340	Ash1_ChIP/Ash1.Peak41	1.953	280.243	11658	chrIV:49700-50250	Tup1_ChIP/Tup1.Peak98	1.175	59.083	1178						41; Double	4(#2)	AT	INTERGENIC	LEFT	DUPLICATE	chrIV	48031	50923	YDL227C|YDL226C	2892	HO
chrIV:76770-77210	Ash1_ChIP/Ash1.Peak42	0.847	20.733	380	chrIV:76720-77280	Tup1_ChIP/Tup1.Peak100	2.755	976.87	21619	chrIV:76760-77660	Rpd3_ChIP/Rpd3.Peak220	0.871	33.406	1289	42	115	ATR	INTERGENIC	LEFT	BOUNDARY	chrIV	76612	77227	YDL214C|YDL213C	615
chrIV:234370-234750	Ash1_ChIP/Ash1.Peak44	0.663	11.291	190	chrIV:234250-234780	Tup1_ChIP/Tup1.Peak105	1.348	86.739	1726	chrIV:234310-234720	Rpd3_ChIP/Rpd3.Peak252	0.695	21.554	413	44	178	ATR	INTERGENIC	RIGHT	NDR	chrIV	234033	234864	YDL128W|YDL127W	831
chrIV:331010-331530	Ash1_ChIP/Ash1.Peak46	0.534	6.127	102	chrIV:330990-331530	Tup1_ChIP/Tup1.Peak108	0.561	11.762	182	chrIV:330620-331930	Rpd3_ChIP/Rpd3.Peak271	1.876	276.624	9222	46	224	ATR	ORF	NA	BOUNDARY
chrIV:339920-340360	Ash1_ChIP/Ash1.Peak47	0.59	9.121	167						chrIV:339870-340400	Rpd3_ChIP/Rpd3.Peak273	1.103	39.492	791	47	203	AR	INTERGENIC	LEFT	BOUNDARY	chrIV	340237	340404	YDL063C|YDL061C	167
chrIV:368800-369160	Ash1_ChIP/Ash1.Peak48	0.719	17.467	303	chrIV:368490-369280	Tup1_ChIP/Tup1.Peak114	2.243	855.127	24445	chrIV:368760-369240	Rpd3_ChIP/Rpd3.Peak280	1.134	63.982	1346	48	154	ATR	INTERGENIC	DIVERG	NULL	chrIV	368261	369314	YDL048C|YDL047W	1053		yes
chrIV:385790-387220	Ash1_ChIP/Ash1.Peak49	1.232	57.192	1876	chrIV:385860-387470	Tup1_ChIP/Tup1.Peak115	2.531	996.372	28757	chrIV:386580-387070	Rpd3_ChIP/Rpd3.Peak284	0.522	8.002	177	49; Double	53(#1)	ATR	INTERGENIC	LEFT	NDR	chrIV	385768	387351	YDL037C|YDL036C	1583		yes
chrIV:385790-387220	Ash1_ChIP/Ash1.Peak49	1.232	57.192	1876	chrIV:385860-387470	Tup1_ChIP/Tup1.Peak115	2.531	996.372	28757	chrIV:385980-386290	Rpd3_ChIP/Rpd3.Peak283	0.764	12.456	220	49; Double	53(#2)	ATR	INTERGENIC	LEFT	DUPLICATE	chrIV	385768	387351	YDL037C|YDL036C	1583
chrI:68200-68870	Ash1_ChIP/Ash1.Peak5	1.627	272.211	7351	chrI:68180-68920	Tup1_ChIP/Tup1.Peak6	1.852	577.908	17495	chrI:68260-69490	Rpd3_ChIP/Rpd3.Peak13	1.224	67.64	2145	5	13	ATR	INTERGENIC	LEFT	NDR	chrI	67850	68649	YAL040C|YAL039C	799	CLN3		yes	yes
chrIV:465050-465530	Ash1_ChIP/Ash1.Peak50	1.051	71.547	1398	chrIV:464970-465610	Tup1_ChIP/Tup1.Peak118	3.625	4292.92	100420	chrIV:465060-465590	Rpd3_ChIP/Rpd3.Peak297	2.007	415.284	8706	50	75	ATR	INTERGENIC	RIGHT	NDR	chrIV	465268	465603	YDR009W|YDR011W	335				yes
chrIV:538870-539380	Ash1_ChIP/Ash1.Peak51	1.106	94.367	2035	chrIV:538780-539630	Tup1_ChIP/Tup1.Peak124	3.086	3702.14	112704	chrIV:538840-539570	Rpd3_ChIP/Rpd3.Peak308	1.415	144.514	4115	51	69	ATR	INTERGENIC	DIVERG	NDR	chrIV	538467	539773	YDR040C|YDR041W	1306
chrIV:543590-544000	Ash1_ChIP/Ash1.Peak52	1.079	37.465	656	chrIV:543550-544060	Tup1_ChIP/Tup1.Peak127	2.938	1316.29	28523	chrIV:543630-543980	Rpd3_ChIP/Rpd3.Peak310	1.33	64.928	1088	52	72	ATR	INTERGENIC	DIVERG	NDR	chrIV	543569	546412	YDR043C|YDR044W	2843
chrIV:562850-563510	Ash1_ChIP/Ash1.Peak53	1.042	40.455	902	chrIV:562820-563410	Tup1_ChIP/Tup1.Peak131	1.37	58.606	1007	chrIV:562820-563340	Rpd3_ChIP/Rpd3.Peak316	0.89	32.344	736	53	77	ATR	INTERGENIC	DIVERG	NUCLEOSOME	chrIV	562513	563460	YDR054C|YDR055W	947
chrIV:599640-600480	Ash1_ChIP/Ash1.Peak57	2.583	1588.68	46178	chrIV:599590-600530	Tup1_ChIP/Tup1.Peak135	4.089	9568.75	286737	chrIV:599700-600460	Rpd3_ChIP/Rpd3.Peak323	1.8	262.654	6421	57	1	ATR	UTR	RIGHT	NULL								yes	yes
chrIV:721680-722170	Ash1_ChIP/Ash1.Peak58	1.403	122.331	2208	chrIV:721620-722910	Tup1_ChIP/Tup1.Peak141	3.642	4173.28	102004	chrIV:721680-722170	Rpd3_ChIP/Rpd3.Peak339	1.628	185.235	3720	58; Double with 59	29	ATR	INTERGENIC	LEFT	NDR	chrIV	720419	722906	YDR132C|YDR135C	2487			yes	yes
chrIV:722330-722860	Ash1_ChIP/Ash1.Peak59	1.297	99.995	2119	chrIV:721620-722910	Tup1_ChIP/Tup1.Peak141	3.642	4173.28	102004	chrIV:722380-722790	Rpd3_ChIP/Rpd3.Peak340	1.147	47.857	849	59; Double with 58	41	ATR	INTERGENIC	LEFT	NDR	chrIV	720419	722906	YDR132C|YDR135C	2487
chrI:69730-71180	Ash1_ChIP/Ash1.Peak6	1.517	202.386	9327	chrI:69740-70320	Tup1_ChIP/Tup1.Peak7	1.146	64.908	1478	chrI:69680-71310	Rpd3_ChIP/Rpd3.Peak14	1.617	164.149	7619	6	22	ATR	INTERGENIC	DIVERG	NDR	chrI	69610	71677	YAL039C|YAL038W	2067
chrIV:893990-894420	Ash1_ChIP/Ash1.Peak61	0.55	8.968	190	chrIV:893890-894460	Tup1_ChIP/Tup1.Peak145	1.665	518.743	11803	chrIV:892950-894450	Rpd3_ChIP/Rpd3.Peak357	0.869	32.884	2925	61	215	ATR	INTERGENIC	RIGHT	NDR	chrIV	893992	894512	YDR214W|YDR216W	520
chrIV:976030-976670	Ash1_ChIP/Ash1.Peak62	1.96	356.502	8800	chrIV:975950-977000	Tup1_ChIP/Tup1.Peak150	3.45	4956.64	194348	chrIV:976120-977150	Rpd3_ChIP/Rpd3.Peak369	1.307	106.095	3581	62	3	ATR	UTR	LEFT	NULL							yes
chrIV:1080440-1080940	Ash1_ChIP/Ash1.Peak63	0.962	52.446	1118	chrIV:1080320-1081030	Tup1_ChIP/Tup1.Peak157	3.01	1895.1	46468	chrIV:1080300-1080980	Rpd3_ChIP/Rpd3.Peak384	2.373	708.212	17061	63	94	ATR	INTERGENIC	LEFT	NDR	chrIV	1080269	1080940	YDR309C|YDR310C	671		yes
chrIV:1156230-1156690	Ash1_ChIP/Ash1.Peak64	0.729	16.005	270	chrIV:1156160-1156750	Tup1_ChIP/Tup1.Peak160	2.676	829.95	19378						64	150	AT	INTERGENIC	LEFT	NDR	chrIV	1155928	1159606	YDR342C|YDR343C	3678		yes
chrIV:1161570-1162000	Ash1_ChIP/Ash1.Peak65	0.942	36.523	785	chrIV:1161500-1162500	Tup1_ChIP/Tup1.Peak162	2.184	1289.36	51920	chrIV:1161630-1162050	Rpd3_ChIP/Rpd3.Peak392	0.806	24.42	494	65	97	ATR	INTERGENIC	LEFT	NDR	chrIV	1161320	1162790	YDR343C|YDR345C	1470
chrIV:1278680-1279050	Ash1_ChIP/Ash1.Peak67	0.58	7.313	134	chrIV:1278600-1279120	Tup1_ChIP/Tup1.Peak175	1.905	472.541	9702	chrIV:1278620-1279120	Rpd3_ChIP/Rpd3.Peak415	1.046	43.797	1021	67	207	ATR	INTERGENIC	RIGHT	NUCLEOSOME	chrIV	1278525	1279084	YDR405W|YDR406W	559
chrIV:1345270-1345810	Ash1_ChIP/Ash1.Peak68	1.285	101.72	2057	chrIV:1345220-1345970	Tup1_ChIP/Tup1.Peak179	3.676	4658.65	127998	chrIV:1345290-1345840	Rpd3_ChIP/Rpd3.Peak422	1.485	178.122	3745	68	44	ATR	UTR	LEFT	NDR
chrIV:1362250-1362690	Ash1_ChIP/Ash1.Peak69	0.896	41.554	792	chrIV:1362260-1362720	Tup1_ChIP/Tup1.Peak182	2.131	693.066	13161	chrIV:1362220-1362710	Rpd3_ChIP/Rpd3.Peak427	1.93	381.673	8183	69	103	ATR	INTERGENIC	DIVERG	NDR	chrIV	1362233	1362740	YDR451C|YDR452W	507			yes	yes
chrIV:1394470-1394890	Ash1_ChIP/Ash1.Peak70	0.489	5.544	128											70	239	A	INTERGENIC	DIVERG	NDR	chrIV	1394633	1395020	YDR465C|YDR466W	387
chrIV:1489980-1490460	Ash1_ChIP/Ash1.Peak73	1.001	55.78	1107	chrIV:1489560-1490550	Tup1_ChIP/Tup1.Peak189	2.013	1487.44	51770	chrIV:1489550-1490570	Rpd3_ChIP/Rpd3.Peak444	1.834	570.403	20080	73	91	ATR	INTERGENIC	DIVERG	NULL	chrIV	1489841	1490492	YDR524C-B|YDR525W-A	651				yes
chrIV:1507120-1507670	Ash1_ChIP/Ash1.Peak75	0.768	21.787	463	chrIV:1507040-1507720	Tup1_ChIP/Tup1.Peak191	2.204	919.511	22023	chrIV:1507180-1507690	Rpd3_ChIP/Rpd3.Peak448	0.918	33.161	687	75	140	ATR	INTERGENIC	DIVERG	NULL	chrIV	1504900	1507949	YDR534C|YDR536W	3049		yes
chrIX:18910-19250	Ash1_ChIP/Ash1.Peak76	1.128	32.889	567	chrIX:18690-19350	Tup1_ChIP/Tup1.Peak194	2.411	1352.65	40249	chrIX:18940-19150	Rpd3_ChIP/Rpd3.Peak453	0.618	7.052	103	76; Double with 77	67	ATR	INTERGENIC	LEFT	NULL	chrIX	18553	23117	YIL172C|YIL169C	4564		yes
chrIX:21750-22260	Ash1_ChIP/Ash1.Peak77	1.457	134.291	2631	chrIX:21660-22410	Tup1_ChIP/Tup1.Peak195	3.37	3215.69	86251	chrIX:21760-22210	Rpd3_ChIP/Rpd3.Peak454	1.305	70.433	1432	77; Double with 76	25	ATR	INTERGENIC	LEFT	NULL	chrIX	18553	23117	YIL172C|YIL169C	4564			yes
chrIX:127530-128270	Ash1_ChIP/Ash1.Peak78	1.252	82.19	2243	chrIX:127650-128070	Tup1_ChIP/Tup1.Peak199	1.505	165.247	3137	chrIX:127190-129600	Rpd3_ChIP/Rpd3.Peak472	1.048	62.427	4792	78	51	ATR	UTR	RIGHT	NDR								yes	yes
chrIX:129720-130580	Ash1_ChIP/Ash1.Peak79	2.26	653.459	19951	chrIX:129760-130350	Tup1_ChIP/Tup1.Peak201	2.988	1679.64	39568	chrIX:129850-130330	Rpd3_ChIP/Rpd3.Peak473	1.648	230.883	4777	79	2	ATR	INTERGENIC	RIGHT	NDR	chrIX	129892	130339	YIL123W|YIL122W	447	POG1		yes	yes
chrI:105560-106160	Ash1_ChIP/Ash1.Peak8	1.252	57.307	1118						chrI:105560-106160	Rpd3_ChIP/Rpd3.Peak20	1.451	96.062	1918	8	50	AR	INTERGENIC	LEFT	NUCLEOSOME	chrI	105954	106161	YAL024C|YAL023C	207	LTE1
chrIX:138130-139360	Ash1_ChIP/Ash1.Peak80	1.633	196.887	4623	chrIX:138060-139520	Tup1_ChIP/Tup1.Peak202	4.844	11287.5	294906	chrIX:138180-139060	Rpd3_ChIP/Rpd3.Peak474	1.75	173.179	3013	80	12	ATR	INTERGENIC	DIVERG	NDR	chrIX	138064	139619	YIL119C|YIL118W	1555			yes
chrIX:141730-142160	Ash1_ChIP/Ash1.Peak81	0.755	19.422	393	chrIX:141700-142210	Tup1_ChIP/Tup1.Peak203	2.366	536.771	12019						81	143	AT	INTERGENIC	DIVERG	NDR	chrIX	141696	142859	YIL117C|YIL116W	1163
chrIX:177600-178100	Ash1_ChIP/Ash1.Peak82	1.226	80.281	1716	chrIX:177510-178270	Tup1_ChIP/Tup1.Peak207	2.746	3597.51	105758	chrIX:177550-178260	Rpd3_ChIP/Rpd3.Peak479	1.86	356.333	10330	82	55	ATR	INTERGENIC	DIVERG	NDR	chrIX	177384	178002	YIL101C|YIL099W	618
chrIX:248960-249500	Ash1_ChIP/Ash1.Peak83	1.016	73.43	1493	chrIX:248680-249620	Tup1_ChIP/Tup1.Peak210	3.042	5215.4	160469	chrIX:248710-249550	Rpd3_ChIP/Rpd3.Peak488	1.93	471.997	14130	83	84	ATR	INTERGENIC	NA	NDR	chrIX	248931	249698	tS(UGA)I|YIL056W	767				yes
chrIX:268010-268440	Ash1_ChIP/Ash1.Peak84	0.547	11.219	198	chrIX:267940-268420	Tup1_ChIP/Tup1.Peak214	1.424	221.706	4293	chrIX:267920-268560	Rpd3_ChIP/Rpd3.Peak497	1.663	172.647	4013	84	218	ATR	UTR	DIVERG	NDR
chrIX:292010-292320	Ash1_ChIP/Ash1.Peak85	0.539	6.655	122						chrIX:291850-292370	Rpd3_ChIP/Rpd3.Peak500	1.308	83.639	1809	85	222	AR	INTERGENIC	DIVERG	NULL	chrIX	291870	292449	YIL033C|YIL031W	579		yes
chrIX:338860-339160	Ash1_ChIP/Ash1.Peak86	0.519	7.09	116	chrIX:338640-339280	Tup1_ChIP/Tup1.Peak218	2.369	694.666	16466						86	231	AT	INTERGENIC	NA	NUCLEOSOME	chrIX	336420	339339	tD(GUC)I|YIL009W	2919		yes
chrIX:380380-380890	Ash1_ChIP/Ash1.Peak87	0.672	15.803	283	chrIX:380130-380930	Tup1_ChIP/Tup1.Peak219	1.592	211.106	5816	chrIX:380150-380920	Rpd3_ChIP/Rpd3.Peak511	1.377	87.966	2417	87	171	ATR	INTERGENIC	DIVERG	BOUNDARY	chrIX	380384	381059	YIR013C|YIR014W	675		yes
chrIX:386580-386980	Ash1_ChIP/Ash1.Peak88	0.753	23.494	399	chrIX:386310-387120	Tup1_ChIP/Tup1.Peak221	2.715	1905.02	50094	chrIX:386500-387010	Rpd3_ChIP/Rpd3.Peak514	1.563	149.915	3091	88; Double with 89	146	ATR	INTERGENIC	LEFT	NDR	chrIX	386512	389567	YIR018C-A|YIR019C	3055
chrIX:388280-389130	Ash1_ChIP/Ash1.Peak89	1.106	63.89	1841	chrIX:388180-389290	Tup1_ChIP/Tup1.Peak222	3.148	2682.82	95140	chrIX:388540-389010	Rpd3_ChIP/Rpd3.Peak515	0.912	28	556	89; Double with 88	70	ATR	INTERGENIC	LEFT	NULL	chrIX	386512	389567	YIR018C-A|YIR019C	3055		yes
chrIX:394630-395200	Ash1_ChIP/Ash1.Peak90	1.622	180.277	4543	chrIX:394340-395650	Tup1_ChIP/Tup1.Peak223	3.292	7131.32	360216	chrIX:394680-395180	Rpd3_ChIP/Rpd3.Peak516	1.487	138.193	3181	90	14	ATR	ncRNA	NA	NDR							yes
chrIX:427100-427570	Ash1_ChIP/Ash1.Peak91	0.683	14.226	279	chrIX:426930-427920	Tup1_ChIP/Tup1.Peak224	2.721	1046.65	29883						91	168	AT	INTERGENIC	LEFT	NDR	chrIX	424536	430344	YIR038C|YIR039C	5808
chrIX:433300-433620	Ash1_ChIP/Ash1.Peak92	0.719	12.413	183	chrIX:433290-433750	Tup1_ChIP/Tup1.Peak225	1.127	66.287	1313	chrIX:433320-433570	Rpd3_ChIP/Rpd3.Peak520	0.523	5.05	68	92	155	ATR-AT	INTERGENIC	DIVERG	NUCLEOSOME	chrIX	432353	433927	YIR039C|YIR041W	1574
chrV:18660-19240	Ash1_ChIP/Ash1.Peak93	1.205	67.441	1660	chrV:18470-19340	Tup1_ChIP/Tup1.Peak227	3.003	2144.65	73834	chrV:18730-19180	Rpd3_ChIP/Rpd3.Peak524	1.052	38.963	777	93	57	ATR	INTERGENIC	RIGHT	NDR	chrV	17881	19587	YEL071W|YEL070W	1706		yes
chrV:23470-24010	Ash1_ChIP/Ash1.Peak94	1.366	82.092	1883	chrV:23390-24120	Tup1_ChIP/Tup1.Peak228	3.4	3437.15	99065	chrV:23540-23940	Rpd3_ChIP/Rpd3.Peak525	0.941	36.129	713	94	33	ATR	INTERGENIC	DIVERG	NDR	chrV	23231	25988	YEL069C|YEL067C	2757
chrV:42090-42520	Ash1_ChIP/Ash1.Peak95	0.536	10.435	202	chrV:42040-42610	Tup1_ChIP/Tup1.Peak230	1.595	274.088	7075	chrV:40330-42680	Rpd3_ChIP/Rpd3.Peak528	0.587	14.303	1137	95	223	ATR	INTERGENIC	LEFT	NDR	chrV	42013	42398	YEL060C|YEL059C-A	385
chrV:77440-78590	Ash1_ChIP/Ash1.Peak97	1.041	106.85	5168	chrV:77330-79330	Tup1_ChIP/Tup1.Peak235	1.293	721.731	57623	chrV:77420-77930	Rpd3_ChIP/Rpd3.Peak539	1.354	110.201	2337	97	78	ATR	INTERGENIC	RIGHT	NDR	chrV	77585	78032	YEL041W|YEL040W	447				yes
