# Supplementary material for: Ash1 and Tup1 dependent repression of the Saccharomyces cerevisiae HO promoter requires activator-dependent nucleosome eviction
Source: PLoS Genet. 2020 Dec 31;16(12):e1009133. doi: 10.1371/journal.pgen.1009133 (PMC7806131; doi:10.1371/journal.pgen.1009133)
Supplement: S5 Table — (XLSX) [file pgen.1009133.s015.xlsx]

## Sheet: Table S5
Supplemental Table S5. ORFs Located Downstream of ATR Peaks.
These include two ORFs for each intergenic, divergent promoter peak (75 x 2), one ORF for each intergenic, parallel promoter peak (71),
and one downstream ORF for 12 intergenic peaks that had a tRNA or snRNA on the opposite side of the peak.
Some intergenic regions contain more than one peak; thus, the number of ORFs listed here is fewer than the total expected.
Categories determined by Saccharomyces Genome Database Gene Ontology terms are listed with p-values.
Other categories were empirically determined.
TF = transcription factor				Stress-responsive genes
PM = plasma membrane				Mcm1 ChIP-Exo signal (Rossi, M. J., W. K. M. Lai and B. F. Pugh (2018). Genome-wide determinants of sequence-specific DNA binding of general regulatory factors. Genome Res. 28: 497-508)
ZnF = zinc finger
* Listed in 2 categories
** Listed in 3 categories
Gene Ontology: Cell periphery						Corrected p-value = 3.34e-14			71/222 genes			Other Cell Wall, Budding or Cytokinesis Genes
YCL025C	AGP1	*	amino acid permease; uptake of amino acids									YDL037C	BSC1		unconfirmed function; similar to FLO11 flocculin
YNL065W	AQR1	*	PM transporter; excretion of excess amino acids; responds to replication stress									YNL298W	CLA4		Cdc42-activated kinase; septin ring assembly; cytokinesis
YOR152C	ATG40		autophagy receptor; response to nitrogen starvation & rapamycin treatment									YOL007C	CSI2		unknown function; localizes to mother side of bud neck
YLR110C	CCW12		cell wall mannoprotein; localizes to buds and schmoo tip									YIL119C	RPI1		TF; mediates fermentation stress tolerance; cell wall integrity
YAL038W	CDC19		pyruvate kinase that functions in glycolysis									YGR229C	SMI1		regulation of cell wall synthesis (coordinates with cell cycle)
YGR189C	CRH1		chitin transglycosylase; cell wall									YGL007C-A			unknown function; predicted role in cell budding
YLR286C	CTS1		endochitinase needed for cell separation
YKL096W	CWP1		cell wall mannoprotein
YOR030W	DFG16	**	transmembrane protein; pseudohyphal growth under nitrogen starvation
YBR078W	ECM33		GPI anchored protein; possible apical bud growth
YDR040C	ENA1	*	ATPase sodium pump
YLR300W	EXG1		major exo-1,3-beta-glucanase of cell wall; beta-glucan assembly
YOR317W	FAA1		fatty acyl-coA synthetase; lipid particles & PM
YMR058W	FET3	*	integral membrane multicopper oxidase required for iron uptake; responds to replication stress
YMR319C	FET4	*	iron transporter of PM
YDR534C	FIT1		cell wall mannoprotein
YLR342W	FKS1		catalytic subunit of glucan synthase; cell wall synthesis & maintenance
YMR306W	FKS3	**	spore wall assembly
YAL063C	FLO9		lectin like protein involved in flocculation
YPL141C	FRK1		kinase of unknown function; interacts with ribosomal proteins
YER145C	FTR1	*	iron permease; needed for iron transport across PM; responds to replication stress
YKR039W	GAP1	*	amino acid permease; senses amino acids to regulate localization to PM
YDR309C	GIC2		Rho-family GTPase interacting protein; cell polarity & budding
YMR251W-A	HOR7		unknown function; induced by hyperosmotic stress
YFL014W	HSP12		PM protein; involved in maintaining organization during stress
YOl156W	HXT11	*	hexose transporter; pleiotropic drug resistance
YEL069C	HXT13	*	transmembrane polyol transporter
YDL245C	HXT15	*	putative polyol transporter; responds to glucose level
YJR158W	HXT16	*	polyol transporter
YMR011W	HXT2	*	glucose transporter
YDR343C	HXT6	*	glucose transporter
YJL214W	HXT8	*	putative glucose transporter
YJL219W	HXT9	*	hexose transporter
YLR413W	INA1		unknown function
YKL217W	JEN1	*	monocarboxylate/proton symporter of PM; mediates uptake of carbon sources
YCL024W	KCC4		kinase of the bud neck
YLR332W	MID2		PM protein; cell wall integrity signaling
YGR014W	MSB2		mucin; osmosensor; filamentous growth
YGR023W	MTL1		PM sensor; cell integrity signaling; responds to glucose & oxidative stress
YJL116C	NCA3	*	mitochondrial organization
YDR406W	PDR15	*	ABC transporter; multi drug resistance
YOR153W	PDR5	*	multidrug transporter
YML123C	PHO84	*	phosphate transporter
YGR086C	PIL1	*	eisosome core component; phosphorylated in mitochondria; responsive to stress
YDR055W	PST1		cell wall protein; upregulated by cell wall damage
YKR093W	PTR2	*	integral membrane peptide transporter
YOR348C	PUT4	*	proline permease
YOR101W	RAS1		GTPase; cell proliferation; increased in replication stress
YIL118W	RHO3		small GTPase involved in establishment of cell polarity
YNL180C	RHO5		small GTPase; cell integrity; responds to oxidative & heat stress
YGL045W	RIM8		anaerobic growth; responds to alkaline pH
YOR049C	RSB1		putative sphingolipid long-chaine base efflux transporter of PM
YMR305C	SCW10		cell wall protein similar to glucanases
YGR279C	SCW4		cell wall protein similar to glucanases
YGR143W	SKN1		sphinglipid biosynthesis
YDR011W	SNQ2	*	ABC transporter; multi drug resistance
YMR017W	SPO20	**	meiosis specific subunit of t-SNARE; required for prospore membrane during sporulation
YOR247W	SRL1		mannoprotein; tight association with cell wall
YDR536W	STL1	*	glycerol proton symporter of PM; responds to glucose & osmotic shock
YPR157W	TDA6		unknown function; cell periphery and vacuole
YBR067C	TIP1		cell wall mannoprotein; induced by heat & cold stress
YNL300W	TOS6		cell wall protein
YLL028W	TPO1	*	polyamine transporter
YGR138C	TPO2	*	polyamine transporter of PM
YPR156C	TPO3	*	polyamine transporter
YEL040W	UTR2		chitin transglycosylase; cell wall
YGR281W	YOR1	*	ABC transporter; multi drug resistance
YMR243C	ZRC1	*	vacuolar membrane zinc transporter
YBL029C-A			unknown function at cell periphery; responds to replication stress
YDR524C-B			unknown function in ER
YHL026C			unknown function at cell periphery
Gene Ontology: Transmembrane transporter activity						Corrected p-value = 0.00018			31/222 genes
YMR056C	AAC1	*	mitochondrial inner membrane; responds to replication stress
YCL025C	AGP1	*	amino acid permease
YNL065W	AQR1	*	PM transporter; excretion of excess amino acids; responds to replication stress
YLR295C	ATP14	*	subunit mitochondrial F1F0 ATP synthase
YOR100C	CRC1		mitochondrial inner membrane carnitine transporter
YDR040C	ENA1	*	ATPase sodium pump
YMR058W	FET3	*	multicopper oxidase; responds to replication stress
YMR319C	FET4	*	iron transporter of PM
YER145C	FTR1	*	iron permease; responds to replication stress
YKR039W	GAP1	*	amino acid permease; senses amino acids to regulate localization to PM
YOl156W	HXT11	*	hexose transporter; pleiotropic drug resistance
YEL069C	HXT13	*	transmembrane polyol transporter
YDL245C	HXT15	*	putative polyol transporter; responds to glucose level
YJR158W	HXT16	*	polyol transporter
YMR011W	HXT2	*	glucose transporter
YDR343C	HXT6	*	glucose transporter
YJL214W	HXT8	*	putative glucose transporter
YJL219W	HXT9	*	hexose transporter
YKL217W	JEN1	*	monocarboxylate/proton symporter of PM; mediates uptake of carbon sources
YDR406W	PDR15	*	ABC transporter; multi drug resistance
YOR153W	PDR5	*	multidrug transporter
YML123C	PHO84	*	phosphate transporter
YKR093W	PTR2	*	integral membrane peptide transporter
YOR348C	PUT4	*	proline permease
YDR011W	SNQ2	*	ABC transporter; multi drug resistance
YDR536W	STL1	*	glycerol proton symporter of PM; responds to glucose & osmotic shock
YLL028W	TPO1	*	polyamine transporter
YGR138C	TPO2	*	polyamine transporter of PM
YPR156C	TPO3	*	polyamine transporter
YGR281W	YOR1	*	ABC transporter; multi drug resistance
YMR243C	ZRC1	*	vacuolar membrane zinc transporter
Gene Ontology: Sequence specific DNA binding						Corrected p-value = 6.09e-11			36/222 genes			Other DNA-binding Transcription Factors and Misc Transcriptional Regulators
YER045C	ACA1		bZIP TF; carbon source utilization									YJL115W	ASF1		nucleosome assembly factor
YDR216W	ADR1		ZnF TF; responds to carbon source									YOR028C	CIN5	*	bZIP TF; recruits Tup1/Cyc8; pleiotropic drug resistance & salt tolerance
YKL185W	ASH1		repressor of HO									YKL109W	HAP4		TF; heme activated & glucose repressed; regulator of respiratory gene expression
YGR140W	CBF2		essential kinetochore protein; responsive to DNA replication stress									YHR177W	ROF1		putative TF with WOPR domain
YJL194W	CDC6		ATP binding protein required for replication; relocalizes in replication stress; degraded in membrane stress
YOR028C	CIN5	*	bZIP TF; recruits Tup1/Cyc8; pleiotropic drug resistance & salt tolerance
YPR013C	CMR3		putative ZnF protein
YPL177C	CUP9		transcriptional repressor; regulates expression of peptide transporter; responds to replication stress
YBR112C	CYC8		co-repressor; associates with Tup1
YBR033W	EDS1		predicted TF
YMR136W	GAT2		GATA ZnF protein
YIR013C	GAT4	**	spore wall assembly; GATA ZnF
YEL009C	GCN4		TF; amino acid biosynthesis genes
YLR256W	HAP1		ZnF TF; responds to heme & oxygen
YJR147W	HMS2		similar to heat shock factor
YGR249W	MGA1		similar to heat shock factor
YKL062W	MSN4		stress-responsive TF
YDR043C	NRG1		transcriptional repressor; recruits Tup1/Cyc8; glucose repression
YKL043W	PHD1	**	transcriptional activator of pseudohyphal growth; interacts Tup1/Cyc8
YIL122W	POG1	*	TF involved in cell cycle regulation
YPR065W	ROX1		heme dependent repressor of hypoxic genes; responsive to oxidative stress
YJR127C	RSF2	*	ZnF protein in nucleus & mitochondria; respiration
YJL089W	SIP4		TF; gluconeogenesis
YHL025W	SNF6		subunit of SWI/SNF
YMR016C	SOK2	**	pseudohyphal differentiation; cAMP/PKA pathway; relocalizes during hypoxia
YDL048C	STP4		predicted TF; responds to replication stress
YPR009W	SUT2		TF; regulates sterol uptake /filamentation / mating
YER111C	SWI4	*	TF; regulates G1 genes
YBR083W	TEC1		TF; filamentation genes
YGL096W	TOS8		TF; induced in meiosis & cell-damaging conditions
YOR344C	TYE7		bHLH TF; Ty1 expression
YPL230W	USV1		putative TF; unfermentable carbon sources; salt stress; cell wall biosynthesis
YIL056W	VHR1		transcriptional activator; responds to low biotin
YIL101C	XBP1	*	repressor; binds cyclin genes; induced by stress in mitosis & meiosis
YDR451C	YHP1	*	repressor; binds Mcm1 and cell cycle regulated genes
YLR278C			zinc cluster nuclear protein
Cell Cycle Control
YBR158W	AMN1		cell separation & mitotic exit; part of daughter-specific switch to reset cell cycle
YGR230W	BNS1	*	unknown function; bypasses need for Spo12 in meiosis
YDR054C	CDC34		ubiquitin conjugating enzyme; cell cycle progression
YGR108W	CLB1		B type cyclin; activates Cdc28
YPR119W	CLB2		B type cyclin; G2/M transition
YMR199W	CLN1		G1 cyclin; G1/S transition
YPL256C	CLN2		G1 cyclin; G1/S transition
YAL040C	CLN3		G1 cyclin; G1/S transition
YOR030W	DFG16	**	transmembrane protein; pseudohyphal growth under nitrogen starvation
YMR306W	FKS3	**	spore wall assembly
YIR013C	GAT4	**	spore wall assembly; GATA ZnF
YLR113W	HOG1	*	MAPK involved in osmoregulation; represses pseudohyphal growth; responds to replication stress
YJR094C	IME1	*	master regulator meiosis
YEL007W	MIT1	*	transcriptional regulator of pseudohyphal growth
YNL289W	PCL1		cyclin; interacts with Pho85; polarized growth & morphogenesis & cell cycle
YDL127W	PCL2		cyclin; polarized growth & cell cycle progression
YMR076C	PDS5	*	cohesion maintenance factor; pre-anaphase & meiosis; relocalizes during hypoxia
YKL043W	PHD1	**	transcriptional activator of pseudohyphal growth; interacts Tup1/Cyc8
YGR233C	PHO81		CDK inhibitor; responds to phosphate levels
YIL122W	POG1	*	TF involved in cell cycle regulation
YEL060C	PRB1	*	protein degradation in vacuole & during sporulation; responds to replication stress
YOR315W	SFG1	*	putative TF; superfical pseudohyphae; potential Cdc28 substrate & may work with Phd1
YIL099W	SGA1	*	intracellular sporulation specific glycoamylase
YDL047W	SIT4		phosphatase; G1/S; cell cycle control; modulates Pkc1 function, including cell wall
YMR016C	SOK2	**	pseudohyphal differentiation; cAMP/PKA pathway; relocalizes during hypoxia
YMR017W	SPO20	**	meiosis specific subunit of t-SNARE; required for prospore membrane during sporulation
YPR036W-A	SPO24	*	prospore membrane
YER046W	SPO73	*	prospore membrane & spore wall formation
YOR313C	SPS4	*	induced during sporulation
YER111C	SWI4	*	TF; regulates G1 genes
YBR082C	UBC4		ubiquitin conjugating enzyme; anaphase promoting complex; cellular stress response
YIL101C	XBP1	*	repressor; binds cyclin genes; induced by stress in mitosis & meiosis
YDR451C	YHP1	*	repressor; binds Mcm1 and cell cycle regulated genes
Pseudohyphal Growth
YOR030W	DFG16	**	transmembrane protein; pseudohyphal growth under nitrogen starvation
YLR113W	HOG1	*	MAPK involved in osmoregulation; represses pseudohyphal growth; responds to replication stress
YEL007W	MIT1	*	transcriptional regulator of pseudohyphal growth
YKL043W	PHD1	**	transcriptional activator of pseudohyphal growth; interacts Tup1/Cyc8
YOR315W	SFG1	*	putative TF; superfical pseudohyphae; potential Cdc28 substrate & may work with Phd1
YMR016C	SOK2	**	pseudohyphal differentiation; cAMP/PKA pathway; relocalizes during hypoxia
Meiosis or Sporulation
YGR230W	BNS1	*	unknown function; bypasses need for Spo12 in meiosis
YMR306W	FKS3	**	spore wall assembly
YIR013C	GAT4	**	spore wall assembly; GATA ZnF
YJR094C	IME1	*	master regulator meiosis
YMR076C	PDS5	*	cohesion maintenance factor; pre-anaphase & meiosis; relocalizes during hypoxia
YEL060C	PRB1	*	protein degradation in vacuole & during sporulation; responds to replication stress
YIL099W	SGA1	*	intracellular sporulation specific glycoamylase
YMR017W	SPO20	**	meiosis specific subunit of t-SNARE; required for prospore membrane during sporulation
YPR036W-A	SPO24	*	prospore membrane
YER046W	SPO73	*	prospore membrane & spore wall formation
YOR313C	SPS4	*	induced during sporulation
Mitochondria
YMR056C	AAC1	*	mitochondrial inner membrane; responds to replication stress
YMR083W	ADH3		mitochondrial alcohol dehydrogenase
YPL061W	ALD6		cytsolic aldehyde dehydrogenase; mitochondrial membrane surface; oxidative stress
YLR295C	ATP14	*	subunit mitochondrial F1F0 ATP synthase
YAL039C	CYC3		cytochrome C heme lyase; mitochondria
YGR052W	FMP48		unknown function in mitochondria
YFL016C	MDJ1		co-chaperone that stimulates HSP70 SSc1 ATPase; mitochondrial matrix
YJL116C	NCA3	*	mitochondrial organization
YMR145C	NDE1		mitochondrial NADH dehydrogenase
YGR086C	PIL1	*	eisosome core component; phosphorylated in mitochondria; responsive to stress
YML091C	RPM2		subunit mitochondrial RNaseP
YJR127C	RSF2	*	ZnF protein in nucleus & mitochondria; respiration
YDR041W	RSM10		mitochondrial ribosomal protein small subunit
YER033C	ZRG8		unknown function in mitochondria
YEL067C			unknown function in mitochondria
Other Genes that respond to some type of Stress
YGR097W	ASK10		regulator of Fps1 glycerol channel; responds to osmotic stress
YOR178C	GAC1		regulatory subunit for PP1; binds HSF
YDR452W	PPN1		exopolylphosphatase; responds to replication stress; phosphate metabolism
YGL158W	RCK1		kinase; oxidative stress response
YJR094W-A	RPL43B		ribosomal subunit; increases in response to stress
YGR234W	YHB1		nitric oxide oxidoreductase; oxidative stress response; responds to replication stress
YER034W			unknown function; responds to replication stress
YLR297W			unknown function in the vacuole; responds to replication stress
YDR132C			unknown function; responds to replication stress
YOR342C			unknown function; responds to replication stress
Other Genes
YPL255W	BBP1		spindle pole body duplication; complex with nuclear envelope proteins
YOR349W	CIN1		tubulin folding protein
YJL090C	DPB11		DNA replication initiation protein
YEL070W	DSF1		mannitol dehydrogenase
YJL196C	ELO1		elongase
YOR246C	ENV9		vacuolar function
YOR375C	GDH1		glutamate dehydrogenase
YAL062W	GDH3		NAD dependent glutamate dehydrogenase
YMR135C	GID8		subunit of GID complex (glucose induced degradation)
YML121W	GTR1		subunit of TORC-stimulating GTPase; responds to amino acid stimulation
YDR044W	HEM13		enzyme in heme biosynthesis
YDL227W	HO		endonuclease; mating type switching
YBR157C	ICS2		unknown function
YOL157C	IMA2		isomaltase
YIL172C	IMA3		alpha-gluocosidase; isomaltase family
YJL221C	IMA4		alpha-gluocosidase; isomaltase family
YJL216C	IMA5		alpha-gluocosidase; isomaltase family
YEL001C	IRC22		unknown function in ER
YMR081C	ISF1		S rich hydrophilic protein; under glucose control
YKL110C	KTI12		modification of tRNA wobble nucleosides; interacts with chromatin
YER112W	LSM4		mRNA decay; possibly processing tRNA
YER146W	LSM5		mRNA decay; possibly processing tRNA, snoRNA, rRNA
YER001W	MNN1		Goli membrane protein
YKL186C	MTR2		mRNA transport regulator
YLR254C	NDL1		dynein targeting to microtubule plus ends
YKR097W	PCK1		enzyme in gluconeogenesis; regulated by Mcm1
YMR018W	PEX9		peroxisomal membrane signal receptor
YOR362C	PRE10		proteasome subunit; increases in response to stress
YDL214C	PRR2		S/T kinase; inhibits pheremone signaling downstream of MAPK
YGR280C	PXR1		rRNA and snoRNA maturation
YBR114W	RAD16		nucleotide excision repair protein
YOR107W	RGS2		negative regulator cAMP signaling
YNL301C	RPL18B		component of 60S ribosome
YNL178W	RPS3		component of 40S ribosome
YJR145C	RPS4A		ribosomal 40S subunit
YBR077C	SLM4		vacuolar/endosomal membrane associated; exit from rapamycin arrest
YDR525W-A	SNA2		unknown function; possibly cation transport
YJR159W	SOR1		sorbitol dehydrogenase
YDL246C	SOR2		sorbitol dehydrogenase
YKR092C	SRP40		nucleolar serine-rich protein; pre-ribosome assembly/transport
YKL218C	SRY1		3-hydroxyaspartate dehydratase
YGL184C	STR3		peroxisomal cystathione beta-lyase
YOR179C	SYC1		subunit cleavage & polyadenylation factor
YAL064C-A	TDA8		unknown function
YJR156C	THI11		synthesis of thiamine precursor HMP
YDL244W	THI13		synthesis of thiamine precursor
YML088W	UFO1		F box receptor protein; ubiquitin ligase complex; degradation of Ho protein
YIR014W	VLD1		vacuolar component Dsc E3 ligase
YAL064W			unknown function, possibly in ribosomes
YBL029W			unknown function
YER158C			unknown function; may be phophorylated by Cdc28
YGL006W-A			unknown function
YHR033W			unk func; cytoplasm
YIR018C-A			unknown function
YKL063C			unknown function in Golgi
YLR412-C-A			unknown function
YMR244W			unknown function in ER and vacuole
YOR316C-A			unknown function
YOR376W-A			unknown function
YPR063C			ER protein unk func
