# Supplementary material for: Ash1 and Tup1 dependent repression of the Saccharomyces cerevisiae HO promoter requires activator-dependent nucleosome eviction
Source: PLoS Genet. 2020 Dec 31;16(12):e1009133. doi: 10.1371/journal.pgen.1009133 (PMC7806131; doi:10.1371/journal.pgen.1009133)
Supplement: S6 Table — The Excel file contains multiple tabs, with each tab containing the data for a single figure. (XLSX) [file pgen.1009133.s016.xlsx]

## Sheet: Figure 1
Figure 1. Tup1 associates with the HO promoter via Ash1.
See Figure Legend for description of calculations.
Part A					Part B					Part C					Part D				Part E
Tup1-V5, Ash1-V5 Binding					Tup1-V5 Binding, Relative to No Tag					Tup1-V5 Binding					Ash1-V5 and Tup1-V5 Binding				Tup1-V5 Binding, Relative to No Tag Vector
	HO / IGR-V	HO / IGR-V			Upstream HO						HO / IGR-V	HO / IGR-V	HO / IGR-V		Downstream HO				Upstream HO
	ChIP/Input	ChIP/Input				ChIP / Input	ChIP / Input	ChIP / Input			ChIP / Input	ChIP / Input	ChIP / Input			HO / IGR-I	HO / IGR-I			ChIP / Input	ChIP / Input			ChIP / Input	ChIP / Input
HO Position	Tup1-V5	Ash1-V5				No Tag	Tup1-V5	Tup1-V5 ash1		HO Position	No Tag	Tup1-V5	Tup1-V5 ash1			ChIP / Input	ChIP / Input				ASH1				ASH1
-2318	1.63	1.21				2.21193	23.6418	7.38473		-2318	0.96	1.63	1.12		Time (min)	Ash1-V5	Tup1-V5		No Tag	Vector	Overexpression		Tup1-V5	Vector	Overexpression
-2228	2.61	1.61				0.788595	25.6343	9.85637		-2228	0.93	2.61	1.68		0	1.9	1.03			0.87	1			0.85	4.04
-2138	5.01	3.27				0.287943	18.8076	10.7201		-2138	1.02	5.01	2.88		10	1.1	0.58			0.67	1.22			1.15	3.72
-2043	6.76	5.96				0.71153	25.5362	13.2125		-2043	0.94	6.76	3.03		20	15.3	2.72			1.52	1.31			0.74	5.8
-1928	9.6	7.34					23.8707	8.14915		-1928	1.17	9.6	2.96		25	56.3	8.86			0.93	1.15			0.89	8.34
-1771	7.98	5.88			Ave	1	23.4981	9.86458		-1771	0.95	7.98	2.42		30	13.9	2.6		Ave	0.9975	1.17		Ave	0.9075	5.475
-1629	7.74	3.85			Std Dev	0.837399	2.77841	2.2931		-1629	0.95	7.74	2.1		40	10.7	1.29		Std Dev	0.365639	0.130894		Std Dev	0.173662	2.11763
-1528	11.12	5.75								-1528	0.89	11.12	2.96		50	5.6	2.05
-1361	10.79	4.57			t-test ash1 vs. WT =		1.79547e-05			-1361	1.13	10.79	4.74		60	5.8	0.89		t-test ASH1 Overexpression vs. Vector =			0.0112653
-1208	26.85	15.42								-1208	1.02	26.85	3.97
-1109	24.36	12.65								-1109	0.85	24.36	5.18		Upstream HO				Downstream HO
-961	10.86	5.97			Downstream HO					-961	0.95	10.86	4.14			HO / IGR-I	HO / IGR-I			ChIP / Input	ChIP / Input			ChIP / Input	ChIP / Input
-729	5.89	2.48				ChIP / Input	ChIP / Input	ChIP / Input		-729	0.98	5.89	4.64			ChIP / Input	ChIP / Input				ASH1				ASH1
-579	4.22	1.8				No Tag	Tup1-V5	Tup1-V5 ash1		-579	1.05	4.22	3.68		Time (min)	Tup1-V5	Tup1-V5 ash1		No Tag	Vector	Overexpression		Tup1-V5	Vector	Overexpression
-455	5.44	2.37				1.49514	76.9181	8.47329		-455	1.2	5.44	4.31		0	1.01178	0.392505			0.8	0.99			3.81	25.37
-349	3.18	1.31				0.926516	55.0813	9.10505		-349	1.06	3.18	2.1		10	0.465313	0.864328			0.64	1.38			3.17	19.59
-191	1.75	0.85				0.788739	67.1564	10.5119		-191	1.04	1.75	1.79		20	1.07082	0.377893			1.32	1.15			5.01	37.04
						0.789609	65.24	13.0694							25	3.07495	0.720138			1.23	1.18			4.05	35.83
							68.3023	8.63802							30	1.27239	0.877929		Ave	0.9975	1.175		Ave	4.01	29.4575
					Ave	1	66.5396	9.95953							40	0.64642	1.26871		Std Dev	0.329077	0.160104		Std Dev	0.763151	8.40988
					Std Dev	0.33638	7.81318	1.91452							50	1.00796	0.533128
															60	0.65895	0.843941		t-test ASH1 Overexpression vs. Vector =			0.00436815
					t-test ash1 vs. WT =		2.16399e-05
															Downstream HO
																HO / IGR-I	HO / IGR-I
																ChIP / Input	ChIP / Input
															Time (min)	Tup1-V5	Tup1-V5 ash1
															0	1.03	0.509551
															10	0.58	0.650837
															20	2.72	0.733437
															25	8.86	0.937521
															30	2.6	1.68591
															40	1.29	1.53352
															50	2.05	0.821034
															60	0.89	1.44851

## Sheet: Figure 2
Figure 2. Ash1-LexA(DBD)-FLAG recruits Tup1-V5 to a LexA binding site on chromosome XV.
See Figure Legend for description of calculations.
Part B												Part C
Ash1-LexA(DBD)-FLAG Binding, Relative to No Tag												Tup1-V5 Binding, Relative to No Tag
	HIS3						CLN3						HIS3						TEC1
	ChIP / Input	ChIP / Input	ChIP / Input				ChIP / Input	ChIP / Input	ChIP / Input				ChIP / Input	ChIP / Input	ChIP / Input				ChIP / Input	ChIP / Input	ChIP / Input
	No Tag	Tup1-V5	Tup1-V5 Ash1-LexA -FLAG				No Tag	Tup1-V5	Tup1-V5 Ash1-LexA -FLAG				No Tag	Tup1-V5	Tup1-V5 Ash1-LexA -FLAG				No Tag	Tup1-V5	Tup1-V5 Ash1-LexA -FLAG
	0.9374	0.9533	7.7963				1.23	0.62	19.7				0.6057	15.5369	127.97				0.701122	93.5473	70.5581
	0.8098	0.8385	8.6458				1.03	0.6	20.09				0.6563	15.2151	82.7711				0.843286	91.0784	61.9953
	1.0968	1.132	8.4098				1	0.98	23.99				0.9523	20.996	96.6996				1.10799	133.65	72.1207
	0.9918	0.6074	8.5742				1.25	0.55	25.11				0.5371	9.7583	80.9997				0.785029	63.5489	61.1241
	1.2476	0.6371	10.5244				0.87	1.24	18.44				1.635	11.7592	134.931				1.12359	119.18	96.7216
	0.9166	0.6521	18.6508				0.62	0.71	21.24				1.6137	16.4	103.945				1.43898	80.697	79.5291
Ave	1	0.8034	10.4335			Ave	1	0.783333	21.4283			Ave	1.00002	14.9443	104.553			Ave	1	96.9502	73.6748
Std Dev	0.153489	0.210068	4.12881			Std Dev	0.235627	0.271047	2.60233			Std Dev	0.503985	3.904	22.6382			Std Dev	0.275587	25.5613	13.2022
t-test Tup1-V5 Ash1-LexA-FLAG vs. Tup1-V5 =				0.00113521		t-test Tup1-V5 Ash1-LexA-FLAG vs. Tup1-V5 =				2.82746e-06		t-test Tup1-V5 Ash1-LexA-FLAG vs. Tup1-V5 =				7.72319e-05		t-test Tup1-V5 Ash1-LexA-FLAG vs. Tup1-V5 =				0.0426354

## Sheet: Figure 3A,C
Figure 3. Repression of HO transcription via Ash1 requires both Tup1 and Rpd3.
See Figure Legend for description of calculations.
Part A							Part C
HO / RPR1 RNA Expression, Relative to WT							Tup1-V5 Binding, Relative to No Tag
								HO Downstream
									ChIP / Input	ChIP / Input
	WT	rpd3	tup1(H575Y)	rpd3 tup1(H575Y)	ash1			No Tag	Tup1-V5	Tup1-V5 sin3
	1.36097	0.954004	1.25388	2.02437	1.60896			0.9	70.5	82.8
	0.833395	0.847675	1.10308	2.75677	2.3692			1.1	72.1	93
	0.968851	1.10084	1.16639	2.04823	2.09975			5.6	74.9	78.3
	1.08908	0.984494	1.3091	2.09386	1.82052			5.3	78.8	71.7
	0.941082	0.854849	1.39299	2.39114	1.83092		Ave	3.225	74.075	81.45
	0.806629	0.962446	1.08607	2.33052	1.86534		Std Dev	2.57342	3.63719	8.94818
Ave	1	0.950719	1.21858	2.27415	1.93245
Std Dev	0.203874	0.093419	0.121226	0.281326	0.264848		t-test sin3 vs. WT Tup1-V5 =			0.101038	Non-significant
t-test ash1 vs. rpd3 =				5.69922e-05
t-test ash1 vs. tup1(H575Y) =				0.000269212
t-test tup1(H575Y) vs. rpd3 =				1.5706e-05
t-test rpd3 tup1(H575Y) vs. tup1(H575Y) =				3.82265e-05

## Sheet: Figure 3B
Figure 3. Repression of HO transcription via Ash1 requires both Tup1 and Rpd3.
Table lists peak expression data per cell cycle (normalized to WT & sorted)
Cycles with peak value < 0.25 are considered "off".
"Off" is colored blue & "On" is colored red.
Part B
wt (mother)	wt (daughter)		rpd3 (mother)	rpd3 (daughter)		tup1 (mother)	tup1 (daughter)		rpd3 tup1 (mother)	rpd3 tup1 (daughter)		ash1 (mother)	ash1 (daughter)
0.11081	0.000815		-0.00514	0.02384		-0.02616	-0.18825		0.56867	-0.00829		0.117871	0.0232766
0.11966	0.00959		0.41566	0.02405		0.03526	-0.17161		0.64206	0.01076		0.243194	0.0446177
0.17752	0.0186		0.44944	0.0254		0.0504	-0.07501		0.6432	0.02201		0.420039	0.224272
0.29065	0.01952		0.46874	0.0376		0.09025	-0.07033		0.72227	0.06478		0.487278	0.233961
0.36628	0.02054		0.497	0.04097		0.10685	-0.01241		0.72978	0.07399		0.519292	0.451403
0.44281	0.02184		0.51288	0.05513		0.19361	0.00365		0.75908	0.16392		0.539428	0.567588
0.56759	0.02246		0.55875	0.06194		0.24742	0.00551		0.80299	0.46003		0.546141	0.593862
0.59919	0.02396		0.5709	0.06429		0.34946	0.01027		0.81444	0.47707		0.631591	0.606079
0.6131	0.02592		0.57385	0.06454		0.51	0.0147		0.81716	0.51693		0.63194	0.628351
0.61938	0.02732		0.59255	0.07433		0.51552	0.017		0.82451	0.64772		0.662146	0.682247
0.63511	0.02951		0.59594	0.07749		0.54679	0.0183		0.83758	0.72717		0.672183	0.684228
0.6578	0.02984		0.60503	0.07893		0.54775	0.02067		0.83898	0.73858		0.677108	0.685879
0.66023	0.0351		0.60922	0.07916		0.55213	0.02127		0.84507	0.75579		0.699099	0.728068
0.67829	0.03875		0.60962	0.07988		0.56739	0.02147		0.89211	0.85138		0.703418	0.732037
0.68667	0.03987		0.63249	0.08549		0.57608	0.02516		0.91609	0.85407		0.707593	0.736645
0.69619	0.04034		0.64814	0.08811		0.6153	0.02535		0.9188	0.87588		0.714987	0.738703
0.70045	0.04324		0.65578	0.0885		0.65121	0.02944		0.9412	0.92136		0.715957	0.767824
0.715	0.04455		0.65971	0.08942		0.68077	0.03122		0.95544	0.96492		0.716463	0.791511
0.72583	0.04832		0.66041	0.09001		0.68121	0.03229		0.96515	0.98935		0.729968	0.795653
0.73777	0.04886		0.66616	0.09798		0.70655	0.03311		0.96961	0.99286		0.743266	0.797937
0.73786	0.04892		0.66661	0.10022		0.70944	0.03361		0.97315	1.03131		0.74874	0.825498
0.738	0.0524		0.67474	0.10581		0.72064	0.03572		0.98064	1.05939		0.751143	0.870465
0.74094	0.05341		0.68714	0.10687		0.72859	0.03819		0.98067	1.09399		0.75554	0.871548
0.75091	0.05452		0.69631	0.10777		0.74133	0.04203		0.98402	1.10277		0.760711	0.906516
0.75347	0.05501		0.70119	0.11451		0.75569	0.04239		0.98404	1.13017		0.761441	0.919206
0.76648	0.05563		0.72571	0.11511		0.75911	0.04647		0.99126	1.13055		0.769393	0.921285
0.76751	0.05911		0.72722	0.12352		0.76447	0.04723		0.99777	1.13303		0.783017	0.949005
0.77241	0.06357		0.73148	0.12617		0.78837	0.0496		1.00293	1.13346		0.796358	0.959651
0.77581	0.0649		0.75822	0.12666		0.79335	0.04982		1.00726	1.15744		0.807032	0.963535
0.77871	0.06524		0.76862	0.14072		0.80142	0.05029		1.01051	1.16793		0.813333	0.996698
0.78494	0.06648		0.77926	0.14124		0.80664	0.05112		1.02241	1.17244		0.813762	1.00402
0.78566	0.06651		0.7851	0.14166		0.81594	0.05253		1.02429	1.18351		0.816497	1.02266
0.78997	0.0667		0.78819	0.14529		0.82522	0.05327		1.02999	1.21012		0.822502	1.04157
0.79346	0.06734		0.79285	0.15076		0.82701	0.05463		1.04016	1.22102		0.82396	1.06434
0.80266	0.06832		0.81414	0.15404		0.83756	0.05555		1.04633	1.25244		0.827883	1.11757
0.80646	0.06938		0.81918	0.16819		0.85413	0.05586		1.06144	1.27226		0.831199	1.15494
0.80807	0.07076		0.84053	0.16858		0.85607	0.0562		1.0642	1.27541		0.840169	1.1768
0.81409	0.07146		0.84849	0.19481		0.8586	0.06093		1.0715	1.29482		0.841535	1.18337
0.81686	0.07502		0.88063	0.19513		0.86038	0.06161		1.07919	1.31973		0.849965	1.18609
0.81754	0.07525		0.88264	0.19706		0.86258	0.0618		1.08214	1.32529		0.854226	1.22965
0.8233	0.07585		0.8827	0.20895		0.86926	0.06216		1.08415	1.33761		0.857633	1.24068
0.82677	0.07698		0.88547	0.23647		0.87131	0.06269		1.08507	1.34716		0.866457	1.25412
0.83792	0.07762		0.88792	0.43212		0.87697	0.0635		1.0869	1.36777		0.871472	1.27484
0.84039	0.07832		0.9076	0.51311		0.87735	0.06652		1.09125	1.36789		0.87327	1.29642
0.84111	0.07878		0.90958	0.51573		0.8796	0.06779		1.10738	1.37777		0.892059	1.31267
0.84539	0.08156		0.91783	0.54765		0.89137	0.06845		1.11497	1.3927		0.897216	1.35886
0.8522	0.08157		0.9185	0.64327		0.8958	0.0708		1.11661	1.41448		0.902696	1.37423
0.85696	0.08173		0.92477	0.72766		0.89762	0.07197		1.11791	1.42745		0.90276	1.41329
0.8572	0.08302		0.93328	0.74361		0.9014	0.07227		1.12705	1.4611		0.916226	1.44562
0.8715	0.08355		0.93481	0.74739		0.90858	0.07271		1.12774	1.46672		0.916925	1.44851
0.88814	0.08419		0.9441	0.7947		0.91122	0.07285		1.13139	1.46779		0.92378	1.45141
0.89191	0.08522		0.95832	0.80204		0.91314	0.07464		1.13159	1.47497		0.927336	1.46453
0.89252	0.08885		0.97116	0.81869		0.92478	0.07538		1.1469	1.51467		0.928951	1.48744
0.89396	0.09005		0.9785	0.82132		0.94153	0.07742		1.14934	1.51777		0.946382	1.53064
0.90003	0.09019		0.98027	0.8324		0.94215	0.07829		1.15296	1.5277		0.947319	1.57468
0.90841	0.09035		0.99559	0.83591		0.95649	0.0859		1.16007	1.52892		0.949023	1.57904
0.92006	0.09048		0.99912	0.89172		0.9633	0.0871		1.16106	1.54419		0.956734	1.60297
0.92698	0.09053		1.00953	0.90415		0.96675	0.08777		1.16198	1.54841		0.966777	1.61297
0.9298	0.09207		1.01396	0.92197		0.96825	0.09155		1.17209	1.55533		0.97048	1.73648
0.93289	0.09309		1.02635	0.93646		0.97832	0.09237		1.17357	1.55916		0.972805	1.80304
0.93678	0.09654		1.02856	0.96055		0.98415	0.09299		1.18316	1.56415		0.978648	1.86012
0.94303	0.09737		1.0373	1.01279		0.98556	0.09323		1.18371	1.57622		0.986382	1.88602
0.94359	0.09846		1.04347	1.02771		0.98882	0.0941		1.18511	1.57624		0.993571
0.94481	0.09925		1.04551	1.03113		0.98988	0.09467		1.18854	1.58595		0.994719
0.94894	0.10242		1.05654	1.05409		1.01126	0.09561		1.1912	1.58863		0.995341
0.95041	0.10342		1.06205	1.11126		1.01126	0.09631		1.19209	1.59141		0.995659
0.95193	0.1035		1.09103	1.12625		1.01323	0.09812		1.19752	1.59499		0.997257
0.95222	0.10364		1.09192	1.18552		1.03877	0.09968		1.2014	1.60129		1.01182
0.9575	0.10405		1.09407	1.22686		1.04227	0.10063		1.21419	1.60916		1.01584
0.96056	0.10455		1.09472	1.2274		1.04403	0.10346		1.21759	1.61095		1.01753
0.96119	0.10545		1.09807	1.26605		1.05701	0.104		1.21827	1.61163		1.01993
0.96516	0.10678		1.10009	1.30549		1.07907	0.10612		1.22056	1.63082		1.02282
0.96561	0.10762		1.10534	1.31397		1.08006	0.11409		1.22141	1.63745		1.02375
0.96596	0.10921		1.10794	1.36422		1.08448	0.11427		1.24712	1.64057		1.02572
0.96728	0.10968		1.11183	1.40594		1.098	0.11502		1.25465	1.65017		1.03004
0.97647	0.10995		1.11644	1.43405		1.10184	0.11526		1.25509	1.65857		1.03376
0.97674	0.11252		1.11899	1.47568		1.10753	0.11607		1.25623	1.66339		1.03642
0.97741	0.11337		1.13157	1.47637		1.11464	0.11858		1.25858	1.68221		1.03896
0.97889	0.1144		1.13221	1.51298		1.11525	0.11908		1.26026	1.68791		1.0415
0.9805	0.11581		1.13637	1.52932		1.1175	0.11912		1.26409	1.69383		1.05044
0.98461	0.11708		1.14269	1.54427		1.11801	0.11942		1.2703	1.7091		1.05716
0.99848	0.11813		1.14401	1.65603		1.11871	0.12067		1.27362	1.71137		1.05734
0.99934	0.11837		1.14549	1.67163		1.1191	0.12353		1.27375	1.71298		1.05947
1.00671	0.11854		1.16867	1.7223		1.12539	0.12365		1.27501	1.72364		1.06322
1.00721	0.11893		1.17816	1.74548		1.13309	0.12717		1.27591	1.72501		1.06936
1.01598	0.11969		1.18505	1.78727		1.13457	0.12822		1.28324	1.72776		1.07101
1.01813	0.1225		1.18586	1.7892		1.15373	0.13358		1.28364	1.74853		1.08048
1.02203	0.12275		1.19281	1.80699		1.15555	0.13358		1.28433	1.75059		1.08249
1.03981	0.1243		1.19337	1.80908		1.18118	0.13997		1.2921	1.77335		1.0833
1.04989	0.12705		1.21098	1.86443		1.1901	0.14086		1.29266	1.7795		1.0925
1.05947	0.12857		1.22618	1.97196		1.20507	0.14413		1.29613	1.77996		1.1078
1.0621	0.13266		1.23243			1.20561	0.14449		1.31381	1.78221		1.11816
1.06733	0.13325		1.25224			1.20927	0.14571		1.31769	1.80714		1.11887
1.07228	0.13561		1.25281			1.21069	0.14649		1.31919	1.82248		1.12598
1.07786	0.13757		1.29244			1.2178	0.1518		1.31959	1.8275		1.12971
1.07792	0.1383		1.30329			1.22573	0.15276		1.33125	1.83386		1.13282
1.07854	0.14168		1.32623			1.24056	0.15355		1.33656	1.83779		1.1341
1.0853	0.14195		1.32976			1.24781	0.15859		1.34438	1.84742		1.138
1.09724	0.14215		1.33968			1.25771	0.16283		1.34804	1.84851		1.13856
1.10793	0.14247		1.35145			1.25885	0.16441		1.34982	1.85984		1.14041
1.10832	0.14536		1.3556			1.26318	0.1648		1.35206	1.86252		1.14362
1.11085	0.14546		1.3617			1.27103	0.16792		1.3588	1.88516		1.16296
1.11247	0.14574		1.37378			1.27486	0.17405		1.36625	1.89841		1.16374
1.11569	0.14594		1.44314			1.27754	0.17572		1.37023	1.9109		1.17245
1.11679	0.14819		1.46225			1.28763	0.17627		1.37171	1.94632		1.20972
1.11867	0.15667		1.48583			1.28943	0.18267		1.39508	1.96975		1.21871
1.12307	0.15759		1.48665			1.30576	0.18269		1.40054	1.97536		1.2292
1.1295	0.15776		1.53208			1.31342	0.18732		1.4083	1.99032		1.24139
1.13055	0.16386		1.58427			1.32178	0.19008		1.41093	1.99422		1.26486
1.13733	0.173		1.59972			1.32424	0.19203		1.41352	2.0058		1.28214
1.13892	0.17341		1.61527			1.32892	0.194		1.41823	2.01391		1.30263
1.13996	0.17486		1.62695			1.33272	0.19657		1.42468	2.03519		1.30531
1.14311	0.17535		1.82594			1.34243	0.19863		1.42829	2.03842		1.30569
1.14321	0.17869		1.85576			1.35365	0.19926		1.43324	2.0395		1.34279
1.14331	0.1792					1.36645	0.2078		1.45461	2.04995		1.38589
1.15449	0.18247					1.37214	0.20903		1.46337	2.05103		1.40353
1.16018	0.18414					1.39198	0.21488		1.46687	2.05471		1.42433
1.16094	0.18618					1.39427	0.21685		1.47365	2.05845		1.4294
1.16265	0.20744					1.39878	0.22005		1.47911	2.06285		1.43033
1.1658	0.20885					1.41673	0.22615		1.48158	2.08196		1.4636
1.17237	0.2099					1.42666	0.22702		1.48414	2.11008		1.46472
1.18332	0.23347					1.43093	0.22964		1.48505	2.11089		1.47033
1.1848	0.23569					1.45409	0.23156		1.50582	2.11283		1.49813
1.20616	0.23788					1.45564	0.23708		1.51021	2.12561		1.49826
1.21611	0.24119					1.45638	0.24405		1.51962	2.12709		1.56464
1.22555	0.26479					1.45806	0.24928		1.52293	2.13804		1.59584
1.23742	0.26502					1.46354	0.30559		1.5286	2.15053		1.74137
1.23743	0.27912					1.47204	0.43041		1.54284	2.16223
1.24119	0.75741					1.50191	0.50973		1.54343	2.1625
1.26428	0.84054					1.5103	0.75961		1.55581	2.17588
1.2653	1.7593					1.51115	1.09954		1.56041	2.20498
1.29164						1.51939	1.71918		1.56292	2.29028
1.2979						1.5235	--		1.56309	2.31382
1.31319						1.58828			1.56352	2.31682
1.31742						1.60633			1.57229	2.35066
1.32997						1.61408			1.57592	2.3655
1.35141						1.64205			1.58108	2.39239
1.35294						1.64759			1.59913	2.40716
1.35615						1.6626			1.61339	2.47957
1.36104						1.71535			1.61979	2.63817
1.4178						1.71826			1.62046	3.25248
1.47062						1.71891			1.62917	--
1.48732						1.72243			1.64586	--
1.49022						1.76513			1.67558	--
1.51221						1.84715			1.67781	--
1.51342						1.97693			1.71169	--
1.56877						2.21782			1.72233	--
1.57208						2.28568			1.77027	--
1.58907						--			1.78087	--
1.59226									1.80763	--
1.60894									1.82816	--
1.6301									1.83387	--
1.66561									1.83524	--
1.86985									1.84149	--
									1.84262	--
									1.84371	--
									1.85316	--
									1.89575	--
									1.9029	--
									1.90996
									1.95033
									1.97885
									2.02687
									2.08406
									2.13971
									2.16767
									2.23897
									2.25196
									2.4264
									--
									--

## Sheet: Figure 4A
Figure 4A. Most Ash1 genomic sites are co-occupied by Tup1 and Rpd3.
Data used for calculating numbers for Venn diagram.
Individual peaks are represented by rows. Peaks were filtered using the peak score (sum of q-value statistic) using a minimum cutoff of 100.
Peak type (right) indicates the category assignment for each peak, where A = Ash1, T = Tup1, R = Rpd3.
Peaks that were filtered out of one category and placed into a different category are indicated with a "-", with the left category being the original and the right category being the new one (counted in the Venn diagram).
Peak data for those removed by filtering is in gray.
Ash1				Tup1				Rpd3					Ash1			Tup1			Rpd3
Primary_ID	Name	Ash1	Ash1 q value	Primary_ID	Name	Tup1	Tup1 qvalue	Primary_ID	Name	Rpd3	Rpd3 qvalue	Peak Type	Start0	Stop	Score	Start0	Stop	Score	Start0	Stop	Score
chrII:625460-625670	Ash1_ChIP/Ash1.narrowPeak_narrowPeak30	0.353	2.335	chrII:624810-625760	Tup1_ChIP/Tup1.narrowPeak_narrowPeak65	1.918	403.054					AT-T	625460	625670	28	624810	625760	14755
chrXV:911930-912150	Ash1_ChIP/Ash1.narrowPeak_narrowPeak318	0.394	3.114	chrXV:911770-912510	Tup1_ChIP/Tup1.narrowPeak_narrowPeak836	1.783	354.625					AT-T	911930	912150	38	911770	912510	8515
chrVI:255830-256170	Ash1_ChIP/Ash1.narrowPeak_narrowPeak115	0.522	5.191	chrVI:255530-256330	Tup1_ChIP/Tup1.narrowPeak_narrowPeak306	1.823	220.18					AT-T	255830	256170	69	255530	256330	5492
chrXIII:905920-906160	Ash1_ChIP/Ash1.narrowPeak_narrowPeak272	0.508	4.605	chrXIII:905820-906250	Tup1_ChIP/Tup1.narrowPeak_narrowPeak705	1.637	220.672					AT-T	905920	906160	66	905820	906250	4640
chrII:595100-595470	Ash1_ChIP/Ash1.narrowPeak_narrowPeak28	0.51	4.541	chrII:594960-595810	Tup1_ChIP/Tup1.narrowPeak_narrowPeak59	1.454	125.066					AT-T	595100	595470	68	594960	595810	4306
chrX:22850-23090	Ash1_ChIP/Ash1.narrowPeak_narrowPeak171	0.494	3.613	chrX:22740-23210	Tup1_ChIP/Tup1.narrowPeak_narrowPeak452	1.662	188.393					AT-T	22850	23090	54	22740	23210	4181
chrVII:1076120-1076330	Ash1_ChIP/Ash1.narrowPeak_narrowPeak147	0.438	2.59	chrVII:1076060-1076460	Tup1_ChIP/Tup1.narrowPeak_narrowPeak397	1.108	59.528					AT-T	1076120	1076330	34	1076060	1076460	1174
chrXIV:276010-276250	Ash1_ChIP/Ash1.narrowPeak_narrowPeak280	0.454	3.745	chrXIV:275900-276280	Tup1_ChIP/Tup1.narrowPeak_narrowPeak724	1.267	46.707					AT-T	276010	276250	60	275900	276280	877
chrIV:1493970-1494230	Ash1_ChIP/Ash1.narrowPeak_narrowPeak74	0.528	5.081	chrIV:1493920-1494250	Tup1_ChIP/Tup1.narrowPeak_narrowPeak190	1.087	33.75					AT-T	1493970	1494230	71	1493920	1494250	535
chrVII:1081050-1081350	Ash1_ChIP/Ash1.narrowPeak_narrowPeak148	0.576	5.832	chrVII:1081010-1081430	Tup1_ChIP/Tup1.narrowPeak_narrowPeak399	0.915	26.471					AT-T	1081050	1081350	77	1081010	1081430	446
chrXV:1007040-1007320	Ash1_ChIP/Ash1.narrowPeak_narrowPeak325	0.451	2.647	chrXV:1006900-1007170	Tup1_ChIP/Tup1.narrowPeak_narrowPeak845	0.97	22.073					AT-T	1007040	1007320	43	1006900	1007170	380
chrI:185790-186040	Ash1_ChIP/Ash1.narrowPeak_narrowPeak9	0.473	3.42	chrI:185750-186060	Tup1_ChIP/Tup1.narrowPeak_narrowPeak15	0.909	22.589					AT-T	185790	186040	42	185750	186060	370
chrVII:436970-437170	Ash1_ChIP/Ash1.narrowPeak_narrowPeak123	0.578	5.348	chrVII:436960-437210	Tup1_ChIP/Tup1.narrowPeak_narrowPeak337	0.92	18.78					AT-T	436970	437170	72	436960	437210	306
chrXI:2520-2760	Ash1_ChIP/Ash1.narrowPeak_narrowPeak196	0.605	5.577	chrXI:2470-2780	Tup1_ChIP/Tup1.narrowPeak_narrowPeak502	0.757	11.882					AT-T	2520	2760	71	2470	2780	204
chrIII:307190-307390	Ash1_ChIP/Ash1.narrowPeak_narrowPeak38	0.636	6.444	chrIII:307190-307420	Tup1_ChIP/Tup1.narrowPeak_narrowPeak92	0.741	10.381					AT-T	307190	307390	82	307190	307420	148
chrVIII:531430-532020	Ash1_ChIP/Ash1.narrowPeak_narrowPeak167	1.294	103.478	chrVIII:531260-532170	Tup1_ChIP/Tup1.narrowPeak_narrowPeak443	3.697	5176.39					AT	531430	532020	2171	531260	532170	143040
chrI:198400-198770	Ash1_ChIP/Ash1.narrowPeak_narrowPeak11	0.725	14.296	chrI:198300-198860	Tup1_ChIP/Tup1.narrowPeak_narrowPeak17	3.13	1880.22					AT	198400	198770	438	198300	198860	57388
chrIV:1489980-1490460	Ash1_ChIP/Ash1.narrowPeak_narrowPeak73	1.001	55.78	chrIV:1489560-1490550	Tup1_ChIP/Tup1.narrowPeak_narrowPeak189	2.013	1487.44					AT	1489980	1490460	1107	1489560	1490550	51770
chrI:14770-15140	Ash1_ChIP/Ash1.narrowPeak_narrowPeak2	0.662	17.074	chrI:14570-15580	Tup1_ChIP/Tup1.narrowPeak_narrowPeak2	2.034	760.463					AT	14770	15140	324	14570	15580	32017
chrI:211230-211440	Ash1_ChIP/Ash1.narrowPeak_narrowPeak12	0.608	6.428	chrI:211080-211570	Tup1_ChIP/Tup1.narrowPeak_narrowPeak19	2.757	1506.23					AT	211230	211440	106	211080	211570	31702
chrIX:427100-427570	Ash1_ChIP/Ash1.narrowPeak_narrowPeak91	0.683	14.226	chrIX:426930-427920	Tup1_ChIP/Tup1.narrowPeak_narrowPeak224	2.721	1046.65					AT	427100	427570	279	426930	427920	29883
chrIV:1156230-1156690	Ash1_ChIP/Ash1.narrowPeak_narrowPeak64	0.729	16.005	chrIV:1156160-1156750	Tup1_ChIP/Tup1.narrowPeak_narrowPeak160	2.676	829.95					AT	1156230	1156690	270	1156160	1156750	19378
chrVI:19390-19830	Ash1_ChIP/Ash1.narrowPeak_narrowPeak111	1.013	26.719	chrVI:19270-19970	Tup1_ChIP/Tup1.narrowPeak_narrowPeak291	2.303	561.763					AT	19390	19830	515	19270	19970	17025
chrVIII:16750-18050	Ash1_ChIP/Ash1.narrowPeak_narrowPeak150	1.707	137.594	chrVIII:16690-18340	Tup1_ChIP/Tup1.narrowPeak_narrowPeak400	2.268	485.662					AT	16750	18050	3196	16690	18340	16488
chrIX:338860-339160	Ash1_ChIP/Ash1.narrowPeak_narrowPeak86	0.519	7.09	chrIX:338640-339280	Tup1_ChIP/Tup1.narrowPeak_narrowPeak218	2.369	694.666					AT	338860	339160	116	338640	339280	16466
chrIX:141730-142160	Ash1_ChIP/Ash1.narrowPeak_narrowPeak81	0.755	19.422	chrIX:141700-142210	Tup1_ChIP/Tup1.narrowPeak_narrowPeak203	2.366	536.771					AT	141730	142160	393	141700	142210	12019
chrXI:7890-8170	Ash1_ChIP/Ash1.narrowPeak_narrowPeak197	0.614	6.748	chrXI:7800-8270	Tup1_ChIP/Tup1.narrowPeak_narrowPeak503	2.445	523.838					AT	7890	8170	115	7800	8270	11193
chrXI:581090-581360	Ash1_ChIP/Ash1.narrowPeak_narrowPeak216	0.686	10.422	chrXI:581000-581870	Tup1_ChIP/Tup1.narrowPeak_narrowPeak547	1.746	262.158					AT	581090	581360	156	581000	581870	9735
chrXII:36760-37190	Ash1_ChIP/Ash1.narrowPeak_narrowPeak221	0.578	8.688	chrXII:36630-37330	Tup1_ChIP/Tup1.narrowPeak_narrowPeak559	2.422	469.92					AT	36760	37190	117	36630	37330	9110
chrXV:382990-383370	Ash1_ChIP/Ash1.narrowPeak_narrowPeak297	0.8	12.874	chrXV:382890-383520	Tup1_ChIP/Tup1.narrowPeak_narrowPeak795	2.157	365.643					AT	382990	383370	200	382890	383520	7521
chrII:798880-799210	Ash1_ChIP/Ash1.narrowPeak_narrowPeak31	0.731	10.484	chrII:798770-799270	Tup1_ChIP/Tup1.narrowPeak_narrowPeak73	1.934	296.666					AT	798880	799210	183	798770	799270	6569
chrII:371370-371820	Ash1_ChIP/Ash1.narrowPeak_narrowPeak20	0.703	16.266	chrII:371220-371940	Tup1_ChIP/Tup1.narrowPeak_narrowPeak40	1.773	179.017					AT	371370	371820	267	371220	371940	4247
chrXIV:759220-759900	Ash1_ChIP/Ash1.narrowPeak_narrowPeak288	0.942	24.255	chrXIV:759150-759930	Tup1_ChIP/Tup1.narrowPeak_narrowPeak759	1.926	202.531					AT	759220	759900	386	759150	759930	4111
chrXI:143110-143420	Ash1_ChIP/Ash1.narrowPeak_narrowPeak203	0.66	9.056	chrXI:143050-143500	Tup1_ChIP/Tup1.narrowPeak_narrowPeak512	1.399	105.592					AT	143110	143420	155	143050	143500	2205
chrVII:919710-920060	Ash1_ChIP/Ash1.narrowPeak_narrowPeak139	0.773	14.057	chrVII:919690-920120	Tup1_ChIP/Tup1.narrowPeak_narrowPeak383	1.233	80.251					AT	919710	920060	214	919690	920120	1707
chrVIII:379570-379930	Ash1_ChIP/Ash1.narrowPeak_narrowPeak163	0.852	19.57	chrVIII:379520-379920	Tup1_ChIP/Tup1.narrowPeak_narrowPeak433	1.016	78.038					AT	379570	379930	341	379520	379920	1468
chrIV:48790-50340	Ash1_ChIP/Ash1.narrowPeak_narrowPeak41	1.953	280.243	chrIV:49700-50250	Tup1_ChIP/Tup1.narrowPeak_narrowPeak98	1.175	59.083					AT	48790	50340	11658	49700	50250	1178
chrX:119830-120320	Ash1_ChIP/Ash1.narrowPeak_narrowPeak175	0.775	22.056	chrX:119820-120300	Tup1_ChIP/Tup1.narrowPeak_narrowPeak458	1.125	57.88					AT	119830	120320	457	119820	120300	1160
chrXIV:461870-462200	Ash1_ChIP/Ash1.narrowPeak_narrowPeak284	0.608	6.257	chrXIV:461890-462270	Tup1_ChIP/Tup1.narrowPeak_narrowPeak737	1.208	40.777					AT	461870	462200	101	461890	462270	833
chrXI:517190-517440	Ash1_ChIP/Ash1.narrowPeak_narrowPeak214	0.828	18.197	chrXI:517210-517460	Tup1_ChIP/Tup1.narrowPeak_narrowPeak541	1.043	39.359					AT	517190	517440	287	517210	517460	606
				chrI:202630-203080	Tup1_ChIP/Tup1.narrowPeak_narrowPeak18	0.249	328.839					T				202630	203080	6918
				chrXII:170320-170540	Tup1_ChIP/Tup1.narrowPeak_narrowPeak569	0.718	9.82					T				170320	170540	164
				chrI:217120-217610	Tup1_ChIP/Tup1.narrowPeak_narrowPeak20	2.61	678.966					T				217120	217610	14582
				chrVIII:537730-538200	Tup1_ChIP/Tup1.narrowPeak_narrowPeak444	2.606	658.76					T			.	537730	538200	13787
				chrIX:332570-333350	Tup1_ChIP/Tup1.narrowPeak_narrowPeak217	1.838	491.778					T				332570	333350	11305
				chrXVI:591140-591590	Tup1_ChIP/Tup1.narrowPeak_narrowPeak898	2.028	330.928					T				591140	591590	7105
				chrVIII:50360-50960	Tup1_ChIP/Tup1.narrowPeak_narrowPeak405	1.597	228.651					T				50360	50960	5610
				chrVIII:540690-541170	Tup1_ChIP/Tup1.narrowPeak_narrowPeak445	1.37	234.514					T			.	540690	541170	5137
				chrVIII:521830-522280	Tup1_ChIP/Tup1.narrowPeak_narrowPeak441	1.576	224.596					T			.	521830	522280	4578
				chrV:237770-238520	Tup1_ChIP/Tup1.narrowPeak_narrowPeak253	1.346	131.185					T				237770	238520	4405
				chrII:378740-379190	Tup1_ChIP/Tup1.narrowPeak_narrowPeak44	1.654	236.161					T				378740	379190	4317
				chrVII:1069180-1069660	Tup1_ChIP/Tup1.narrowPeak_narrowPeak396	1.722	178.433					T				1069180	1069660	3981
				chrXV:348900-349410	Tup1_ChIP/Tup1.narrowPeak_narrowPeak794	1.536	155.315					T				348900	349410	3861
				chrXII:759030-759430	Tup1_ChIP/Tup1.narrowPeak_narrowPeak616	1.566	199.958					T				759030	759430	3850
				chrIV:545930-546450	Tup1_ChIP/Tup1.narrowPeak_narrowPeak128	1.525	168.935					T				545930	546450	3694
				chrX:21530-22000	Tup1_ChIP/Tup1.narrowPeak_narrowPeak451	1.582	153.894					T				21530	22000	3378
				chrII:628450-628830	Tup1_ChIP/Tup1.narrowPeak_narrowPeak66	1.859	162.581					T				628450	628830	3032
				chrXV:1053930-1054340	Tup1_ChIP/Tup1.narrowPeak_narrowPeak852	1.299	128.673					T				1053930	1054340	2707
				chrII:697450-697960	Tup1_ChIP/Tup1.narrowPeak_narrowPeak70	1.358	105.289					T				697450	697960	2479
				chrXVI:566850-567220	Tup1_ChIP/Tup1.narrowPeak_narrowPeak891	1.658	103.969					T				566850	567220	1937
				chrVIII:266940-267340	Tup1_ChIP/Tup1.narrowPeak_narrowPeak425	0.954	70.335					T				266940	267340	1436
				chrVIII:289220-290320	Tup1_ChIP/Tup1.narrowPeak_narrowPeak426	1.076	38.256					T				289220	290320	1361
				chrVIII:150670-151330	Tup1_ChIP/Tup1.narrowPeak_narrowPeak420	1.174	57.418					T				150670	151330	1201
				chrV:27150-27540	Tup1_ChIP/Tup1.narrowPeak_narrowPeak229	1.013	57.082					T				27150	27540	1189
				chrXV:117910-118480	Tup1_ChIP/Tup1.narrowPeak_narrowPeak780	0.7	51.811					T				117910	118480	1160
				chrVIII:524550-525100	Tup1_ChIP/Tup1.narrowPeak_narrowPeak442	0.986	59.148					T			.	524550	525100	1114
				chrXII:566530-567050	Tup1_ChIP/Tup1.narrowPeak_narrowPeak597	1.058	62.918					T				566530	567050	1096
				chrVII:328510-328820	Tup1_ChIP/Tup1.narrowPeak_narrowPeak327	1.413	59.074					T				328510	328820	1078
				chrII:731310-731690	Tup1_ChIP/Tup1.narrowPeak_narrowPeak72	1.133	36.961					T				731310	731690	1045
				chrVIII:551580-552040	Tup1_ChIP/Tup1.narrowPeak_narrowPeak447	1.043	48.443					T				551580	552040	1002
				chrXIII:608180-608530	Tup1_ChIP/Tup1.narrowPeak_narrowPeak683	1.268	55.091					T				608180	608530	925
				chrVII:701600-702080	Tup1_ChIP/Tup1.narrowPeak_narrowPeak364	1.117	43.275					T				701600	702080	916
				chrXV:742200-742630	Tup1_ChIP/Tup1.narrowPeak_narrowPeak818	1.042	38.826					T				742200	742630	911
				chrXIII:625430-625710	Tup1_ChIP/Tup1.narrowPeak_narrowPeak684	1.335	51.762					T				625430	625710	874
				chrIII:157540-157960	Tup1_ChIP/Tup1.narrowPeak_narrowPeak82	0.828	43.648					T				157540	157960	825
				chrXIV:417510-417820	Tup1_ChIP/Tup1.narrowPeak_narrowPeak734	1.215	41.116					T				417510	417820	724
				chrXV:271570-271880	Tup1_ChIP/Tup1.narrowPeak_narrowPeak788	1.08	39.004					T				271570	271880	709
				chrIV:876000-876320	Tup1_ChIP/Tup1.narrowPeak_narrowPeak143	1.032	27.263					T				876000	876320	686
				chrXVI:463880-464210	Tup1_ChIP/Tup1.narrowPeak_narrowPeak887	1.003	38.539					T				463880	464210	676
				chrXVI:608230-608540	Tup1_ChIP/Tup1.narrowPeak_narrowPeak899	1.195	38.212					T				608230	608540	653
				chrIV:1166380-1166720	Tup1_ChIP/Tup1.narrowPeak_narrowPeak165	1.065	34.485					T				1166380	1166720	636
				chrIV:515150-515470	Tup1_ChIP/Tup1.narrowPeak_narrowPeak123	0.969	23.957					T				515150	515470	634
				chrXIV:763900-764240	Tup1_ChIP/Tup1.narrowPeak_narrowPeak760	1.133	33.903					T				763900	764240	634
				chrXIV:355250-355660	Tup1_ChIP/Tup1.narrowPeak_narrowPeak730	0.819	32.56					T				355250	355660	624
				chrXII:10-290	Tup1_ChIP/Tup1.narrowPeak_narrowPeak556	0.628	26.726					T				10	290	624
				chrXII:125090-125360	Tup1_ChIP/Tup1.narrowPeak_narrowPeak567	1.194	38.033					T				125090	125360	612
				chrXI:259730-260020	Tup1_ChIP/Tup1.narrowPeak_narrowPeak524	1.02	34.221					T				259730	260020	597
				chrIV:889090-889420	Tup1_ChIP/Tup1.narrowPeak_narrowPeak144	1.05	34.887					T				889090	889420	591
				chrXV:974470-974780	Tup1_ChIP/Tup1.narrowPeak_narrowPeak839	0.885	21.922					T				974470	974780	591
				chrIV:985350-985660	Tup1_ChIP/Tup1.narrowPeak_narrowPeak151	0.936	23.043					T				985350	985660	589
				chrII:33850-34140	Tup1_ChIP/Tup1.narrowPeak_narrowPeak23	0.973	23.377					T				33850	34140	588
				chrV:569370-569660	Tup1_ChIP/Tup1.narrowPeak_narrowPeak289	0.852	28.699					T				569370	569660	583
				chrXV:892200-892560	Tup1_ChIP/Tup1.narrowPeak_narrowPeak831	1.033	29.697					T				892200	892560	532
				chrXII:645190-645510	Tup1_ChIP/Tup1.narrowPeak_narrowPeak604	0.911	28.301					T				645190	645510	507
				chrIII:305660-305960	Tup1_ChIP/Tup1.narrowPeak_narrowPeak91	0.991	27.987					T				305660	305960	493
				chrXII:977200-977480	Tup1_ChIP/Tup1.narrowPeak_narrowPeak634	0.873	17.632					T				977200	977480	427
				chrIV:507370-507710	Tup1_ChIP/Tup1.narrowPeak_narrowPeak121	0.993	22.971					T				507370	507710	399
				chrVI:98800-99070	Tup1_ChIP/Tup1.narrowPeak_narrowPeak299	0.921	20.992					T				98800	99070	395
				chrXIII:101310-101630	Tup1_ChIP/Tup1.narrowPeak_narrowPeak644	0.702	19.66					T				101310	101630	384
				chrIII:1000-1300	Tup1_ChIP/Tup1.narrowPeak_narrowPeak77	0.838	16.366					T				1000	1300	379
				chrV:268410-268750	Tup1_ChIP/Tup1.narrowPeak_narrowPeak262	0.943	21.264					T				268410	268750	375
				chrI:225100-225410	Tup1_ChIP/Tup1.narrowPeak_narrowPeak22	0.959	21.748					T				225100	225410	372
				chrVI:97730-98030	Tup1_ChIP/Tup1.narrowPeak_narrowPeak298	0.871	19.475					T				97730	98030	372
				chrII:431250-431530	Tup1_ChIP/Tup1.narrowPeak_narrowPeak52	0.863	21.716					T				431250	431530	368
				chrVIII:115940-116280	Tup1_ChIP/Tup1.narrowPeak_narrowPeak414	0.944	20.3					T				115940	116280	353
				chrXVI:280050-280380	Tup1_ChIP/Tup1.narrowPeak_narrowPeak870	0.764	20.139					T				280050	280380	348
				chrI:220180-220470	Tup1_ChIP/Tup1.narrowPeak_narrowPeak21	0.684	19.157					T				220180	220470	325
				chrII:692220-692480	Tup1_ChIP/Tup1.narrowPeak_narrowPeak69	0.8	13.834					T				692220	692480	321
				chrV:266160-266410	Tup1_ChIP/Tup1.narrowPeak_narrowPeak258	0.923	18.768					T				266160	266410	310
				chrIX:150250-150510	Tup1_ChIP/Tup1.narrowPeak_narrowPeak205	0.76	17.331					T				150250	150510	308
				chrVII:1079780-1080060	Tup1_ChIP/Tup1.narrowPeak_narrowPeak398	0.866	18.387					T				1079780	1080060	301
				chrXVI:239250-239500	Tup1_ChIP/Tup1.narrowPeak_narrowPeak868	0.919	18.083					T				239250	239500	275
				chrXI:517840-518350	Tup1_ChIP/Tup1.narrowPeak_narrowPeak542	0.477	10.068					T				517840	518350	267
				chrVII:985980-986260	Tup1_ChIP/Tup1.narrowPeak_narrowPeak390	0.648	11.831					T				985980	986260	252
				chrVII:23280-23690	Tup1_ChIP/Tup1.narrowPeak_narrowPeak310	0.438	11.683					T				23280	23690	242
				chrV:212150-212420	Tup1_ChIP/Tup1.narrowPeak_narrowPeak249	0.84	15.398					T				212150	212420	239
				chrXI:760-1020	Tup1_ChIP/Tup1.narrowPeak_narrowPeak501	0.748	11.061					T				760	1020	233
				chrXI:321880-322140	Tup1_ChIP/Tup1.narrowPeak_narrowPeak529	0.648	11.489					T				321880	322140	233
				chrXIV:240000-240230	Tup1_ChIP/Tup1.narrowPeak_narrowPeak721	0.711	13.592					T				240000	240230	233
				chrIX:240920-241180	Tup1_ChIP/Tup1.narrowPeak_narrowPeak209	0.7	12.836					T				240920	241180	211
				chrII:804870-805150	Tup1_ChIP/Tup1.narrowPeak_narrowPeak74	0.793	12.72					T				804870	805150	205
				chrXII:565230-565470	Tup1_ChIP/Tup1.narrowPeak_narrowPeak596	0.524	6.63					T				565230	565470	200
				chrXII:125700-125960	Tup1_ChIP/Tup1.narrowPeak_narrowPeak568	0.677	10.335					T				125700	125960	196
				chrXV:740-950	Tup1_ChIP/Tup1.narrowPeak_narrowPeak763	0.697	9.489					T				740	950	196
				chrIV:616400-616680	Tup1_ChIP/Tup1.narrowPeak_narrowPeak137	0.719	12.164					T				616400	616680	192
				chrIX:438860-439090	Tup1_ChIP/Tup1.narrowPeak_narrowPeak226	0.71	10.122					T				438860	439090	186
				chrXV:21520-21800	Tup1_ChIP/Tup1.narrowPeak_narrowPeak765	0.703	10.501					T				21520	21800	185
				chrXV:976330-976540	Tup1_ChIP/Tup1.narrowPeak_narrowPeak840	0.746	10.784					T				976330	976540	161
				chrVI:27840-28230	Tup1_ChIP/Tup1.narrowPeak_narrowPeak292	0.616	7.811					T				27840	28230	151
				chrXIII:675160-675550	Tup1_ChIP/Tup1.narrowPeak_narrowPeak693	0.632	8.627					T				675160	675550	149
				chrX:173160-173430	Tup1_ChIP/Tup1.narrowPeak_narrowPeak464	0.727	10.14					T				173160	173430	148
				chrIV:1242280-1242610	Tup1_ChIP/Tup1.narrowPeak_narrowPeak170	0.502	7.027					T				1242280	1242610	138
				chrVIII:243760-243960	Tup1_ChIP/Tup1.narrowPeak_narrowPeak424	0.567	6.467					T				243760	243960	138
				chrXIV:652100-652310	Tup1_ChIP/Tup1.narrowPeak_narrowPeak753	0.62	9.371					T				652100	652310	131
				chrVI:263510-263710	Tup1_ChIP/Tup1.narrowPeak_narrowPeak307	0.617	7.237					T				263510	263710	127
				chrXIV:618230-618430	Tup1_ChIP/Tup1.narrowPeak_narrowPeak750	0.69	8.72					T				618230	618430	122
				chrVIII:293880-294160	Tup1_ChIP/Tup1.narrowPeak_narrowPeak428	0.641	8.071					T				293880	294160	117
				chrIII:168310-168520	Tup1_ChIP/Tup1.narrowPeak_narrowPeak85	0.65	7.435					T				168310	168520	113
				chrV:138570-138770	Tup1_ChIP/Tup1.narrowPeak_narrowPeak242	0.655	7.669					T				138570	138770	113
				chrXV:1091070-1091290	Tup1_ChIP/Tup1.narrowPeak_narrowPeak853	0.344	5.363					T				1091070	1091290	112
				chrXVI:257020-257240	Tup1_ChIP/Tup1.narrowPeak_narrowPeak869	0.478	6.872					T				257020	257240	110
				chrXII:796480-796700	Tup1_ChIP/Tup1.narrowPeak_narrowPeak621	0.591	6.245					T				796480	796700	101
				chrXIV:209870-210240	Tup1_ChIP/Tup1.narrowPeak_narrowPeak718	1.322	64.295					T							209870	210240	1223
chrXIII:510600-511480	Ash1_ChIP/Ash1.narrowPeak_narrowPeak262	1.161	82.685	chrXIII:510580-511570	Tup1_ChIP/Tup1.narrowPeak_narrowPeak676	1.775	484.592	chrXIII:534180-534700	Rpd3_ChIP/Rpd3.narrowPeak_narrowPeak1503	0.462	5.322	ATR-AT	510600	511480	1957	510580	511570	13617	534180	534700	77
chrXV:347360-347840	Ash1_ChIP/Ash1.narrowPeak_narrowPeak296	0.667	13.276	chrXV:347310-347880	Tup1_ChIP/Tup1.narrowPeak_narrowPeak793	2.007	397.568	chrXV:347550-347780	Rpd3_ChIP/Rpd3.narrowPeak_narrowPeak1764	0.463	4.233	ATR-AT	347360	347840	249	347310	347880	9056	347550	347780	60
chrX:294570-295040	Ash1_ChIP/Ash1.narrowPeak_narrowPeak185	0.436	7.802	chrX:293830-295180	Tup1_ChIP/Tup1.narrowPeak_narrowPeak473	1.608	288.726	chrX:293070-293890	Rpd3_ChIP/Rpd3.narrowPeak_narrowPeak1032	0.445	4.451	ATR-AT	294570	295040	115	293830	295180	7013	293070	293890	78
chrXVI:930650-930960	Ash1_ChIP/Ash1.narrowPeak_narrowPeak355	0.599	7.837	chrXVI:930430-931110	Tup1_ChIP/Tup1.narrowPeak_narrowPeak927	2.139	322.25	chrXVI:930560-930870	Rpd3_ChIP/Rpd3.narrowPeak_narrowPeak2063	0.5	4.953	ATR-AT	930650	930960	120	930430	931110	6617	930560	930870	73
chrIX:433300-433620	Ash1_ChIP/Ash1.narrowPeak_narrowPeak92	0.719	12.413	chrIX:433290-433750	Tup1_ChIP/Tup1.narrowPeak_narrowPeak225	1.127	66.287	chrIX:433320-433570	Rpd3_ChIP/Rpd3.narrowPeak_narrowPeak520	0.523	5.05	ATR-AT	433300	433620	183	433290	433750	1313	433320	433570	68
chrVII:1000200-1000410	Ash1_ChIP/Ash1.narrowPeak_narrowPeak144	0.377	4.274	chrVII:999990-1000600	Tup1_ChIP/Tup1.narrowPeak_narrowPeak393	2.143	665.397	chrVII:1000070-1000500	Rpd3_ChIP/Rpd3.narrowPeak_narrowPeak874	0.883	42.704	ATR-TR	1000200	1000410	60	999990	1000600	15515	1000070	1000500	841
chrV:85180-85420	Ash1_ChIP/Ash1.narrowPeak_narrowPeak98	0.415	5.401	chrV:84990-86210	Tup1_ChIP/Tup1.narrowPeak_narrowPeak236	2.229	1402.14	chrV:85030-86250	Rpd3_ChIP/Rpd3.narrowPeak_narrowPeak543	1.729	171.988	ATR-TR	85180	85420	78	84990	86210	59885	85030	86250	4441
chrVIII:122250-122510	Ash1_ChIP/Ash1.narrowPeak_narrowPeak154	0.362	4.148	chrVIII:121980-122700	Tup1_ChIP/Tup1.narrowPeak_narrowPeak416	2.328	1445.2	chrVIII:122070-122660	Rpd3_ChIP/Rpd3.narrowPeak_narrowPeak913	1.484	203.38	ATR-TR	122250	122510	65	121980	122700	34435	122070	122660	4374
chrV:174750-175030	Ash1_ChIP/Ash1.narrowPeak_narrowPeak102	0.493	5.856	chrV:174550-175130	Tup1_ChIP/Tup1.narrowPeak_narrowPeak247	2.505	1385.57	chrV:174670-175060	Rpd3_ChIP/Rpd3.narrowPeak_narrowPeak562	1.17	49.096	ATR-TR	174750	175030	84	174550	175130	31190	174670	175060	921
chrXII:737760-738020	Ash1_ChIP/Ash1.narrowPeak_narrowPeak240	0.395	3.122	chrXII:737660-738170	Tup1_ChIP/Tup1.narrowPeak_narrowPeak615	2.522	1188.47	chrXII:737710-738110	Rpd3_ChIP/Rpd3.narrowPeak_narrowPeak1339	1.003	77.318	ATR-TR	737760	738020	42	737660	738170	24173	737710	738110	1414
chrIII:299090-299370	Ash1_ChIP/Ash1.narrowPeak_narrowPeak37	0.483	5.433	chrIII:298900-299520	Tup1_ChIP/Tup1.narrowPeak_narrowPeak90	2.387	931.396	chrIII:299030-299430	Rpd3_ChIP/Rpd3.narrowPeak_narrowPeak212	0.967	33.139	ATR-TR	299090	299370	82	298900	299520	22394	299030	299430	595
chrXV:161620-161980	Ash1_ChIP/Ash1.narrowPeak_narrowPeak294	0.481	5.963	chrXV:161470-162140	Tup1_ChIP/Tup1.narrowPeak_narrowPeak782	2.041	856.08	chrXV:161410-162080	Rpd3_ChIP/Rpd3.narrowPeak_narrowPeak1737	1.339	96.185	ATR-TR	161620	161980	90	161470	162140	22239	161410	162080	2178
chrXV:110250-110530	Ash1_ChIP/Ash1.narrowPeak_narrowPeak293	0.6	6.462	chrXV:109320-110620	Tup1_ChIP/Tup1.narrowPeak_narrowPeak778	1.342	349.086	chrXV:109200-110640	Rpd3_ChIP/Rpd3.narrowPeak_narrowPeak1727	1.228	65.001	ATR-TR	110250	110530	91	109320	110620	15872	109200	110640	2846
chrII:624910-625240	Ash1_ChIP/Ash1.narrowPeak_narrowPeak29	0.473	5.507	chrII:624810-625760	Tup1_ChIP/Tup1.narrowPeak_narrowPeak65	1.918	403.054	chrII:624950-625190	Rpd3_ChIP/Rpd3.narrowPeak_narrowPeak148	0.701	12.631	ATR-TR	624910	625240	88	624810	625760	14755	624950	625190	196
chrXV:988400-988710	Ash1_ChIP/Ash1.narrowPeak_narrowPeak323	0.425	5.293	chrXV:987330-988830	Tup1_ChIP/Tup1.narrowPeak_narrowPeak843	1.629	468.363	chrXV:987270-988780	Rpd3_ChIP/Rpd3.narrowPeak_narrowPeak1863	1.167	22.37	ATR-TR	988400	988710	85	987330	988830	14720	987270	988780	1746
chrXV:987470-987730	Ash1_ChIP/Ash1.narrowPeak_narrowPeak322	0.432	5.295	chrXV:987330-988830	Tup1_ChIP/Tup1.narrowPeak_narrowPeak843	1.629	468.363	chrXV:987270-988780	Rpd3_ChIP/Rpd3.narrowPeak_narrowPeak1863	1.167	22.37	ATR-TR	987470	987730	74	987330	988830	14720	987270	988780	1746
chrXVI:828920-829260	Ash1_ChIP/Ash1.narrowPeak_narrowPeak350	0.385	4.211	chrXVI:828690-829540	Tup1_ChIP/Tup1.narrowPeak_narrowPeak917	2.285	664.421	chrXVI:828740-829450	Rpd3_ChIP/Rpd3.narrowPeak_narrowPeak2041	1.147	63.927	ATR-TR	828920	829260	76	828690	829540	13762	828740	829450	1132
chrVIII:562330-562600	Ash1_ChIP/Ash1.narrowPeak_narrowPeak168	0.168	2.598	chrVIII:562250-562640	Tup1_ChIP/Tup1.narrowPeak_narrowPeak449	1.949	745.826	chrVIII:562250-562640	Rpd3_ChIP/Rpd3.narrowPeak_narrowPeak981	1.596	405.54	ATR-TR	562330	562600	36	562250	562640	12474	562250	562640	8160
chrXV:770140-770370	Ash1_ChIP/Ash1.narrowPeak_narrowPeak312	0.434	4.581	chrXV:770040-770560	Tup1_ChIP/Tup1.narrowPeak_narrowPeak821	1.901	401.867	chrXV:770080-770470	Rpd3_ChIP/Rpd3.narrowPeak_narrowPeak1824	1.262	67.498	ATR-TR	770140	770370	68	770040	770560	7833	770080	770470	1232
chrXII:187550-187840	Ash1_ChIP/Ash1.narrowPeak_narrowPeak225	0.531	6.848	chrXII:187270-188060	Tup1_ChIP/Tup1.narrowPeak_narrowPeak570	1.893	311.129	chrXII:187490-187930	Rpd3_ChIP/Rpd3.narrowPeak_narrowPeak1241	0.547	8.111	ATR-TR	187550	187840	97	187270	188060	7507	187490	187930	142
chrIV:591770-592080	Ash1_ChIP/Ash1.narrowPeak_narrowPeak56	0.345	3.007	chrIV:591600-592770	Tup1_ChIP/Tup1.narrowPeak_narrowPeak134	1.743	276.135	chrIV:591650-592220	Rpd3_ChIP/Rpd3.narrowPeak_narrowPeak321	1.037	47.936	ATR-TR	591770	592080	41	591600	592770	7414	591650	592220	922
chrVIII:56140-56340	Ash1_ChIP/Ash1.narrowPeak_narrowPeak153	0.405	3.465	chrVIII:55950-56440	Tup1_ChIP/Tup1.narrowPeak_narrowPeak408	1.751	352.631	chrVIII:54390-56490	Rpd3_ChIP/Rpd3.narrowPeak_narrowPeak901	0.935	68.844	ATR-TR	56140	56340	41	55950	56440	6963	54390	56490	5552
chrXII:11100-11300	Ash1_ChIP/Ash1.narrowPeak_narrowPeak220	0.266	3.049	chrXII:10980-11460	Tup1_ChIP/Tup1.narrowPeak_narrowPeak558	1.432	255.209	chrXII:11000-11820	Rpd3_ChIP/Rpd3.narrowPeak_narrowPeak1217	1.02	70.542	ATR-TR	11100	11300	44	10980	11460	6315	11000	11820	2822
chrX:220320-220740	Ash1_ChIP/Ash1.narrowPeak_narrowPeak180	0.397	3.85	chrX:220180-221000	Tup1_ChIP/Tup1.narrowPeak_narrowPeak468	1.831	207.932	chrX:220290-221080	Rpd3_ChIP/Rpd3.narrowPeak_narrowPeak1019	0.746	21.905	ATR-TR	220320	220740	57	220180	221000	5644	220290	221080	510
chrIV:132770-133040	Ash1_ChIP/Ash1.narrowPeak_narrowPeak43	0.486	5.947	chrIV:132650-133250	Tup1_ChIP/Tup1.narrowPeak_narrowPeak101	1.792	239.115	chrIV:132370-133230	Rpd3_ChIP/Rpd3.narrowPeak_narrowPeak231	1.267	89.72	ATR-TR	132770	133040	89	132650	133250	5559	132370	133230	2940
chrX:123480-123680	Ash1_ChIP/Ash1.narrowPeak_narrowPeak176	0.477	5.205	chrX:122310-124090	Tup1_ChIP/Tup1.narrowPeak_narrowPeak460	1.128	111.781	chrX:122260-124260	Rpd3_ChIP/Rpd3.narrowPeak_narrowPeak1000	1.266	64.606	ATR-TR	123480	123680	71	122310	124090	4021	122260	124260	2504
chrXIII:826570-826820	Ash1_ChIP/Ash1.narrowPeak_narrowPeak268	0.447	3.206	chrXIII:826460-826920	Tup1_ChIP/Tup1.narrowPeak_narrowPeak699	1.539	186.391	chrXIII:826560-826790	Rpd3_ChIP/Rpd3.narrowPeak_narrowPeak1547	0.541	6.833	ATR-TR	826570	826820	48	826460	826920	3917	826560	826790	118
chrVII:809560-809810	Ash1_ChIP/Ash1.narrowPeak_narrowPeak137	0.492	6.704	chrVII:809470-809960	Tup1_ChIP/Tup1.narrowPeak_narrowPeak377	1.235	171.921	chrVII:809510-809940	Rpd3_ChIP/Rpd3.narrowPeak_narrowPeak838	0.575	14.248	ATR-TR	809560	809810	98	809470	809960	3860	809510	809940	271
chrVII:197320-197640	Ash1_ChIP/Ash1.narrowPeak_narrowPeak118	0.443	5.223	chrVII:197210-197740	Tup1_ChIP/Tup1.narrowPeak_narrowPeak318	1.401	171.991	chrVII:196800-197640	Rpd3_ChIP/Rpd3.narrowPeak_narrowPeak720	0.628	14.151	ATR-TR	197320	197640	72	197210	197740	3519	196800	197640	481
chrXV:1040470-1040700	Ash1_ChIP/Ash1.narrowPeak_narrowPeak328	0.46	4.031	chrXV:1040390-1040850	Tup1_ChIP/Tup1.narrowPeak_narrowPeak849	1.263	121.321	chrXV:1040370-1040800	Rpd3_ChIP/Rpd3.narrowPeak_narrowPeak1878	0.787	19.907	ATR-TR	1040470	1040700	55	1040390	1040850	2577	1040370	1040800	358
chrXV:444810-445020	Ash1_ChIP/Ash1.narrowPeak_narrowPeak301	0.379	3.386	chrXV:444630-445820	Tup1_ChIP/Tup1.narrowPeak_narrowPeak802	1.435	130.052	chrXV:444600-445860	Rpd3_ChIP/Rpd3.narrowPeak_narrowPeak1780	2.172	293.605	ATR-TR	444810	445020	43	444630	445820	2149	444600	445860	5055
chrXV:931470-931670	Ash1_ChIP/Ash1.narrowPeak_narrowPeak319	0.415	2.737	chrXV:931230-931640	Tup1_ChIP/Tup1.narrowPeak_narrowPeak837	1.384	93.517	chrXV:931280-931620	Rpd3_ChIP/Rpd3.narrowPeak_narrowPeak1852	0.775	14.749	ATR-TR	931470	931670	36	931230	931640	1999	931280	931620	294
chrIV:1419740-1419980	Ash1_ChIP/Ash1.narrowPeak_narrowPeak71	0.499	4.968	chrIV:1419670-1420110	Tup1_ChIP/Tup1.narrowPeak_narrowPeak185	0.921	85.409	chrIV:1419060-1420350	Rpd3_ChIP/Rpd3.narrowPeak_narrowPeak431	1.072	62.676	ATR-TR	1419740	1419980	90	1419670	1420110	1709	1419060	1420350	2499
chrVIII:375350-375570	Ash1_ChIP/Ash1.narrowPeak_narrowPeak162	0.511	4.275	chrVIII:374710-375570	Tup1_ChIP/Tup1.narrowPeak_narrowPeak431	1.064	50.863	chrVIII:372770-376410	Rpd3_ChIP/Rpd3.narrowPeak_narrowPeak946	0.836	24.201	ATR-TR	375350	375570	66	374710	375570	1618	372770	376410	3450
chrI:71890-72350	Ash1_ChIP/Ash1.narrowPeak_narrowPeak7	0.407	4.002	chrI:71760-73220	Tup1_ChIP/Tup1.narrowPeak_narrowPeak8	1.113	79.703	chrI:71710-73250	Rpd3_ChIP/Rpd3.narrowPeak_narrowPeak15	2.13	209.551	ATR-TR	71890	72350	57	71760	73220	1467	71710	73250	4718
chrXIII:851900-852220	Ash1_ChIP/Ash1.narrowPeak_narrowPeak270	0.483	4.589	chrXIII:851930-852390	Tup1_ChIP/Tup1.narrowPeak_narrowPeak700	1.287	71.106	chrXIII:851850-852350	Rpd3_ChIP/Rpd3.narrowPeak_narrowPeak1550	1.447	116.148	ATR-TR	851900	852220	69	851930	852390	1430	851850	852350	2622
chrIII:133340-133640	Ash1_ChIP/Ash1.narrowPeak_narrowPeak35	0.512	5.024	chrIII:133320-133730	Tup1_ChIP/Tup1.narrowPeak_narrowPeak80	1.032	69.705	chrIII:133190-133710	Rpd3_ChIP/Rpd3.narrowPeak_narrowPeak183	1.221	66.744	ATR-TR	133340	133640	69	133320	133730	1382	133190	133710	1310
chrXVI:520040-520280	Ash1_ChIP/Ash1.narrowPeak_narrowPeak338	0.458	4.518	chrXVI:520050-520580	Tup1_ChIP/Tup1.narrowPeak_narrowPeak889	0.996	55.901	chrXVI:519720-520670	Rpd3_ChIP/Rpd3.narrowPeak_narrowPeak1983	1.616	182.918	ATR-TR	520040	520280	62	520050	520580	1354	519720	520670	5286
chrXVI:700690-701000	Ash1_ChIP/Ash1.narrowPeak_narrowPeak348	0.367	2.703	chrXVI:700550-701900	Tup1_ChIP/Tup1.narrowPeak_narrowPeak908	1.132	81.17	chrXVI:700550-701960	Rpd3_ChIP/Rpd3.narrowPeak_narrowPeak2021	1.986	161.045	ATR-TR	700690	701000	35	700550	701900	1328	700550	701960	3664
chrXIV:499790-500300	Ash1_ChIP/Ash1.narrowPeak_narrowPeak285	0.415	4.4	chrXIV:499650-500970	Tup1_ChIP/Tup1.narrowPeak_narrowPeak741	1.203	59.076	chrXIV:499600-500980	Rpd3_ChIP/Rpd3.narrowPeak_narrowPeak1659	1.625	84.855	ATR-TR	499790	500300	59	499650	500970	1289	499600	500980	2961
chrXVI:572150-572420	Ash1_ChIP/Ash1.narrowPeak_narrowPeak340	0.387	2.188	chrXVI:572150-572550	Tup1_ChIP/Tup1.narrowPeak_narrowPeak893	1.125	58.251	chrXVI:572160-572540	Rpd3_ChIP/Rpd3.narrowPeak_narrowPeak1989	1.162	39.821	ATR-TR	572150	572420	33	572150	572550	1159	572160	572540	733
chrV:106770-107060	Ash1_ChIP/Ash1.narrowPeak_narrowPeak99	0.411	2.8	chrV:106750-107150	Tup1_ChIP/Tup1.narrowPeak_narrowPeak239	1.004	50.626	chrV:106580-107150	Rpd3_ChIP/Rpd3.narrowPeak_narrowPeak548	1.673	175.61	ATR-TR	106770	107060	36	106750	107150	1036	106580	107150	3531
chrXII:636770-637300	Ash1_ChIP/Ash1.narrowPeak_narrowPeak233	0.46	4.69	chrXII:636750-639810	Tup1_ChIP/Tup1.narrowPeak_narrowPeak603	0.733	30.124	chrXII:636740-639840	Rpd3_ChIP/Rpd3.narrowPeak_narrowPeak1316	1.509	99.536	ATR-TR	636770	637300	88	636750	639810	943	636740	639840	2752
chrXV:103960-104240	Ash1_ChIP/Ash1.narrowPeak_narrowPeak291	0.466	4.803	chrXV:103890-104250	Tup1_ChIP/Tup1.narrowPeak_narrowPeak777	1.091	44.786	chrXV:103830-104320	Rpd3_ChIP/Rpd3.narrowPeak_narrowPeak1725	1.089	59.948	ATR-TR	103960	104240	82	103890	104250	825	103830	104320	1305
chrII:101320-101720	Ash1_ChIP/Ash1.narrowPeak_narrowPeak13	0.512	6.924	chrII:101130-101550	Tup1_ChIP/Tup1.narrowPeak_narrowPeak26	0.976	36.176	chrII:100710-102270	Rpd3_ChIP/Rpd3.narrowPeak_narrowPeak54	1.664	166.643	ATR-TR	101320	101720	97	101130	101550	774	100710	102270	8182
chrXII:806010-806370	Ash1_ChIP/Ash1.narrowPeak_narrowPeak243	0.406	3.126	chrXII:805910-806780	Tup1_ChIP/Tup1.narrowPeak_narrowPeak622	0.974	44.162	chrXII:805870-806820	Rpd3_ChIP/Rpd3.narrowPeak_narrowPeak1354	1.741	152.77	ATR-TR	806010	806370	50	805910	806780	697	805870	806820	2770
chrXV:780130-780350	Ash1_ChIP/Ash1.narrowPeak_narrowPeak313	0.479	3.441	chrXV:780030-781040	Tup1_ChIP/Tup1.narrowPeak_narrowPeak822	0.997	26.748	chrXV:780070-781150	Rpd3_ChIP/Rpd3.narrowPeak_narrowPeak1827	0.999	25.297	ATR-TR	780130	780350	44	780030	781040	667	780070	781150	439
chrXVI:627260-627500	Ash1_ChIP/Ash1.narrowPeak_narrowPeak344	0.459	4.043	chrXVI:627380-627780	Tup1_ChIP/Tup1.narrowPeak_narrowPeak901	0.945	33.106	chrXVI:627250-627790	Rpd3_ChIP/Rpd3.narrowPeak_narrowPeak2004	0.971	37.791	ATR-TR	627260	627500	54	627380	627780	646	627250	627790	838
chrV:409230-409550	Ash1_ChIP/Ash1.narrowPeak_narrowPeak108	0.505	4.516	chrV:409200-409590	Tup1_ChIP/Tup1.narrowPeak_narrowPeak277	1.117	32.735	chrV:409080-409650	Rpd3_ChIP/Rpd3.narrowPeak_narrowPeak626	1.696	198.39	ATR-TR	409230	409550	60	409200	409590	597	409080	409650	4522
chrXV:1028530-1028740	Ash1_ChIP/Ash1.narrowPeak_narrowPeak327	0.522	5.284	chrXV:1028200-1028680	Tup1_ChIP/Tup1.narrowPeak_narrowPeak847	1.018	31.363	chrXV:1028180-1028890	Rpd3_ChIP/Rpd3.narrowPeak_narrowPeak1873	0.93	33.439	ATR-TR	1028530	1028740	86	1028200	1028680	571	1028180	1028890	905
chrXIV:89070-89330	Ash1_ChIP/Ash1.narrowPeak_narrowPeak277	0.507	4.245	chrXIV:89070-89690	Tup1_ChIP/Tup1.narrowPeak_narrowPeak712	0.815	25.922	chrXIV:89060-89710	Rpd3_ChIP/Rpd3.narrowPeak_narrowPeak1582	0.918	26.611	ATR-TR	89070	89330	61	89070	89690	556	89060	89710	435
chrIV:579910-580280	Ash1_ChIP/Ash1.narrowPeak_narrowPeak55	0.552	5.19	chrIV:579530-580390	Tup1_ChIP/Tup1.narrowPeak_narrowPeak133	0.941	22.503	chrIV:579460-580420	Rpd3_ChIP/Rpd3.narrowPeak_narrowPeak319	1.34	60.744	ATR-TR	579910	580280	93	579530	580390	501	579460	580420	1202
chrIV:579520-579800	Ash1_ChIP/Ash1.narrowPeak_narrowPeak54	0.431	2.61	chrIV:579530-580390	Tup1_ChIP/Tup1.narrowPeak_narrowPeak133	0.941	22.503	chrIV:579460-580420	Rpd3_ChIP/Rpd3.narrowPeak_narrowPeak319	1.34	60.744	ATR-TR	579520	579800	38	579530	580390	501	579460	580420	1202
chrXIII:500180-500440	Ash1_ChIP/Ash1.narrowPeak_narrowPeak261	0.531	5.504	chrXIII:500090-500640	Tup1_ChIP/Tup1.narrowPeak_narrowPeak674	0.71	25.223	chrXIII:501660-502070	Rpd3_ChIP/Rpd3.narrowPeak_narrowPeak1499	0.721	16.591	ATR-TR	500180	500440	77	500090	500640	498	501660	502070	282
chrXVI:227630-227880	Ash1_ChIP/Ash1.narrowPeak_narrowPeak334	0.477	4.731	chrXVI:227560-228140	Tup1_ChIP/Tup1.narrowPeak_narrowPeak867	0.742	22.363	chrXVI:227540-227930	Rpd3_ChIP/Rpd3.narrowPeak_narrowPeak1926	1.007	26.341	ATR-TR	227630	227880	61	227560	228140	479	227540	227930	453
chrVII:700750-701000	Ash1_ChIP/Ash1.narrowPeak_narrowPeak133	0.495	3.801	chrVII:700540-701100	Tup1_ChIP/Tup1.narrowPeak_narrowPeak363	0.892	29.419	chrVII:700410-701100	Rpd3_ChIP/Rpd3.narrowPeak_narrowPeak813	0.946	29.498	ATR-TR	700750	701000	52	700540	701100	463	700410	701100	526
chrVII:439200-439430	Ash1_ChIP/Ash1.narrowPeak_narrowPeak124	0.465	3.408	chrVII:439170-439620	Tup1_ChIP/Tup1.narrowPeak_narrowPeak339	0.843	20.208	chrVII:439140-439640	Rpd3_ChIP/Rpd3.narrowPeak_narrowPeak762	1.003	35.349	ATR-TR	439200	439430	51	439170	439620	383	439140	439640	698
chrII:168950-169250	Ash1_ChIP/Ash1.narrowPeak_narrowPeak16	0.397	2.764	chrII:168770-169370	Tup1_ChIP/Tup1.narrowPeak_narrowPeak31	0.661	14.644	chrII:168550-169470	Rpd3_ChIP/Rpd3.narrowPeak_narrowPeak69	1.294	64.798	ATR-TR	168950	169250	42	168770	169370	292	168550	169470	1394
chrXIII:159070-159350	Ash1_ChIP/Ash1.narrowPeak_narrowPeak250	0.456	4.179	chrXIII:159100-159680	Tup1_ChIP/Tup1.narrowPeak_narrowPeak648	0.646	17.426	chrXIII:159010-159750	Rpd3_ChIP/Rpd3.narrowPeak_narrowPeak1430	1.298	63.205	ATR-TR	159070	159350	61	159100	159680	267	159010	159750	1175
chrXV:506330-506540	Ash1_ChIP/Ash1.narrowPeak_narrowPeak304	0.384	2.041	chrXV:506050-506610	Tup1_ChIP/Tup1.narrowPeak_narrowPeak807	0.751	13.857	chrXV:505850-506650	Rpd3_ChIP/Rpd3.narrowPeak_narrowPeak1791	0.913	28.233	ATR-TR	506330	506540	27	506050	506610	245	505850	506650	523
chrV:52830-53060	Ash1_ChIP/Ash1.narrowPeak_narrowPeak96	0.483	3.969	chrV:52790-53110	Tup1_ChIP/Tup1.narrowPeak_narrowPeak232	0.676	11.242	chrV:52730-53220	Rpd3_ChIP/Rpd3.narrowPeak_narrowPeak531	1.047	44.966	ATR-TR	52830	53060	55	52790	53110	210	52730	53220	865
chrIV:1239410-1239780	Ash1_ChIP/Ash1.narrowPeak_narrowPeak66	0.5	3.875	chrIV:1239520-1239790	Tup1_ChIP/Tup1.narrowPeak_narrowPeak169	0.782	12.29	chrIV:1239480-1239820	Rpd3_ChIP/Rpd3.narrowPeak_narrowPeak406	1.078	28.621	ATR-TR	1239410	1239780	69	1239520	1239790	184	1239480	1239820	459
chrXII:243030-243310	Ash1_ChIP/Ash1.narrowPeak_narrowPeak226	0.544	4.456	chrXII:242690-243360	Tup1_ChIP/Tup1.narrowPeak_narrowPeak576	0.581	10.866	chrXII:242250-243400	Rpd3_ChIP/Rpd3.narrowPeak_narrowPeak1250	1.159	47.671	ATR-TR	243030	243310	63	242690	243360	155	242250	243400	1138
chrXII:47890-48110	Ash1_ChIP/Ash1.narrowPeak_narrowPeak222	0.474	3.326	chrXII:47910-48500	Tup1_ChIP/Tup1.narrowPeak_narrowPeak560	0.455	9.283	chrXII:47490-48610	Rpd3_ChIP/Rpd3.narrowPeak_narrowPeak1220	1.135	51.579	ATR-TR	47890	48110	48	47910	48500	153	47490	48610	1309
chrXII:674080-674400	Ash1_ChIP/Ash1.narrowPeak_narrowPeak235	0.562	4.838	chrXII:674010-674250	Tup1_ChIP/Tup1.narrowPeak_narrowPeak606	0.691	8.988	chrXII:673940-674560	Rpd3_ChIP/Rpd3.narrowPeak_narrowPeak1325	1.428	105.598	ATR-TR	674080	674400	67	674010	674250	145	673940	674560	2757
chrVII:148300-148570	Ash1_ChIP/Ash1.narrowPeak_narrowPeak116	0.448	3.061	chrVII:148280-148610	Tup1_ChIP/Tup1.narrowPeak_narrowPeak315	0.654	8.921	chrVII:148210-148750	Rpd3_ChIP/Rpd3.narrowPeak_narrowPeak710	1.048	33.844	ATR-TR	148300	148570	42	148280	148610	141	148210	148750	682
chrXIV:230370-230640	Ash1_ChIP/Ash1.narrowPeak_narrowPeak278	0.549	4.353	chrXIV:230320-230610	Tup1_ChIP/Tup1.narrowPeak_narrowPeak720	0.682	8.567	chrXIV:230190-230650	Rpd3_ChIP/Rpd3.narrowPeak_narrowPeak1609	0.885	23.774	ATR-TR	230370	230640	63	230320	230610	130	230190	230650	431
chrIV:306950-307300	Ash1_ChIP/Ash1.narrowPeak_narrowPeak45	0.46	3.397	chrIV:307010-307390	Tup1_ChIP/Tup1.narrowPeak_narrowPeak106	0.51	5.004	chrIV:306890-307550	Rpd3_ChIP/Rpd3.narrowPeak_narrowPeak266	0.827	21.042	ATR-TR	306950	307300	51	307010	307390	106	306890	307550	467
chrXI:158950-159170	Ash1_ChIP/Ash1.narrowPeak_narrowPeak205	0.443	2.801	chrXI:158870-159170	Tup1_ChIP/Tup1.narrowPeak_narrowPeak515	0.505	4.34	chrXI:158800-159230	Rpd3_ChIP/Rpd3.narrowPeak_narrowPeak1131	0.751	16.909	ATR-R	158950	159170	45	158870	159170	69	158800	159230	302
chrXVI:856990-857190	Ash1_ChIP/Ash1.narrowPeak_narrowPeak353	0.536	4.54	chrXVI:856930-857140	Tup1_ChIP/Tup1.narrowPeak_narrowPeak922	0.536	4.793	chrXVI:856900-857110	Rpd3_ChIP/Rpd3.narrowPeak_narrowPeak2050	0.641	8.085	ATR-R	856990	857190	61	856930	857140	68	856900	857110	127
chrV:397250-397470	Ash1_ChIP/Ash1.narrowPeak_narrowPeak107	0.435	2.73	chrV:397300-397510	Tup1_ChIP/Tup1.narrowPeak_narrowPeak276	0.499	5.025	chrV:396890-397630	Rpd3_ChIP/Rpd3.narrowPeak_narrowPeak622	0.864	22.293	ATR-R	397250	397470	35	397300	397510	64	396890	397630	490
chrXVI:654390-654660	Ash1_ChIP/Ash1.narrowPeak_narrowPeak346	0.458	2.944	chrXVI:654160-654390	Tup1_ChIP/Tup1.narrowPeak_narrowPeak904	0.531	4.432	chrXVI:654160-654730	Rpd3_ChIP/Rpd3.narrowPeak_narrowPeak2013	0.576	7.739	ATR-R	654390	654660	51	654160	654390	56	654160	654730	129
chrXII:448400-448820	Ash1_ChIP/Ash1.narrowPeak_narrowPeak230	0.539	6.689	chrXII:447700-448940	Tup1_ChIP/Tup1.narrowPeak_narrowPeak589	2.448	785.41	chrXII:447760-448880	Rpd3_ChIP/Rpd3.narrowPeak_narrowPeak1285	1.591	115.655	ATR	448400	448820	128	447700	448940	30158	447760	448880	2255
chrIV:1489980-1490460	Ash1_ChIP/Ash1.narrowPeak_narrowPeak73	1.001	55.78	chrIV:1489560-1490550	Tup1_ChIP/Tup1.narrowPeak_narrowPeak189	2.013	1487.44	chrIV:1489550-1490570	Rpd3_ChIP/Rpd3.narrowPeak_narrowPeak444	1.834	570.403	ATR	1489980	1490460	1107	1489560	1490550	51770	1489550	1490570	20080
chrII:165050-165860	Ash1_ChIP/Ash1.narrowPeak_narrowPeak15	1.619	307.371	chrII:164930-165930	Tup1_ChIP/Tup1.narrowPeak_narrowPeak30	4.369	14960	chrII:164990-165860	Rpd3_ChIP/Rpd3.narrowPeak_narrowPeak67	1.842	400.238	ATR	165050	165860	9226	164930	165930	489197	164990	165860	12535
chrIX:394630-395200	Ash1_ChIP/Ash1.narrowPeak_narrowPeak90	1.622	180.277	chrIX:394340-395650	Tup1_ChIP/Tup1.narrowPeak_narrowPeak223	3.292	7131.32	chrIX:394680-395180	Rpd3_ChIP/Rpd3.narrowPeak_narrowPeak516	1.487	138.193	ATR	394630	395200	4543	394340	395650	360216	394680	395180	3181
chrIX:138130-139360	Ash1_ChIP/Ash1.narrowPeak_narrowPeak80	1.633	196.887	chrIX:138060-139520	Tup1_ChIP/Tup1.narrowPeak_narrowPeak202	4.844	11287.5	chrIX:138180-139060	Rpd3_ChIP/Rpd3.narrowPeak_narrowPeak474	1.75	173.179	ATR	138130	139360	4623	138060	139520	294906	138180	139060	3013
chrVII:986720-987750	Ash1_ChIP/Ash1.narrowPeak_narrowPeak142	1.638	182.747	chrVII:986550-987860	Tup1_ChIP/Tup1.narrowPeak_narrowPeak391	4.026	9768.54	chrVII:986820-987740	Rpd3_ChIP/Rpd3.narrowPeak_narrowPeak871	2.113	293.283	ATR	986720	987750	4748	986550	987860	288419	986820	987740	6008
chrIV:599640-600480	Ash1_ChIP/Ash1.narrowPeak_narrowPeak57	2.583	1588.68	chrIV:599590-600530	Tup1_ChIP/Tup1.narrowPeak_narrowPeak135	4.089	9568.75	chrIV:599700-600460	Rpd3_ChIP/Rpd3.narrowPeak_narrowPeak323	1.8	262.654	ATR	599640	600480	46178	599590	600530	286737	599700	600460	6421
chrIV:13460-14160	Ash1_ChIP/Ash1.narrowPeak_narrowPeak40	1.475	157.105	chrIV:13000-14330	Tup1_ChIP/Tup1.narrowPeak_narrowPeak94	2.99	5407.63	chrIV:13560-14000	Rpd3_ChIP/Rpd3.narrowPeak_narrowPeak214	1.228	76.628	ATR	13460	14160	4473	13000	14330	270436	13560	14000	1576
chrXV:670910-671540	Ash1_ChIP/Ash1.narrowPeak_narrowPeak309	1.359	147.687	chrXV:670820-671790	Tup1_ChIP/Tup1.narrowPeak_narrowPeak814	3.272	7683.77	chrXV:670870-671730	Rpd3_ChIP/Rpd3.narrowPeak_narrowPeak1810	1.826	396.821	ATR	670910	671540	3672	670820	671790	264384	670870	671730	12810
chrX:731820-732370	Ash1_ChIP/Ash1.narrowPeak_narrowPeak194	1.751	175.753	chrX:731770-732890	Tup1_ChIP/Tup1.narrowPeak_narrowPeak497	3.12	5887.66	chrX:731840-732270	Rpd3_ChIP/Rpd3.narrowPeak_narrowPeak1102	1.347	96.848	ATR	731820	732370	4113	731770	732890	256613	731840	732270	1994
chrXI:230330-231730	Ash1_ChIP/Ash1.narrowPeak_narrowPeak206	1.225	145.485	chrXI:229960-231800	Tup1_ChIP/Tup1.narrowPeak_narrowPeak521	2.673	5253.65	chrXI:231020-231750	Rpd3_ChIP/Rpd3.narrowPeak_narrowPeak1144	2.116	548.676	ATR	230330	231730	5398	229960	231800	234405	231020	231750	13355
chrXI:230330-231730	Ash1_ChIP/Ash1.narrowPeak_narrowPeak206	1.225	145.485	chrXI:229960-231800	Tup1_ChIP/Tup1.narrowPeak_narrowPeak521	2.673	5253.65	chrXI:230450-230730	Rpd3_ChIP/Rpd3.narrowPeak_narrowPeak1143	0.57	8.126	ATR	230330	231730	5398	229960	231800	234405	230450	230730	121
chrXI:355180-356420	Ash1_ChIP/Ash1.narrowPeak_narrowPeak211	1.643	228.336	chrXI:355080-356590	Tup1_ChIP/Tup1.narrowPeak_narrowPeak534	4.584	10302.1	chrXI:355190-356350	Rpd3_ChIP/Rpd3.narrowPeak_narrowPeak1168	1.498	127.854	ATR	355180	356420	5953	355080	356590	227279	355190	356350	2629
chrXIII:306050-307260	Ash1_ChIP/Ash1.narrowPeak_narrowPeak253	1.227	88.647	chrXIII:305900-307350	Tup1_ChIP/Tup1.narrowPeak_narrowPeak664	4.205	9937.18	chrXIII:306030-307230	Rpd3_ChIP/Rpd3.narrowPeak_narrowPeak1467	2.072	373.678	ATR	306050	307260	1843	305900	307350	222061	306030	307230	9385
chrXIII:540200-540980	Ash1_ChIP/Ash1.narrowPeak_narrowPeak263	1.426	152.003	chrXIII:540080-541070	Tup1_ChIP/Tup1.narrowPeak_narrowPeak677	3.939	8310.59	chrXIII:550190-551170	Rpd3_ChIP/Rpd3.narrowPeak_narrowPeak1506	1.056	37.703	ATR	540200	540980	3289	540080	541070	218348	550190	551170	953
chrVII:766080-766590	Ash1_ChIP/Ash1.narrowPeak_narrowPeak135	1.187	92.408	chrVII:765950-766780	Tup1_ChIP/Tup1.narrowPeak_narrowPeak369	3.472	6956.28	chrVII:766000-766860	Rpd3_ChIP/Rpd3.narrowPeak_narrowPeak825	2.212	522.053	ATR	766080	766590	2084	765950	766780	211319	766000	766860	15385
chrIV:976030-976670	Ash1_ChIP/Ash1.narrowPeak_narrowPeak62	1.96	356.502	chrIV:975950-977000	Tup1_ChIP/Tup1.narrowPeak_narrowPeak150	3.45	4956.64	chrIV:976120-977150	Rpd3_ChIP/Rpd3.narrowPeak_narrowPeak369	1.307	106.095	ATR	976030	976670	8800	975950	977000	194348	976120	977150	3581
chrXV:903880-904610	Ash1_ChIP/Ash1.narrowPeak_narrowPeak316	1.621	198.435	chrXV:903590-904710	Tup1_ChIP/Tup1.narrowPeak_narrowPeak833	3.989	5718.56	chrXV:903850-904630	Rpd3_ChIP/Rpd3.narrowPeak_narrowPeak1848	2.198	467.618	ATR	903880	904610	4408	903590	904710	178054	903850	904630	9132
chrXVI:678800-679390	Ash1_ChIP/Ash1.narrowPeak_narrowPeak347	1.179	86.42	chrXVI:678600-679510	Tup1_ChIP/Tup1.narrowPeak_narrowPeak905	3.57	6551	chrXVI:678480-679400	Rpd3_ChIP/Rpd3.narrowPeak_narrowPeak2016	1.793	244.638	ATR	678800	679390	1766	678600	679510	176990	678480	679400	6600
chrII:135880-136370	Ash1_ChIP/Ash1.narrowPeak_narrowPeak14	1.697	298.482	chrII:135820-136460	Tup1_ChIP/Tup1.narrowPeak_narrowPeak28	3.738	7325.27	chrII:135900-136380	Rpd3_ChIP/Rpd3.narrowPeak_narrowPeak58	2.016	387.876	ATR	135880	136370	5895	135820	136460	176064	135900	136380	7880
chrI:20680-21190	Ash1_ChIP/Ash1.narrowPeak_narrowPeak3	1.242	124.203	chrI:20530-21320	Tup1_ChIP/Tup1.narrowPeak_narrowPeak3	4.066	7154.51	chrI:20760-21100	Rpd3_ChIP/Rpd3.narrowPeak_narrowPeak4	0.529	9.108	ATR	20680	21190	1896	20530	21320	175020	20760	21100	155
chrXVI:585780-586850	Ash1_ChIP/Ash1.narrowPeak_narrowPeak342	1.457	275.552	chrXVI:585690-587710	Tup1_ChIP/Tup1.narrowPeak_narrowPeak897	3.388	4036.74	chrXVI:585810-586440	Rpd3_ChIP/Rpd3.narrowPeak_narrowPeak1998	1.443	111.425	ATR	585780	586850	9246	585690	587710	165412	585810	586440	2234
chrXVI:587100-587580	Ash1_ChIP/Ash1.narrowPeak_narrowPeak343	0.647	15.416	chrXVI:585690-587710	Tup1_ChIP/Tup1.narrowPeak_narrowPeak897	3.388	4036.74	chrXVI:587150-587440	Rpd3_ChIP/Rpd3.narrowPeak_narrowPeak1999	0.54	6.843	ATR	587100	587580	295	585690	587710	165412	587150	587440	115
chrXV:989030-989590	Ash1_ChIP/Ash1.narrowPeak_narrowPeak324	1.258	103.47	chrXV:988940-989670	Tup1_ChIP/Tup1.narrowPeak_narrowPeak844	3.53	6687.01	chrXV:989000-989670	Rpd3_ChIP/Rpd3.narrowPeak_narrowPeak1864	2.299	526.91	ATR	989030	989590	2173	988940	989670	160727	989000	989670	11566
chrIX:248960-249500	Ash1_ChIP/Ash1.narrowPeak_narrowPeak83	1.016	73.43	chrIX:248680-249620	Tup1_ChIP/Tup1.narrowPeak_narrowPeak210	3.042	5215.4	chrIX:248710-249550	Rpd3_ChIP/Rpd3.narrowPeak_narrowPeak488	1.93	471.997	ATR	248960	249500	1493	248680	249620	160469	248710	249550	14130
chrVII:702830-703320	Ash1_ChIP/Ash1.narrowPeak_narrowPeak134	1.086	77.542	chrVII:702680-703400	Tup1_ChIP/Tup1.narrowPeak_narrowPeak365	4.044	5852.74	chrVII:702770-703320	Rpd3_ChIP/Rpd3.narrowPeak_narrowPeak814	2.158	528.13	ATR	702830	703320	1631	702680	703400	158532	702770	703320	11149
chrXII:611600-612110	Ash1_ChIP/Ash1.narrowPeak_narrowPeak232	0.906	49.611	chrXII:611380-612170	Tup1_ChIP/Tup1.narrowPeak_narrowPeak602	2.954	5263.42	chrXII:610880-612130	Rpd3_ChIP/Rpd3.narrowPeak_narrowPeak1313	1.264	209.26	ATR	611600	612110	1133	611380	612170	150015	610880	612130	9464
chrXV:391450-392280	Ash1_ChIP/Ash1.narrowPeak_narrowPeak299	1.031	66.694	chrXV:391330-392450	Tup1_ChIP/Tup1.narrowPeak_narrowPeak797	3.556	4460.5	chrXV:391480-392240	Rpd3_ChIP/Rpd3.narrowPeak_narrowPeak1769	1.139	76.271	ATR	391450	392280	1861	391330	392450	145876	391480	392240	2026
chrV:490940-491480	Ash1_ChIP/Ash1.narrowPeak_narrowPeak110	1.521	181.693	chrV:490860-491500	Tup1_ChIP/Tup1.narrowPeak_narrowPeak284	3.768	6164.32	chrV:490960-491420	Rpd3_ChIP/Rpd3.narrowPeak_narrowPeak644	1.351	103.356	ATR	490940	491480	4113	490860	491500	143962	490960	491420	2149
chrI:28410-28930	Ash1_ChIP/Ash1.narrowPeak_narrowPeak4	1.292	87.909	chrI:28310-29100	Tup1_ChIP/Tup1.narrowPeak_narrowPeak4	3.568	4720.45	chrI:28530-28880	Rpd3_ChIP/Rpd3.narrowPeak_narrowPeak5	1.038	26.907	ATR	28410	28930	1877	28310	29100	142544	28530	28880	470
chrXI:518720-519300	Ash1_ChIP/Ash1.narrowPeak_narrowPeak215	1.65	321.464	chrXI:518560-519340	Tup1_ChIP/Tup1.narrowPeak_narrowPeak543	2.925	4747.99	chrXI:518610-519330	Rpd3_ChIP/Rpd3.narrowPeak_narrowPeak1188	2.045	600.042	ATR	518720	519300	7443	518560	519340	137965	518610	519330	16319
chrXIII:408270-408860	Ash1_ChIP/Ash1.narrowPeak_narrowPeak257	1.02	75.435	chrXIII:408060-408940	Tup1_ChIP/Tup1.narrowPeak_narrowPeak669	2.755	4361.21	chrXIII:407790-408910	Rpd3_ChIP/Rpd3.narrowPeak_narrowPeak1487	2.28	635.334	ATR	408270	408860	1772	408060	408940	136667	407790	408910	14694
chrX:606180-607050	Ash1_ChIP/Ash1.narrowPeak_narrowPeak190	1.302	108.673	chrX:606090-607070	Tup1_ChIP/Tup1.narrowPeak_narrowPeak486	3.202	4056.16	chrX:606150-607060	Rpd3_ChIP/Rpd3.narrowPeak_narrowPeak1084	1.684	178.538	ATR	606180	607050	3192	606090	607070	129931	606150	607060	4418
chrX:18690-19190	Ash1_ChIP/Ash1.narrowPeak_narrowPeak170	1.058	66.939	chrX:18610-19320	Tup1_ChIP/Tup1.narrowPeak_narrowPeak450	3.393	4292.56	chrX:18720-19130	Rpd3_ChIP/Rpd3.narrowPeak_narrowPeak984	0.886	52.134	ATR	18690	19190	1443	18610	19320	128050	18720	19130	1021
chrIV:1345270-1345810	Ash1_ChIP/Ash1.narrowPeak_narrowPeak68	1.285	101.72	chrIV:1345220-1345970	Tup1_ChIP/Tup1.narrowPeak_narrowPeak179	3.676	4658.65	chrIV:1345290-1345840	Rpd3_ChIP/Rpd3.narrowPeak_narrowPeak422	1.485	178.122	ATR	1345270	1345810	2057	1345220	1345970	127998	1345290	1345840	3745
chrX:735280-735850	Ash1_ChIP/Ash1.narrowPeak_narrowPeak195	1.263	75.766	chrX:735160-735910	Tup1_ChIP/Tup1.narrowPeak_narrowPeak498	3.556	4440.26	chrX:735330-735800	Rpd3_ChIP/Rpd3.narrowPeak_narrowPeak1103	0.999	35.261	ATR	735280	735850	1721	735160	735910	122531	735330	735800	695
chrX:662870-663320	Ash1_ChIP/Ash1.narrowPeak_narrowPeak192	1.029	88.201	chrX:662780-663880	Tup1_ChIP/Tup1.narrowPeak_narrowPeak492	2.353	2977.23	chrX:662860-663360	Rpd3_ChIP/Rpd3.narrowPeak_narrowPeak1096	1.368	137.476	ATR	662870	663320	1704	662780	663880	122429	662860	663360	2947
chrIV:9940-10490	Ash1_ChIP/Ash1.narrowPeak_narrowPeak39	1.187	69.52	chrIV:9870-10630	Tup1_ChIP/Tup1.narrowPeak_narrowPeak93	77330	4473.15	chrIV:9990-10450	Rpd3_ChIP/Rpd3.narrowPeak_narrowPeak213	1.049	38.665	ATR	9940	10490	1648	9870	10630	122199	9990	10450	760
chrXV:27480-28180	Ash1_ChIP/Ash1.narrowPeak_narrowPeak290	1.425	172.356	chrXV:27400-28250	Tup1_ChIP/Tup1.narrowPeak_narrowPeak767	3.777	4338.16	chrXV:27530-28150	Rpd3_ChIP/Rpd3.narrowPeak_narrowPeak1707	0.973	60.076	ATR	27480	28180	4437	27400	28250	115912	27530	28150	1545
chrIV:538870-539380	Ash1_ChIP/Ash1.narrowPeak_narrowPeak51	1.106	94.367	chrIV:538780-539630	Tup1_ChIP/Tup1.narrowPeak_narrowPeak124	3.086	3702.14	chrIV:538840-539570	Rpd3_ChIP/Rpd3.narrowPeak_narrowPeak308	1.415	144.514	ATR	538870	539380	2035	538780	539630	112704	538840	539570	4115
chrVIII:455580-456100	Ash1_ChIP/Ash1.narrowPeak_narrowPeak165	1.313	98.059	chrVIII:455290-456240	Tup1_ChIP/Tup1.narrowPeak_narrowPeak438	3.007	3143.69	chrVIII:455600-456010	Rpd3_ChIP/Rpd3.narrowPeak_narrowPeak961	1.404	96.587	ATR	455580	456100	2012	455290	456240	111757	455600	456010	1800
chrVII:989760-990410	Ash1_ChIP/Ash1.narrowPeak_narrowPeak143	1.593	131.001	chrVII:989690-990650	Tup1_ChIP/Tup1.narrowPeak_narrowPeak392	3.575	3726.75	chrVII:989880-990340	Rpd3_ChIP/Rpd3.narrowPeak_narrowPeak872	1.07	54.81	ATR	989760	990410	2682	989690	990650	109320	989880	990340	1005
chrXII:370440-371140	Ash1_ChIP/Ash1.narrowPeak_narrowPeak227	0.809	33.356	chrXII:369690-371410	Tup1_ChIP/Tup1.narrowPeak_narrowPeak583	2.653	2963.48	chrXII:369720-371290	Rpd3_ChIP/Rpd3.narrowPeak_narrowPeak1272	1.737	230.141	ATR	370440	371140	555	369690	371410	108529	369720	371290	10036
chrXV:24430-25020	Ash1_ChIP/Ash1.narrowPeak_narrowPeak289	1.411	95.091	chrXV:24350-25120	Tup1_ChIP/Tup1.narrowPeak_narrowPeak766	3.271	3576.58	chrXV:24480-24930	Rpd3_ChIP/Rpd3.narrowPeak_narrowPeak1706	1.192	71.393	ATR	24430	25020	2148	24350	25120	107439	24480	24930	1378
chrIX:177600-178100	Ash1_ChIP/Ash1.narrowPeak_narrowPeak82	1.226	80.281	chrIX:177510-178270	Tup1_ChIP/Tup1.narrowPeak_narrowPeak207	2.746	3597.51	chrIX:177550-178260	Rpd3_ChIP/Rpd3.narrowPeak_narrowPeak479	1.86	356.333	ATR	177600	178100	1716	177510	178270	105758	177550	178260	10330
chrIV:721680-722170	Ash1_ChIP/Ash1.narrowPeak_narrowPeak58	1.403	122.331	chrIV:721620-722910	Tup1_ChIP/Tup1.narrowPeak_narrowPeak141	3.642	4173.28	chrIV:721680-722170	Rpd3_ChIP/Rpd3.narrowPeak_narrowPeak339	1.628	185.235	ATR	721680	722170	2208	721620	722910	102004	721680	722170	3720
chrIV:722330-722860	Ash1_ChIP/Ash1.narrowPeak_narrowPeak59	1.297	99.995	chrIV:721620-722910	Tup1_ChIP/Tup1.narrowPeak_narrowPeak141	3.642	4173.28	chrIV:722380-722790	Rpd3_ChIP/Rpd3.narrowPeak_narrowPeak340	1.147	47.857	ATR	722330	722860	2119	721620	722910	102004	722380	722790	849
chrIV:465050-465530	Ash1_ChIP/Ash1.narrowPeak_narrowPeak50	1.051	71.547	chrIV:464970-465610	Tup1_ChIP/Tup1.narrowPeak_narrowPeak118	3.625	4292.92	chrIV:465060-465590	Rpd3_ChIP/Rpd3.narrowPeak_narrowPeak297	2.007	415.284	ATR	465050	465530	1398	464970	465610	100420	465060	465590	8706
chrV:23470-24010	Ash1_ChIP/Ash1.narrowPeak_narrowPeak94	1.366	82.092	chrV:23390-24120	Tup1_ChIP/Tup1.narrowPeak_narrowPeak228	3.4	3437.15	chrV:23540-23940	Rpd3_ChIP/Rpd3.narrowPeak_narrowPeak525	0.941	36.129	ATR	23470	24010	1883	23390	24120	99065	23540	23940	713
chrIX:388280-389130	Ash1_ChIP/Ash1.narrowPeak_narrowPeak89	1.106	63.89	chrIX:388180-389290	Tup1_ChIP/Tup1.narrowPeak_narrowPeak222	3.148	2682.82	chrIX:388540-389010	Rpd3_ChIP/Rpd3.narrowPeak_narrowPeak515	0.912	28	ATR	388280	389130	1841	388180	389290	95140	388540	389010	556
chrXIII:914910-915530	Ash1_ChIP/Ash1.narrowPeak_narrowPeak273	0.683	26.977	chrXIII:914840-915770	Tup1_ChIP/Tup1.narrowPeak_narrowPeak706	3.256	3156.61	chrXIII:914910-915540	Rpd3_ChIP/Rpd3.narrowPeak_narrowPeak1565	1.043	60.199	ATR	914910	915530	706	914840	915770	95056	914910	915540	1316
chrXIV:301050-302160	Ash1_ChIP/Ash1.narrowPeak_narrowPeak281	0.775	27.531	chrXIV:300960-302410	Tup1_ChIP/Tup1.narrowPeak_narrowPeak727	3.346	2278.3	chrXIV:301050-302300	Rpd3_ChIP/Rpd3.narrowPeak_narrowPeak1622	1.087	61.391	ATR	301050	302160	967	300960	302410	92471	301050	302300	2439
chrXV:384700-385140	Ash1_ChIP/Ash1.narrowPeak_narrowPeak298	1.158	91.331	chrXV:384580-385580	Tup1_ChIP/Tup1.narrowPeak_narrowPeak796	2.949	2347.17	chrXV:384710-385100	Rpd3_ChIP/Rpd3.narrowPeak_narrowPeak1768	1.403	82.075	ATR	384700	385140	1822	384580	385580	91022	384710	385100	1599
chrVII:323520-324950	Ash1_ChIP/Ash1.narrowPeak_narrowPeak120	0.999	50.464	chrVII:323390-325150	Tup1_ChIP/Tup1.narrowPeak_narrowPeak326	2.865	2538.05	chrVII:323550-324150	Rpd3_ChIP/Rpd3.narrowPeak_narrowPeak739	0.876	30.332	ATR	323520	324950	1869	323390	325150	88800	323550	324150	725
chrVII:323520-324950	Ash1_ChIP/Ash1.narrowPeak_narrowPeak120	0.999	50.464	chrVII:323390-325150	Tup1_ChIP/Tup1.narrowPeak_narrowPeak326	2.865	2538.05	chrVII:324570-324890	Rpd3_ChIP/Rpd3.narrowPeak_narrowPeak740	0.697	11.793	ATR	323520	324950	1869	323390	325150	88800	324570	324890	196
chrXI:258530-258950	Ash1_ChIP/Ash1.narrowPeak_narrowPeak207	0.623	19.914	chrXI:258330-259480	Tup1_ChIP/Tup1.narrowPeak_narrowPeak523	2.321	2492.24	chrXI:258380-259480	Rpd3_ChIP/Rpd3.narrowPeak_narrowPeak1147	1.803	557.011	ATR	258530	258950	370	258330	259480	87094	258380	259480	21718
chrIX:21750-22260	Ash1_ChIP/Ash1.narrowPeak_narrowPeak77	1.457	134.291	chrIX:21660-22410	Tup1_ChIP/Tup1.narrowPeak_narrowPeak195	3.37	3215.69	chrIX:21760-22210	Rpd3_ChIP/Rpd3.narrowPeak_narrowPeak454	1.305	70.433	ATR	21750	22260	2631	21660	22410	86251	21760	22210	1432
chrV:241960-242380	Ash1_ChIP/Ash1.narrowPeak_narrowPeak104	0.821	33.605	chrV:241890-243260	Tup1_ChIP/Tup1.narrowPeak_narrowPeak254	2.273	1798.5	chrV:241970-242600	Rpd3_ChIP/Rpd3.narrowPeak_narrowPeak580	1.01	45.5	ATR	241960	242380	613	241890	243260	83547	241970	242600	1091
chrV:141100-141510	Ash1_ChIP/Ash1.narrowPeak_narrowPeak100	0.754	36.484	chrV:140470-141670	Tup1_ChIP/Tup1.narrowPeak_narrowPeak244	2.491	1814.75	chrV:141040-141510	Rpd3_ChIP/Rpd3.narrowPeak_narrowPeak556	1.199	98.861	ATR	141100	141510	704	140470	141670	78127	141040	141510	2034
chrXV:619180-619670	Ash1_ChIP/Ash1.narrowPeak_narrowPeak308	1.543	220.806	chrXV:619030-619690	Tup1_ChIP/Tup1.narrowPeak_narrowPeak811	2.922	3289.81	chrXV:619050-619640	Rpd3_ChIP/Rpd3.narrowPeak_narrowPeak1803	2	419.2	ATR	619180	619670	4625	619030	619690	76610	619050	619640	8884
chrXV:520530-520970	Ash1_ChIP/Ash1.narrowPeak_narrowPeak306	0.784	31.903	chrXV:520400-521070	Tup1_ChIP/Tup1.narrowPeak_narrowPeak809	3.265	3211.23	chrXV:520480-520990	Rpd3_ChIP/Rpd3.narrowPeak_narrowPeak1793	1.738	217.612	ATR	520530	520970	616	520400	521070	76382	520480	520990	4337
chrXII:728110-728670	Ash1_ChIP/Ash1.narrowPeak_narrowPeak239	1.258	141.32	chrXII:728080-728750	Tup1_ChIP/Tup1.narrowPeak_narrowPeak612	2.944	2955.33	chrXII:727650-728730	Rpd3_ChIP/Rpd3.narrowPeak_narrowPeak1334	1.77	709.551	ATR	728110	728670	3187	728080	728750	76200	727650	728730	29135
chrV:18660-19240	Ash1_ChIP/Ash1.narrowPeak_narrowPeak93	1.205	67.441	chrV:18470-19340	Tup1_ChIP/Tup1.narrowPeak_narrowPeak227	3.003	2144.65	chrV:18730-19180	Rpd3_ChIP/Rpd3.narrowPeak_narrowPeak524	1.052	38.963	ATR	18660	19240	1660	18470	19340	73834	18730	19180	777
chrXV:424170-424630	Ash1_ChIP/Ash1.narrowPeak_narrowPeak300	0.816	29.368	chrXV:424060-424760	Tup1_ChIP/Tup1.narrowPeak_narrowPeak799	3.109	3079.23	chrXV:424190-424680	Rpd3_ChIP/Rpd3.narrowPeak_narrowPeak1773	1.257	82.809	ATR	424170	424630	505	424060	424760	69621	424190	424680	1673
chrXII:424040-424430	Ash1_ChIP/Ash1.narrowPeak_narrowPeak228	0.673	20.126	chrXII:423930-424570	Tup1_ChIP/Tup1.narrowPeak_narrowPeak586	2.401	2761.29	chrXII:423720-424630	Rpd3_ChIP/Rpd3.narrowPeak_narrowPeak1279	1.468	227.05	ATR	424040	424430	373	423930	424570	68724	423720	424630	7687
chrXVI:214330-215290	Ash1_ChIP/Ash1.narrowPeak_narrowPeak333	0.836	35.994	chrXVI:214220-216070	Tup1_ChIP/Tup1.narrowPeak_narrowPeak866	2.646	1559.14	chrXVI:214480-215370	Rpd3_ChIP/Rpd3.narrowPeak_narrowPeak1925	1.124	59.981	ATR	214330	215290	956	214220	216070	65451	214480	215370	1147
chrXII:83830-84370	Ash1_ChIP/Ash1.narrowPeak_narrowPeak223	1.002	62.834	chrXII:83760-84540	Tup1_ChIP/Tup1.narrowPeak_narrowPeak562	3.443	2860.43	chrXII:83860-84450	Rpd3_ChIP/Rpd3.narrowPeak_narrowPeak1226	1.123	71.086	ATR	83830	84370	1302	83760	84540	62733	83860	84450	1371
chrVII:483260-484040	Ash1_ChIP/Ash1.narrowPeak_narrowPeak125	0.824	43.142	chrVII:483170-484430	Tup1_ChIP/Tup1.narrowPeak_narrowPeak346	2.412	1520.08	chrVII:483230-484370	Rpd3_ChIP/Rpd3.narrowPeak_narrowPeak775	1.524	361.435	ATR	483260	484040	1045	483170	484430	60917	483230	484370	14122
chrVIII:48220-48580	Ash1_ChIP/Ash1.narrowPeak_narrowPeak151	0.835	33.33	chrVIII:48100-48660	Tup1_ChIP/Tup1.narrowPeak_narrowPeak404	2.849	2927.42	chrVIII:48110-48610	Rpd3_ChIP/Rpd3.narrowPeak_narrowPeak900	1.478	129.301	ATR	48220	48580	624	48100	48660	59130	48110	48610	2411
chrXIII:287420-287880	Ash1_ChIP/Ash1.narrowPeak_narrowPeak252	1.152	78.014	chrXIII:287340-287960	Tup1_ChIP/Tup1.narrowPeak_narrowPeak660	3.32	2282.31	chrXIII:287490-287860	Rpd3_ChIP/Rpd3.narrowPeak_narrowPeak1461	1.027	39.65	ATR	287420	287880	1474	287340	287960	57659	287490	287860	682
chrV:77440-78590	Ash1_ChIP/Ash1.narrowPeak_narrowPeak97	1.041	106.85	chrV:77330-79330	Tup1_ChIP/Tup1.narrowPeak_narrowPeak235	1.293	721.731	chrV:77420-77930	Rpd3_ChIP/Rpd3.narrowPeak_narrowPeak539	1.354	110.201	ATR	77440	78590	5168	77330	79330	57623	77420	77930	2337
chrVI:31010-31520	Ash1_ChIP/Ash1.narrowPeak_narrowPeak112	1.355	92.135	chrVI:30850-32300	Tup1_ChIP/Tup1.narrowPeak_narrowPeak293	2.613	1174.6	chrVI:31090-31410	Rpd3_ChIP/Rpd3.narrowPeak_narrowPeak655	0.669	10.812	ATR	31010	31520	1887	30850	32300	56289	31090	31410	189
chrXIII:556900-557310	Ash1_ChIP/Ash1.narrowPeak_narrowPeak264	0.73	27.895	chrXIII:556750-557410	Tup1_ChIP/Tup1.narrowPeak_narrowPeak681	2.983	2289.49	chrXIII:557520-558440	Rpd3_ChIP/Rpd3.narrowPeak_narrowPeak1510	0.771	16.526	ATR	556900	557310	492	556750	557410	53797	557520	558440	319
chrV:152530-153220	Ash1_ChIP/Ash1.narrowPeak_narrowPeak101	0.558	10.667	chrV:152300-153440	Tup1_ChIP/Tup1.narrowPeak_narrowPeak246	3.362	2103.15	chrV:152420-153360	Rpd3_ChIP/Rpd3.narrowPeak_narrowPeak559	1.722	183.632	ATR	152530	153220	182	152300	153440	52842	152420	153360	3911
chrXII:449380-449780	Ash1_ChIP/Ash1.narrowPeak_narrowPeak231	0.645	8.55	chrXII:449240-450260	Tup1_ChIP/Tup1.narrowPeak_narrowPeak590	2.594	1392.69	chrXII:449310-449910	Rpd3_ChIP/Rpd3.narrowPeak_narrowPeak1286	1.773	227.043	ATR	449380	449780	155	449240	450260	52640	449310	449910	6056
chrXIII:388120-388560	Ash1_ChIP/Ash1.narrowPeak_narrowPeak256	0.573	15.564	chrXIII:387900-388680	Tup1_ChIP/Tup1.narrowPeak_narrowPeak668	2.493	2071.63	chrXIII:387930-388640	Rpd3_ChIP/Rpd3.narrowPeak_narrowPeak1483	1.353	125.937	ATR	388120	388560	289	387900	388680	52321	387930	388640	2926
chrIV:1161570-1162000	Ash1_ChIP/Ash1.narrowPeak_narrowPeak65	0.942	36.523	chrIV:1161500-1162500	Tup1_ChIP/Tup1.narrowPeak_narrowPeak162	2.184	1289.36	chrIV:1161630-1162050	Rpd3_ChIP/Rpd3.narrowPeak_narrowPeak392	0.806	24.42	ATR	1161570	1162000	785	1161500	1162500	51920	1161630	1162050	494
chrVII:625060-625610	Ash1_ChIP/Ash1.narrowPeak_narrowPeak129	0.884	36.214	chrVII:625030-625730	Tup1_ChIP/Tup1.narrowPeak_narrowPeak359	2.551	2096.47	chrVII:624940-625910	Rpd3_ChIP/Rpd3.narrowPeak_narrowPeak798	2.024	477.238	ATR	625060	625610	769	625030	625730	51785	624940	625910	15540
chrXII:809030-809630	Ash1_ChIP/Ash1.narrowPeak_narrowPeak244	1.033	51.063	chrXII:808700-809670	Tup1_ChIP/Tup1.narrowPeak_narrowPeak623	2.951	1909.15	chrXII:809010-809620	Rpd3_ChIP/Rpd3.narrowPeak_narrowPeak1355	1.664	206.964	ATR	809030	809630	1150	808700	809670	51599	809010	809620	4984
chrIX:386580-386980	Ash1_ChIP/Ash1.narrowPeak_narrowPeak88	0.753	23.494	chrIX:386310-387120	Tup1_ChIP/Tup1.narrowPeak_narrowPeak221	2.715	1905.02	chrIX:386500-387010	Rpd3_ChIP/Rpd3.narrowPeak_narrowPeak514	1.563	149.915	ATR	386580	386980	399	386310	387120	50094	386500	387010	3091
chrXII:949500-950070	Ash1_ChIP/Ash1.narrowPeak_narrowPeak245	0.763	27.689	chrXII:949280-951720	Tup1_ChIP/Tup1.narrowPeak_narrowPeak631	1.933	733.504	chrXII:949450-949990	Rpd3_ChIP/Rpd3.narrowPeak_narrowPeak1386	1.156	63.254	ATR	949500	950070	687	949280	951720	46746	949450	949990	1397
chrXII:950600-950970	Ash1_ChIP/Ash1.narrowPeak_narrowPeak246	0.698	11.573	chrXII:949280-951720	Tup1_ChIP/Tup1.narrowPeak_narrowPeak631	1.933	733.504	chrXII:950660-950900	Rpd3_ChIP/Rpd3.narrowPeak_narrowPeak1387	0.563	7.563	ATR	950600	950970	198	949280	951720	46746	950660	950900	117
chrIV:1080440-1080940	Ash1_ChIP/Ash1.narrowPeak_narrowPeak63	0.962	52.446	chrIV:1080320-1081030	Tup1_ChIP/Tup1.narrowPeak_narrowPeak157	3.01	1895.1	chrIV:1080300-1080980	Rpd3_ChIP/Rpd3.narrowPeak_narrowPeak384	2.373	708.212	ATR	1080440	1080940	1118	1080320	1081030	46468	1080300	1080980	17061
chrVII:592270-592950	Ash1_ChIP/Ash1.narrowPeak_narrowPeak128	0.729	23.923	chrVII:592100-593140	Tup1_ChIP/Tup1.narrowPeak_narrowPeak354	2.679	1980.83	chrVII:592300-593080	Rpd3_ChIP/Rpd3.narrowPeak_narrowPeak792	1.194	77.52	ATR	592270	592950	425	592100	593140	43513	592300	593080	1440
chrV:461850-462190	Ash1_ChIP/Ash1.narrowPeak_narrowPeak109	0.533	8.577	chrV:461700-462290	Tup1_ChIP/Tup1.narrowPeak_narrowPeak283	2.427	1888.89	chrV:460870-462230	Rpd3_ChIP/Rpd3.narrowPeak_narrowPeak640	0.854	50.128	ATR	461850	462190	159	461700	462290	42795	460870	462230	2548
chrXVI:645300-646030	Ash1_ChIP/Ash1.narrowPeak_narrowPeak345	0.629	20.651	chrXVI:645220-645920	Tup1_ChIP/Tup1.narrowPeak_narrowPeak903	2.585	1835.39	chrXVI:643930-646220	Rpd3_ChIP/Rpd3.narrowPeak_narrowPeak2010	1.038	215.569	ATR	645300	646030	563	645220	645920	41974	643930	646220	19267
chrXI:645290-645740	Ash1_ChIP/Ash1.narrowPeak_narrowPeak219	1.011	39.7	chrXI:645190-645870	Tup1_ChIP/Tup1.narrowPeak_narrowPeak554	3.075	1483.77	chrXI:645360-645600	Rpd3_ChIP/Rpd3.narrowPeak_narrowPeak1210	0.658	9.028	ATR	645290	645740	787	645190	645870	40918	645360	645600	145
chrIX:18910-19250	Ash1_ChIP/Ash1.narrowPeak_narrowPeak76	1.128	32.889	chrIX:18690-19350	Tup1_ChIP/Tup1.narrowPeak_narrowPeak194	2.411	1352.65	chrIX:18940-19150	Rpd3_ChIP/Rpd3.narrowPeak_narrowPeak453	0.618	7.052	ATR	18910	19250	567	18690	19350	40249	18940	19150	103
chrIX:129720-130580	Ash1_ChIP/Ash1.narrowPeak_narrowPeak79	2.26	653.459	chrIX:129760-130350	Tup1_ChIP/Tup1.narrowPeak_narrowPeak201	2.988	1679.64	chrIX:129850-130330	Rpd3_ChIP/Rpd3.narrowPeak_narrowPeak473	1.648	230.883	ATR	129720	130580	19951	129760	130350	39568	129850	130330	4777
chrXVI:114440-114860	Ash1_ChIP/Ash1.narrowPeak_narrowPeak331	0.716	23.111	chrXVI:114320-114990	Tup1_ChIP/Tup1.narrowPeak_narrowPeak861	2.692	1628.93	chrXVI:114010-114880	Rpd3_ChIP/Rpd3.narrowPeak_narrowPeak1907	0.94	46.17	ATR	114440	114860	419	114320	114990	38837	114010	114880	1519
chrXV:796930-797380	Ash1_ChIP/Ash1.narrowPeak_narrowPeak314	1.192	59.779	chrXV:796890-797420	Tup1_ChIP/Tup1.narrowPeak_narrowPeak823	3.103	1709.19	chrXV:796080-797430	Rpd3_ChIP/Rpd3.narrowPeak_narrowPeak1828	1.686	669.084	ATR	796930	797380	1240	796890	797420	38833	796080	797430	38059
chrVII:1050140-1050680	Ash1_ChIP/Ash1.narrowPeak_narrowPeak145	1.533	163.041	chrVII:1050140-1050700	Tup1_ChIP/Tup1.narrowPeak_narrowPeak394	2.776	1824.66	chrVII:1050180-1050630	Rpd3_ChIP/Rpd3.narrowPeak_narrowPeak884	1.355	89.506	ATR	1050140	1050680	3379	1050140	1050700	38546	1050180	1050630	1723
chrXI:146840-147280	Ash1_ChIP/Ash1.narrowPeak_narrowPeak204	1.005	50.381	chrXI:146760-147360	Tup1_ChIP/Tup1.narrowPeak_narrowPeak514	3.033	1517.11	chrXI:146830-147220	Rpd3_ChIP/Rpd3.narrowPeak_narrowPeak1130	1.448	79.609	ATR	146840	147280	950	146760	147360	36830	146830	147220	1522
chrXI:322390-323080	Ash1_ChIP/Ash1.narrowPeak_narrowPeak209	0.88	30.999	chrXI:322290-323120	Tup1_ChIP/Tup1.narrowPeak_narrowPeak530	2.778	1712.22	chrXI:322350-322930	Rpd3_ChIP/Rpd3.narrowPeak_narrowPeak1159	1.202	79.993	ATR	322390	323080	528	322290	323120	34547	322350	322930	1578
chrXV:908530-909090	Ash1_ChIP/Ash1.narrowPeak_narrowPeak317	0.779	33.529	chrXV:908450-909230	Tup1_ChIP/Tup1.narrowPeak_narrowPeak835	2.939	1614.21	chrXV:908500-909170	Rpd3_ChIP/Rpd3.narrowPeak_narrowPeak1850	1.653	194.595	ATR	908530	909090	621	908450	909230	33563	908500	909170	4419
chrXIII:309630-310130	Ash1_ChIP/Ash1.narrowPeak_narrowPeak254	0.961	34.684	chrXIII:309560-310140	Tup1_ChIP/Tup1.narrowPeak_narrowPeak665	2.824	1348.15	chrXIII:309570-310150	Rpd3_ChIP/Rpd3.narrowPeak_narrowPeak1468	1.885	236.889	ATR	309630	310130	734	309560	310140	32287	309570	310150	5520
chrX:26170-26630	Ash1_ChIP/Ash1.narrowPeak_narrowPeak172	0.902	23.066	chrX:26130-26750	Tup1_ChIP/Tup1.narrowPeak_narrowPeak453	2.804	1185.81	chrX:26320-26560	Rpd3_ChIP/Rpd3.narrowPeak_narrowPeak985	0.633	8.429	ATR	26170	26630	477	26130	26750	30393	26320	26560	125
chrXII:447870-448180	Ash1_ChIP/Ash1.narrowPeak_narrowPeak229	0.611	8.871	chrXII:447700-448940	Tup1_ChIP/Tup1.narrowPeak_narrowPeak589	2.448	785.41	chrXII:447760-448880	Rpd3_ChIP/Rpd3.narrowPeak_narrowPeak1285	1.591	115.655	ATR	447870	448180	176	447700	448940	30158	447760	448880	2255
chrIV:385790-387220	Ash1_ChIP/Ash1.narrowPeak_narrowPeak49	1.232	57.192	chrIV:385860-387470	Tup1_ChIP/Tup1.narrowPeak_narrowPeak115	2.531	996.372	chrIV:385980-386290	Rpd3_ChIP/Rpd3.narrowPeak_narrowPeak283	0.764	12.456	ATR	385790	387220	1876	385860	387470	28757	385980	386290	220
chrIV:385790-387220	Ash1_ChIP/Ash1.narrowPeak_narrowPeak49	1.232	57.192	chrIV:385860-387470	Tup1_ChIP/Tup1.narrowPeak_narrowPeak115	2.531	996.372	chrIV:386580-387070	Rpd3_ChIP/Rpd3.narrowPeak_narrowPeak284	0.522	8.002	ATR	385790	387220	1876	385860	387470	28757	386580	387070	177
chrXII:645940-646310	Ash1_ChIP/Ash1.narrowPeak_narrowPeak234	0.692	14.595	chrXII:645760-646360	Tup1_ChIP/Tup1.narrowPeak_narrowPeak605	2.458	1170.76	chrXII:645650-646320	Rpd3_ChIP/Rpd3.narrowPeak_narrowPeak1317	0.992	53.549	ATR	645940	646310	255	645760	646360	28613	645650	646320	1455
chrII:408620-408970	Ash1_ChIP/Ash1.narrowPeak_narrowPeak23	0.618	11.936	chrII:408440-409080	Tup1_ChIP/Tup1.narrowPeak_narrowPeak50	2.55	1343.75	chrII:408510-408960	Rpd3_ChIP/Rpd3.narrowPeak_narrowPeak114	0.978	61.07	ATR	408620	408970	219	408440	409080	28557	408510	408960	1192
chrIV:543590-544000	Ash1_ChIP/Ash1.narrowPeak_narrowPeak52	1.079	37.465	chrIV:543550-544060	Tup1_ChIP/Tup1.narrowPeak_narrowPeak127	2.938	1316.29	chrIV:543630-543980	Rpd3_ChIP/Rpd3.narrowPeak_narrowPeak310	1.33	64.928	ATR	543590	544000	656	543550	544060	28523	543630	543980	1088
chrII:555770-556160	Ash1_ChIP/Ash1.narrowPeak_narrowPeak27	0.625	10.911	chrII:555480-556240	Tup1_ChIP/Tup1.narrowPeak_narrowPeak56	2.741	1016.88	chrII:555730-556180	Rpd3_ChIP/Rpd3.narrowPeak_narrowPeak136	1.295	94.542	ATR	555770	556160	215	555480	556240	27917	555730	556180	1795
chrXVI:575900-576410	Ash1_ChIP/Ash1.narrowPeak_narrowPeak341	0.826	22.812	chrXVI:575540-576510	Tup1_ChIP/Tup1.narrowPeak_narrowPeak894	1.968	641.105	chrXVI:576050-576400	Rpd3_ChIP/Rpd3.narrowPeak_narrowPeak1990	1.293	65.765	ATR	575900	576410	504	575540	576510	27056	576050	576400	1235
chrXVI:188590-189180	Ash1_ChIP/Ash1.narrowPeak_narrowPeak332	1.308	65.578	chrXVI:188530-189300	Tup1_ChIP/Tup1.narrowPeak_narrowPeak864	2.254	788.958	chrXVI:188570-188990	Rpd3_ChIP/Rpd3.narrowPeak_narrowPeak1921	1.31	61.874	ATR	188590	189180	1572	188530	189300	26702	188570	188990	1215
chrXI:260520-260890	Ash1_ChIP/Ash1.narrowPeak_narrowPeak208	0.795	19.988	chrXI:260310-261000	Tup1_ChIP/Tup1.narrowPeak_narrowPeak525	2.618	988.171	chrXI:260470-260950	Rpd3_ChIP/Rpd3.narrowPeak_narrowPeak1148	1.273	102.364	ATR	260520	260890	333	260310	261000	26311	260470	260950	2155
chrII:466180-466870	Ash1_ChIP/Ash1.narrowPeak_narrowPeak25	0.498	8.369	chrII:466080-467010	Tup1_ChIP/Tup1.narrowPeak_narrowPeak53	1.903	835.461	chrII:466180-467050	Rpd3_ChIP/Rpd3.narrowPeak_narrowPeak127	1.531	123.492	ATR	466180	466870	184	466080	467010	25575	466180	467050	2462
chrVIII:175070-175490	Ash1_ChIP/Ash1.narrowPeak_narrowPeak155	0.732	20.589	chrVIII:174900-175520	Tup1_ChIP/Tup1.narrowPeak_narrowPeak421	2.103	975.181	chrVIII:173380-176610	Rpd3_ChIP/Rpd3.narrowPeak_narrowPeak925	1.011	52.766	ATR	175070	175490	381	174900	175520	25210	173380	176610	4498
chrII:372970-373570	Ash1_ChIP/Ash1.narrowPeak_narrowPeak21	1.373	120.733	chrII:372950-374850	Tup1_ChIP/Tup1.narrowPeak_narrowPeak41	1.129	382.474	chrII:373050-373560	Rpd3_ChIP/Rpd3.narrowPeak_narrowPeak101	0.719	18.134	ATR	372970	373570	2710	372950	374850	24905	373050	373560	374
chrI:190220-191060	Ash1_ChIP/Ash1.narrowPeak_narrowPeak10	0.453	5.572	chrI:189850-190810	Tup1_ChIP/Tup1.narrowPeak_narrowPeak16	1.805	762.605	chrI:189760-192000	Rpd3_ChIP/Rpd3.narrowPeak_narrowPeak36	1.413	46.943	ATR	190220	191060	127	189850	190810	24694	189760	192000	5504
chrIV:368800-369160	Ash1_ChIP/Ash1.narrowPeak_narrowPeak48	0.719	17.467	chrIV:368490-369280	Tup1_ChIP/Tup1.narrowPeak_narrowPeak114	2.243	855.127	chrIV:368760-369240	Rpd3_ChIP/Rpd3.narrowPeak_narrowPeak280	1.134	63.982	ATR	368800	369160	303	368490	369280	24445	368760	369240	1346
chrVII:959320-959630	Ash1_ChIP/Ash1.narrowPeak_narrowPeak141	0.819	21.932	chrVII:959050-959750	Tup1_ChIP/Tup1.narrowPeak_narrowPeak385	2.457	901.912	chrVII:959230-959680	Rpd3_ChIP/Rpd3.narrowPeak_narrowPeak864	1.386	142.854	ATR	959320	959630	358	959050	959750	24421	959230	959680	2794
chrXIII:774030-774660	Ash1_ChIP/Ash1.narrowPeak_narrowPeak267	1.034	51.724	chrXIII:773940-774670	Tup1_ChIP/Tup1.narrowPeak_narrowPeak697	2.501	1243.69	chrXIII:774030-774620	Rpd3_ChIP/Rpd3.narrowPeak_narrowPeak1543	1.329	89.668	ATR	774030	774660	1102	773940	774670	23997	774030	774620	1849
chrIII:78380-79010	Ash1_ChIP/Ash1.narrowPeak_narrowPeak34	1.324	98.585	chrIII:78240-78920	Tup1_ChIP/Tup1.narrowPeak_narrowPeak78	2.074	806.381	chrIII:78150-79590	Rpd3_ChIP/Rpd3.narrowPeak_narrowPeak173	3.05	3465.09	ATR	78380	79010	2062	78240	78920	23350	78150	79590	178999
chrII:554470-555050	Ash1_ChIP/Ash1.narrowPeak_narrowPeak26	0.874	27.533	chrII:554410-555280	Tup1_ChIP/Tup1.narrowPeak_narrowPeak55	2.64	945.52	chrII:554570-555110	Rpd3_ChIP/Rpd3.narrowPeak_narrowPeak135	0.678	16.036	ATR	554470	555050	469	554410	555280	23040	554570	555110	320
chrX:703470-703820	Ash1_ChIP/Ash1.narrowPeak_narrowPeak193	0.492	8.36	chrX:703300-704100	Tup1_ChIP/Tup1.narrowPeak_narrowPeak495	2.157	880.241	chrX:703260-705540	Rpd3_ChIP/Rpd3.narrowPeak_narrowPeak1100	1.045	39.749	ATR	703470	703820	118	703300	704100	22724	703260	705540	2417
chrVII:205760-206900	Ash1_ChIP/Ash1.narrowPeak_narrowPeak119	1.006	36.74	chrVII:205400-206970	Tup1_ChIP/Tup1.narrowPeak_narrowPeak319	2.43	525.549	chrVII:205440-205800	Rpd3_ChIP/Rpd3.narrowPeak_narrowPeak722	0.887	19.125	ATR	205760	206900	1289	205400	206970	22254	205440	205800	337
chrIV:1507120-1507670	Ash1_ChIP/Ash1.narrowPeak_narrowPeak75	0.768	21.787	chrIV:1507040-1507720	Tup1_ChIP/Tup1.narrowPeak_narrowPeak191	2.204	919.511	chrIV:1507180-1507690	Rpd3_ChIP/Rpd3.narrowPeak_narrowPeak448	0.918	33.161	ATR	1507120	1507670	463	1507040	1507720	22023	1507180	1507690	687
chrIV:76770-77210	Ash1_ChIP/Ash1.narrowPeak_narrowPeak42	0.847	20.733	chrIV:76720-77280	Tup1_ChIP/Tup1.narrowPeak_narrowPeak100	2.755	976.87	chrIV:76760-77660	Rpd3_ChIP/Rpd3.narrowPeak_narrowPeak220	0.871	33.406	ATR	76770	77210	380	76720	77280	21619	76760	77660	1289
chrXVI:921050-921410	Ash1_ChIP/Ash1.narrowPeak_narrowPeak354	0.553	7.56	chrXVI:920820-921590	Tup1_ChIP/Tup1.narrowPeak_narrowPeak925	2.44	783.731	chrXVI:920930-921500	Rpd3_ChIP/Rpd3.narrowPeak_narrowPeak2061	1.022	36.207	ATR	921050	921410	131	920820	921590	20757	920930	921500	718
chrXVI:431880-432390	Ash1_ChIP/Ash1.narrowPeak_narrowPeak336	0.771	31.105	chrXVI:431660-432460	Tup1_ChIP/Tup1.narrowPeak_narrowPeak883	2.097	855.581	chrXVI:431780-432440	Rpd3_ChIP/Rpd3.narrowPeak_narrowPeak1963	1.222	90.788	ATR	431880	432390	606	431660	432460	20359	431780	432440	2153
chrVII:413310-413690	Ash1_ChIP/Ash1.narrowPeak_narrowPeak122	0.796	26.595	chrVII:413250-413770	Tup1_ChIP/Tup1.narrowPeak_narrowPeak335	2.144	930.86	chrVII:413320-413670	Rpd3_ChIP/Rpd3.narrowPeak_narrowPeak756	0.93	32.849	ATR	413310	413690	490	413250	413770	20264	413320	413670	608
chrXIV:503110-503380	Ash1_ChIP/Ash1.narrowPeak_narrowPeak286	0.549	8.106	chrXIV:503020-503540	Tup1_ChIP/Tup1.narrowPeak_narrowPeak743	2.44	941.095	chrXIV:503060-503520	Rpd3_ChIP/Rpd3.narrowPeak_narrowPeak1661	1.208	101.94	ATR	503110	503380	125	503020	503540	19962	503060	503520	1933
chrXI:67820-68830	Ash1_ChIP/Ash1.narrowPeak_narrowPeak200	0.603	10.48	chrXI:67710-69130	Tup1_ChIP/Tup1.narrowPeak_narrowPeak507	2.059	581.581	chrXI:67710-70160	Rpd3_ChIP/Rpd3.narrowPeak_narrowPeak1116	1.346	246.138	ATR	67820	68830	180	67710	69130	19564	67710	70160	12040
chrXIV:351890-352410	Ash1_ChIP/Ash1.narrowPeak_narrowPeak282	1.397	109.013	chrXIV:351890-352590	Tup1_ChIP/Tup1.narrowPeak_narrowPeak729	2.203	640.851	chrXIV:351980-352310	Rpd3_ChIP/Rpd3.narrowPeak_narrowPeak1632	1.081	33.419	ATR	351890	352410	2504	351890	352590	19438	351980	352310	546
chrXV:978730-979330	Ash1_ChIP/Ash1.narrowPeak_narrowPeak321	0.917	61.58	chrXV:978500-979650	Tup1_ChIP/Tup1.narrowPeak_narrowPeak842	1.659	471.246	chrXV:978620-979230	Rpd3_ChIP/Rpd3.narrowPeak_narrowPeak1862	1.142	65.621	ATR	978730	979330	1531	978500	979650	18992	978620	979230	1524
chrXII:710490-711010	Ash1_ChIP/Ash1.narrowPeak_narrowPeak237	0.907	24.963	chrXII:710440-711030	Tup1_ChIP/Tup1.narrowPeak_narrowPeak609	2.678	772.061	chrXII:710410-711000	Rpd3_ChIP/Rpd3.narrowPeak_narrowPeak1330	2.254	324.035	ATR	710490	711010	524	710440	711030	18911	710410	711000	7500
chrI:68200-68870	Ash1_ChIP/Ash1.narrowPeak_narrowPeak5	1.627	272.211	chrI:68180-68920	Tup1_ChIP/Tup1.narrowPeak_narrowPeak6	1.852	577.908	chrI:68260-69490	Rpd3_ChIP/Rpd3.narrowPeak_narrowPeak13	1.224	67.64	ATR	68200	68870	7351	68180	68920	17495	68260	69490	2145
chrVII:384620-385000	Ash1_ChIP/Ash1.narrowPeak_narrowPeak121	0.789	23.811	chrVII:384570-385070	Tup1_ChIP/Tup1.narrowPeak_narrowPeak331	2.177	807.769	chrVII:383640-385150	Rpd3_ChIP/Rpd3.narrowPeak_narrowPeak749	1.914	184.092	ATR	384620	385000	444	384570	385070	16706	383640	385150	40629
chrXV:109810-110080	Ash1_ChIP/Ash1.narrowPeak_narrowPeak292	0.487	6.592	chrXV:109320-110620	Tup1_ChIP/Tup1.narrowPeak_narrowPeak778	1.342	349.086	chrXV:109200-110640	Rpd3_ChIP/Rpd3.narrowPeak_narrowPeak1727	1.228	65.001	ATR	109810	110080	113	109320	110620	15872	109200	110640	2846
chrXIII:880460-881030	Ash1_ChIP/Ash1.narrowPeak_narrowPeak271	1.045	53.445	chrXIII:880420-881070	Tup1_ChIP/Tup1.narrowPeak_narrowPeak701	2.342	598.262	chrXIII:880420-881290	Rpd3_ChIP/Rpd3.narrowPeak_narrowPeak1558	1.465	123.336	ATR	880460	881030	1141	880420	881070	15460	880420	881290	3487
chrX:223980-224500	Ash1_ChIP/Ash1.narrowPeak_narrowPeak181	0.598	12.136	chrX:223710-224770	Tup1_ChIP/Tup1.narrowPeak_narrowPeak469	2.274	591.548	chrX:223930-224640	Rpd3_ChIP/Rpd3.narrowPeak_narrowPeak1020	0.791	19.368	ATR	223980	224500	204	223710	224770	15198	223930	224640	436
chrXVI:831850-832460	Ash1_ChIP/Ash1.narrowPeak_narrowPeak351	0.672	12.927	chrXVI:831800-832440	Tup1_ChIP/Tup1.narrowPeak_narrowPeak919	2.012	553.839	chrXVI:831760-832690	Rpd3_ChIP/Rpd3.narrowPeak_narrowPeak2043	2.35	616.289	ATR	831850	832460	261	831800	832440	13955	831760	832690	19110
chrVI:106430-106930	Ash1_ChIP/Ash1.narrowPeak_narrowPeak113	1.192	83.033	chrVI:106370-106920	Tup1_ChIP/Tup1.narrowPeak_narrowPeak300	2.16	641.66	chrVI:106470-106870	Rpd3_ChIP/Rpd3.narrowPeak_narrowPeak670	0.86	37.807	ATR	106430	106930	1879	106370	106920	13782	106470	106870	787
chrVII:677660-678080	Ash1_ChIP/Ash1.narrowPeak_narrowPeak132	0.671	21.253	chrVII:677570-678290	Tup1_ChIP/Tup1.narrowPeak_narrowPeak362	2.038	493.483	chrVII:677240-678040	Rpd3_ChIP/Rpd3.narrowPeak_narrowPeak810	0.709	20.155	ATR	677660	678080	412	677570	678290	13654	677240	678040	522
chrX:290990-291490	Ash1_ChIP/Ash1.narrowPeak_narrowPeak184	1.122	69.853	chrX:291040-291570	Tup1_ChIP/Tup1.narrowPeak_narrowPeak472	2.089	633.533	chrX:291080-291550	Rpd3_ChIP/Rpd3.narrowPeak_narrowPeak1030	1.064	51.896	ATR	290990	291490	1486	291040	291570	13503	291080	291550	1066
chrIV:1362250-1362690	Ash1_ChIP/Ash1.narrowPeak_narrowPeak69	0.896	41.554	chrIV:1362260-1362720	Tup1_ChIP/Tup1.narrowPeak_narrowPeak182	2.131	693.066	chrIV:1362220-1362710	Rpd3_ChIP/Rpd3.narrowPeak_narrowPeak427	1.93	381.673	ATR	1362250	1362690	792	1362260	1362720	13161	1362220	1362710	8183
chrXI:21300-21870	Ash1_ChIP/Ash1.narrowPeak_narrowPeak199	0.763	19.869	chrXI:21300-21930	Tup1_ChIP/Tup1.narrowPeak_narrowPeak505	1.984	507.245	chrXI:21250-22000	Rpd3_ChIP/Rpd3.narrowPeak_narrowPeak1108	2.009	228.946	ATR	21300	21870	392	21300	21930	12803	21250	22000	5021
chrXII:704260-704590	Ash1_ChIP/Ash1.narrowPeak_narrowPeak236	0.565	8.66	chrXII:704150-704690	Tup1_ChIP/Tup1.narrowPeak_narrowPeak608	2.031	596.733	chrXII:704250-704720	Rpd3_ChIP/Rpd3.narrowPeak_narrowPeak1329	1.043	60.054	ATR	704260	704590	136	704150	704690	12801	704250	704720	1162
chrV:221400-221750	Ash1_ChIP/Ash1.narrowPeak_narrowPeak103	0.598	9.016	chrV:221300-221860	Tup1_ChIP/Tup1.narrowPeak_narrowPeak250	2.11	480.35	chrV:221500-221800	Rpd3_ChIP/Rpd3.narrowPeak_narrowPeak572	0.724	11.79	ATR	221400	221750	166	221300	221860	12330	221500	221800	191
chrXIII:26230-26470	Ash1_ChIP/Ash1.narrowPeak_narrowPeak248	0.663	13.508	chrXIII:24180-26540	Tup1_ChIP/Tup1.narrowPeak_narrowPeak641	0.818	121.185	chrXIII:24080-26500	Rpd3_ChIP/Rpd3.narrowPeak_narrowPeak1411	1.163	49.45	ATR	26230	26470	277	24180	26540	11973	24080	26500	1676
chrXVI:453440-454110	Ash1_ChIP/Ash1.narrowPeak_narrowPeak337	0.61	14.949	chrXVI:453360-454160	Tup1_ChIP/Tup1.narrowPeak_narrowPeak886	1.977	472.288	chrXVI:453370-454960	Rpd3_ChIP/Rpd3.narrowPeak_narrowPeak1967	0.979	57.521	ATR	453440	454110	258	453360	454160	11872	453370	454960	3859
chrIV:893990-894420	Ash1_ChIP/Ash1.narrowPeak_narrowPeak61	0.55	8.968	chrIV:893890-894460	Tup1_ChIP/Tup1.narrowPeak_narrowPeak145	1.665	518.743	chrIV:892950-894450	Rpd3_ChIP/Rpd3.narrowPeak_narrowPeak357	0.869	32.884	ATR	893990	894420	190	893890	894460	11803	892950	894450	2925
chrXV:968020-968400	Ash1_ChIP/Ash1.narrowPeak_narrowPeak320	0.643	13.386	chrXV:967950-968530	Tup1_ChIP/Tup1.narrowPeak_narrowPeak838	1.927	506.541	chrXV:967950-968590	Rpd3_ChIP/Rpd3.narrowPeak_narrowPeak1860	1.924	307.781	ATR	968020	968400	215	967950	968530	11178	967950	968590	7080
chrVII:951290-951820	Ash1_ChIP/Ash1.narrowPeak_narrowPeak140	1.162	58.886	chrVII:951310-951780	Tup1_ChIP/Tup1.narrowPeak_narrowPeak384	2.27	523.853	chrVII:951380-951750	Rpd3_ChIP/Rpd3.narrowPeak_narrowPeak863	1.158	41.225	ATR	951290	951820	1214	951310	951780	10884	951380	951750	794
chrIII:228780-229070	Ash1_ChIP/Ash1.narrowPeak_narrowPeak36	0.572	10.707	chrIII:228470-229110	Tup1_ChIP/Tup1.narrowPeak_narrowPeak89	1.759	468.118	chrIII:227820-229170	Rpd3_ChIP/Rpd3.narrowPeak_narrowPeak198	1.334	142.992	ATR	228780	229070	209	228470	229110	10452	227820	229170	6944
chrXIV:87190-87880	Ash1_ChIP/Ash1.narrowPeak_narrowPeak276	1.595	211.854	chrXIV:87340-87800	Tup1_ChIP/Tup1.narrowPeak_narrowPeak711	2.003	528.187	chrXIV:87250-87860	Rpd3_ChIP/Rpd3.narrowPeak_narrowPeak1580	2.156	552.281	ATR	87190	87880	5988	87340	87800	10101	87250	87860	13903
chrX:391700-392050	Ash1_ChIP/Ash1.narrowPeak_narrowPeak188	0.498	8.075	chrX:391500-392220	Tup1_ChIP/Tup1.narrowPeak_narrowPeak478	1.565	348.265	chrX:391620-392130	Rpd3_ChIP/Rpd3.narrowPeak_narrowPeak1051	0.928	43.59	ATR	391700	392050	128	391500	392220	10093	391620	392130	936
chrXIII:431700-432150	Ash1_ChIP/Ash1.narrowPeak_narrowPeak259	0.506	7.061	chrXIII:431600-432240	Tup1_ChIP/Tup1.narrowPeak_narrowPeak671	2.252	396.284	chrXIII:431750-432030	Rpd3_ChIP/Rpd3.narrowPeak_narrowPeak1492	0.638	9.798	ATR	431700	432150	126	431600	432240	9729	431750	432030	161
chrIV:1278680-1279050	Ash1_ChIP/Ash1.narrowPeak_narrowPeak67	0.58	7.313	chrIV:1278600-1279120	Tup1_ChIP/Tup1.narrowPeak_narrowPeak175	1.905	472.541	chrIV:1278620-1279120	Rpd3_ChIP/Rpd3.narrowPeak_narrowPeak415	1.046	43.797	ATR	1278680	1279050	134	1278600	1279120	9702	1278620	1279120	1021
chrXI:630430-630910	Ash1_ChIP/Ash1.narrowPeak_narrowPeak218	1.374	94.541	chrXI:630450-630900	Tup1_ChIP/Tup1.narrowPeak_narrowPeak553	2.023	466.104	chrXI:630500-630800	Rpd3_ChIP/Rpd3.narrowPeak_narrowPeak1209	0.895	18.155	ATR	630430	630910	2069	630450	630900	9226	630500	630800	325
chrXIII:472900-473200	Ash1_ChIP/Ash1.narrowPeak_narrowPeak260	0.865	24.899	chrXIII:472830-473300	Tup1_ChIP/Tup1.narrowPeak_narrowPeak672	1.812	454.479	chrXIII:472860-473350	Rpd3_ChIP/Rpd3.narrowPeak_narrowPeak1496	0.95	59.429	ATR	472900	473200	416	472830	473300	8778	472860	473350	1319
chrX:195180-195800	Ash1_ChIP/Ash1.narrowPeak_narrowPeak179	0.99	48.95	chrX:195240-196010	Tup1_ChIP/Tup1.narrowPeak_narrowPeak466	2.094	392.385	chrX:195330-196040	Rpd3_ChIP/Rpd3.narrowPeak_narrowPeak1015	0.909	34.173	ATR	195180	195800	1233	195240	196010	8722	195330	196040	721
chrXIII:661750-662090	Ash1_ChIP/Ash1.narrowPeak_narrowPeak265	0.44	5.833	chrXIII:661100-662290	Tup1_ChIP/Tup1.narrowPeak_narrowPeak691	1.558	271.087	chrXIII:661570-662250	Rpd3_ChIP/Rpd3.narrowPeak_narrowPeak1526	1.58	205.656	ATR	661750	662090	104	661100	662290	8532	661570	662250	4879
chrXII:722770-723550	Ash1_ChIP/Ash1.narrowPeak_narrowPeak238	0.924	37.215	chrXII:722690-723670	Tup1_ChIP/Tup1.narrowPeak_narrowPeak611	2.168	419.381	chrXII:722720-723630	Rpd3_ChIP/Rpd3.narrowPeak_narrowPeak1333	1.564	165.604	ATR	722770	723550	680	722690	723670	8460	722720	723630	4965
chrXV:1043400-1043670	Ash1_ChIP/Ash1.narrowPeak_narrowPeak329	0.522	9.131	chrXV:1043270-1043770	Tup1_ChIP/Tup1.narrowPeak_narrowPeak850	1.661	400.845	chrXV:1043370-1043680	Rpd3_ChIP/Rpd3.narrowPeak_narrowPeak1880	0.771	18.887	ATR	1043400	1043670	148	1043270	1043770	8162	1043370	1043680	326
chrXIII:756360-756700	Ash1_ChIP/Ash1.narrowPeak_narrowPeak266	0.711	10.816	chrXIII:756280-756840	Tup1_ChIP/Tup1.narrowPeak_narrowPeak695	1.958	377.712	chrXIII:756410-756700	Rpd3_ChIP/Rpd3.narrowPeak_narrowPeak1539	0.698	10.315	ATR	756360	756700	175	756280	756840	8040	756410	756700	174
chrII:301410-301730	Ash1_ChIP/Ash1.narrowPeak_narrowPeak17	0.684	11.955	chrII:301340-301840	Tup1_ChIP/Tup1.narrowPeak_narrowPeak39	2.091	419.333	chrII:301410-301770	Rpd3_ChIP/Rpd3.narrowPeak_narrowPeak91	1.094	30.682	ATR	301410	301730	188	301340	301840	8013	301410	301770	501
chrIV:48790-50340	Ash1_ChIP/Ash1.narrowPeak_narrowPeak41	1.953	280.243	chrIV:48840-49490	Tup1_ChIP/Tup1.narrowPeak_narrowPeak97	1.828	292.026	chrIV:48690-49430	Rpd3_ChIP/Rpd3.narrowPeak_narrowPeak217	1.405	102.822	ATR	48790	50340	11658	48840	49490	7886	48690	49430	2861
chrXI:93600-94150	Ash1_ChIP/Ash1.narrowPeak_narrowPeak202	1.795	251.649	chrXI:93590-94110	Tup1_ChIP/Tup1.narrowPeak_narrowPeak508	1.935	349.314	chrXI:93680-94070	Rpd3_ChIP/Rpd3.narrowPeak_narrowPeak1119	1	29.023	ATR	93600	94150	5756	93590	94110	7687	93680	94070	539
chrX:639600-640290	Ash1_ChIP/Ash1.narrowPeak_narrowPeak191	0.658	13.04	chrX:639240-640250	Tup1_ChIP/Tup1.narrowPeak_narrowPeak490	1.673	248.545	chrX:639350-640450	Rpd3_ChIP/Rpd3.narrowPeak_narrowPeak1092	0.968	26.492	ATR	639600	640290	301	639240	640250	7115	639350	640450	537
chrV:42090-42520	Ash1_ChIP/Ash1.narrowPeak_narrowPeak95	0.536	10.435	chrV:42040-42610	Tup1_ChIP/Tup1.narrowPeak_narrowPeak230	1.595	274.088	chrV:40330-42680	Rpd3_ChIP/Rpd3.narrowPeak_narrowPeak528	0.587	14.303	ATR	42090	42520	202	42040	42610	7075	40330	42680	1137
chrVII:650840-651450	Ash1_ChIP/Ash1.narrowPeak_narrowPeak131	1.254	94.288	chrVII:650800-651380	Tup1_ChIP/Tup1.narrowPeak_narrowPeak361	1.783	239.586	chrVII:650800-651320	Rpd3_ChIP/Rpd3.narrowPeak_narrowPeak805	0.682	13.94	ATR	650840	651450	2297	650800	651380	5889	650800	651320	279
chrIX:380380-380890	Ash1_ChIP/Ash1.narrowPeak_narrowPeak87	0.672	15.803	chrIX:380130-380930	Tup1_ChIP/Tup1.narrowPeak_narrowPeak219	1.592	211.106	chrIX:380150-380920	Rpd3_ChIP/Rpd3.narrowPeak_narrowPeak511	1.377	87.966	ATR	380380	380890	283	380130	380930	5816	380150	380920	2417
chrX:181830-182230	Ash1_ChIP/Ash1.narrowPeak_narrowPeak178	0.857	31.098	chrX:181810-182250	Tup1_ChIP/Tup1.narrowPeak_narrowPeak465	1.739	266.699	chrX:181900-182130	Rpd3_ChIP/Rpd3.narrowPeak_narrowPeak1011	0.631	8.407	ATR	181830	182230	595	181810	182250	5587	181900	182130	128
chrXV:514460-514790	Ash1_ChIP/Ash1.narrowPeak_narrowPeak305	0.669	12.907	chrXV:514350-514860	Tup1_ChIP/Tup1.narrowPeak_narrowPeak808	1.706	232.424	chrXV:514180-514860	Rpd3_ChIP/Rpd3.narrowPeak_narrowPeak1792	1.672	210.554	ATR	514460	514790	227	514350	514860	5206	514180	514860	5697
chrXV:673710-674020	Ash1_ChIP/Ash1.narrowPeak_narrowPeak310	0.593	6.221	chrXV:673690-674100	Tup1_ChIP/Tup1.narrowPeak_narrowPeak815	1.531	259.965	chrXV:673790-674020	Rpd3_ChIP/Rpd3.narrowPeak_narrowPeak1811	0.791	12.63	ATR	673710	674020	133	673690	674100	5160	673790	674020	191
chrXI:614780-615250	Ash1_ChIP/Ash1.narrowPeak_narrowPeak217	0.892	47.489	chrXI:614290-615390	Tup1_ChIP/Tup1.narrowPeak_narrowPeak550	1.417	205.759	chrXI:614480-615170	Rpd3_ChIP/Rpd3.narrowPeak_narrowPeak1205	0.731	19.56	ATR	614780	615250	936	614290	615390	5069	614480	615170	362
chrX:68850-69640	Ash1_ChIP/Ash1.narrowPeak_narrowPeak173	1.314	124.452	chrX:68860-69300	Tup1_ChIP/Tup1.narrowPeak_narrowPeak454	1.714	226.505	chrX:68900-70000	Rpd3_ChIP/Rpd3.narrowPeak_narrowPeak988	0.916	37.564	ATR	68850	69640	4385	68860	69300	4765	68900	70000	1683
chrXVI:770680-771080	Ash1_ChIP/Ash1.narrowPeak_narrowPeak349	0.42	8.961	chrXVI:770560-771110	Tup1_ChIP/Tup1.narrowPeak_narrowPeak910	1.783	232.674	chrXVI:770520-771130	Rpd3_ChIP/Rpd3.narrowPeak_narrowPeak2031	1.799	310.102	ATR	770680	771080	150	770560	771110	4653	770520	771130	6819
chrXV:1019060-1019290	Ash1_ChIP/Ash1.narrowPeak_narrowPeak326	0.491	6.383	chrXV:1018930-1019410	Tup1_ChIP/Tup1.narrowPeak_narrowPeak846	1.807	210.887	chrXV:1018960-1019340	Rpd3_ChIP/Rpd3.narrowPeak_narrowPeak1872	1.047	30.796	ATR	1019060	1019290	107	1018930	1019410	4479	1018960	1019340	520
chrVII:156290-156690	Ash1_ChIP/Ash1.narrowPeak_narrowPeak117	0.828	27.071	chrVII:156210-156630	Tup1_ChIP/Tup1.narrowPeak_narrowPeak316	1.833	249.432	chrVII:156160-156850	Rpd3_ChIP/Rpd3.narrowPeak_narrowPeak713	3.26	2420.81	ATR	156290	156690	435	156210	156630	4417	156160	156850	65147
chrXVI:840110-841110	Ash1_ChIP/Ash1.narrowPeak_narrowPeak352	0.857	25.68	chrXVI:840140-841160	Tup1_ChIP/Tup1.narrowPeak_narrowPeak920	1.652	157.634	chrXVI:840180-840960	Rpd3_ChIP/Rpd3.narrowPeak_narrowPeak2044	0.553	10.455	ATR	840110	841110	418	840140	841160	4391	840180	840960	331
chrIX:268010-268440	Ash1_ChIP/Ash1.narrowPeak_narrowPeak84	0.547	11.219	chrIX:267940-268420	Tup1_ChIP/Tup1.narrowPeak_narrowPeak214	1.424	221.706	chrIX:267920-268560	Rpd3_ChIP/Rpd3.narrowPeak_narrowPeak497	1.663	172.647	ATR	268010	268440	198	267940	268420	4293	267920	268560	4013
chrXI:514030-514470	Ash1_ChIP/Ash1.narrowPeak_narrowPeak213	0.599	15.516	chrXI:514020-514550	Tup1_ChIP/Tup1.narrowPeak_narrowPeak540	1.578	183.777	chrXI:514150-514510	Rpd3_ChIP/Rpd3.narrowPeak_narrowPeak1186	0.612	9.852	ATR	514030	514470	276	514020	514550	3796	514150	514510	165
chrX:159700-160160	Ash1_ChIP/Ash1.narrowPeak_narrowPeak177	0.843	38.311	chrX:159620-160280	Tup1_ChIP/Tup1.narrowPeak_narrowPeak463	1.635	181.974	chrX:159550-160230	Rpd3_ChIP/Rpd3.narrowPeak_narrowPeak1009	2.253	551.617	ATR	159700	160160	673	159620	160280	3776	159550	160230	13757
chrXIII:91190-91840	Ash1_ChIP/Ash1.narrowPeak_narrowPeak249	0.477	5.476	chrXIII:91040-92020	Tup1_ChIP/Tup1.narrowPeak_narrowPeak643	1.421	117.404	chrXIII:91040-92060	Rpd3_ChIP/Rpd3.narrowPeak_narrowPeak1422	1.91	214.039	ATR	91190	91840	128	91040	92020	3769	91040	92060	5514
chrVIII:206030-206300	Ash1_ChIP/Ash1.narrowPeak_narrowPeak157	0.584	6.906	chrVIII:205940-206380	Tup1_ChIP/Tup1.narrowPeak_narrowPeak422	1.656	166.131	chrVIII:205820-206300	Rpd3_ChIP/Rpd3.narrowPeak_narrowPeak927	0.643	11.839	ATR	206030	206300	119	205940	206380	3518	205820	206300	249
chrIX:127530-128270	Ash1_ChIP/Ash1.narrowPeak_narrowPeak78	1.252	82.19	chrIX:127650-128070	Tup1_ChIP/Tup1.narrowPeak_narrowPeak199	1.505	165.247	chrIX:127190-129600	Rpd3_ChIP/Rpd3.narrowPeak_narrowPeak472	1.048	62.427	ATR	127530	128270	2243	127650	128070	3137	127190	129600	4792
chrVI:183290-183780	Ash1_ChIP/Ash1.narrowPeak_narrowPeak114	0.85	44.961	chrVI:183240-183770	Tup1_ChIP/Tup1.narrowPeak_narrowPeak301	1.046	136.898	chrVI:183100-184190	Rpd3_ChIP/Rpd3.narrowPeak_narrowPeak674	3.037	2242.84	ATR	183290	183780	812	183240	183770	3117	183100	184190	66404
chrVII:516330-516570	Ash1_ChIP/Ash1.narrowPeak_narrowPeak126	0.545	7.924	chrVII:516280-516620	Tup1_ChIP/Tup1.narrowPeak_narrowPeak347	1.352	144.243	chrVII:516170-516620	Rpd3_ChIP/Rpd3.narrowPeak_narrowPeak776	1.03	48.702	ATR	516330	516570	114	516280	516620	2897	516170	516620	1052
chrXVI:286990-287400	Ash1_ChIP/Ash1.narrowPeak_narrowPeak335	0.542	5.544	chrXVI:286980-287480	Tup1_ChIP/Tup1.narrowPeak_narrowPeak873	1.511	110.924	chrXVI:287040-287380	Rpd3_ChIP/Rpd3.narrowPeak_narrowPeak1937	0.865	19.161	ATR	286990	287400	106	286980	287480	2594	287040	287380	352
chrXVI:66940-67370	Ash1_ChIP/Ash1.narrowPeak_narrowPeak330	0.548	11.33	chrXVI:66900-67360	Tup1_ChIP/Tup1.narrowPeak_narrowPeak858	1.187	150.376	chrXVI:66880-67480	Rpd3_ChIP/Rpd3.narrowPeak_narrowPeak1896	1.691	302.327	ATR	66940	67370	190	66900	67360	2515	66880	67480	7019
chrII:392540-392840	Ash1_ChIP/Ash1.narrowPeak_narrowPeak22	0.527	8.673	chrII:392460-392900	Tup1_ChIP/Tup1.narrowPeak_narrowPeak46	1.154	141.97	chrII:392410-392970	Rpd3_ChIP/Rpd3.narrowPeak_narrowPeak108	2.303	631.235	ATR	392540	392840	144	392460	392900	2463	392410	392970	14461
chrV:386220-386760	Ash1_ChIP/Ash1.narrowPeak_narrowPeak105	1.014	29.961	chrV:386200-386700	Tup1_ChIP/Tup1.narrowPeak_narrowPeak275	1.524	104.671	chrV:386160-387030	Rpd3_ChIP/Rpd3.narrowPeak_narrowPeak620	2.133	513.322	ATR	386220	386760	580	386200	386700	2412	386160	387030	16059
chrXII:789820-790110	Ash1_ChIP/Ash1.narrowPeak_narrowPeak242	0.712	12.961	chrXII:789790-790190	Tup1_ChIP/Tup1.narrowPeak_narrowPeak619	1.687	122.667	chrXII:789780-790150	Rpd3_ChIP/Rpd3.narrowPeak_narrowPeak1346	1.304	61.189	ATR	789820	790110	235	789790	790190	2290	789780	790150	1106
chrVII:774360-774790	Ash1_ChIP/Ash1.narrowPeak_narrowPeak136	0.755	19.417	chrVII:774240-774770	Tup1_ChIP/Tup1.narrowPeak_narrowPeak371	1.298	85.905	chrVII:774260-774730	Rpd3_ChIP/Rpd3.narrowPeak_narrowPeak828	0.721	17.994	ATR	774360	774790	406	774240	774770	2233	774260	774730	304
chrXII:954230-954750	Ash1_ChIP/Ash1.narrowPeak_narrowPeak247	0.506	6.809	chrXII:954200-954760	Tup1_ChIP/Tup1.narrowPeak_narrowPeak633	1.206	97.478	chrXII:954110-954870	Rpd3_ChIP/Rpd3.narrowPeak_narrowPeak1390	1.915	278.685	ATR	954230	954750	122	954200	954760	2148	954110	954870	7241
chrXV:312540-312880	Ash1_ChIP/Ash1.narrowPeak_narrowPeak295	0.684	12.829	chrXV:312520-312920	Tup1_ChIP/Tup1.narrowPeak_narrowPeak792	1.121	111.894	chrXV:312400-312940	Rpd3_ChIP/Rpd3.narrowPeak_narrowPeak1758	1.802	281.057	ATR	312540	312880	218	312520	312920	1897	312400	312940	6267
chrXII:108510-108930	Ash1_ChIP/Ash1.narrowPeak_narrowPeak224	0.576	12.949	chrXII:108340-108870	Tup1_ChIP/Tup1.narrowPeak_narrowPeak566	1.045	81.908	chrXII:108270-109060	Rpd3_ChIP/Rpd3.narrowPeak_narrowPeak1235	2.435	692.739	ATR	108510	108930	206	108340	108870	1878	108270	109060	17949
chrIV:234370-234750	Ash1_ChIP/Ash1.narrowPeak_narrowPeak44	0.663	11.291	chrIV:234250-234780	Tup1_ChIP/Tup1.narrowPeak_narrowPeak105	1.348	86.739	chrIV:234310-234720	Rpd3_ChIP/Rpd3.narrowPeak_narrowPeak252	0.695	21.554	ATR	234370	234750	190	234250	234780	1726	234310	234720	413
chrXV:837250-837550	Ash1_ChIP/Ash1.narrowPeak_narrowPeak315	0.525	6.874	chrXV:836610-837620	Tup1_ChIP/Tup1.narrowPeak_narrowPeak827	0.98	55.435	chrXV:836670-837530	Rpd3_ChIP/Rpd3.narrowPeak_narrowPeak1837	0.485	8.31	ATR	837250	837550	116	836610	837620	1593	836670	837530	264
chrI:69730-71180	Ash1_ChIP/Ash1.narrowPeak_narrowPeak6	1.517	202.386	chrI:69740-70320	Tup1_ChIP/Tup1.narrowPeak_narrowPeak7	1.146	64.908	chrI:69680-71310	Rpd3_ChIP/Rpd3.narrowPeak_narrowPeak14	1.617	164.149	ATR	69730	71180	9327	69740	70320	1478	69680	71310	7619
chrXIV:65200-65620	Ash1_ChIP/Ash1.narrowPeak_narrowPeak274	0.85	21.315	chrXIV:65160-65570	Tup1_ChIP/Tup1.narrowPeak_narrowPeak709	1.119	62.217	chrXIV:65040-66080	Rpd3_ChIP/Rpd3.narrowPeak_narrowPeak1577	1.088	74.748	ATR	65200	65620	442	65160	65570	1125	65040	66080	2942
chrX:265470-266030	Ash1_ChIP/Ash1.narrowPeak_narrowPeak183	0.774	16	chrX:265440-265880	Tup1_ChIP/Tup1.narrowPeak_narrowPeak471	1.119	48.998	chrX:265320-266220	Rpd3_ChIP/Rpd3.narrowPeak_narrowPeak1025	2.092	377.417	ATR	265470	266030	318	265440	265880	1089	265320	266220	11840
chrVII:878330-878710	Ash1_ChIP/Ash1.narrowPeak_narrowPeak138	0.726	12.972	chrVII:878330-878870	Tup1_ChIP/Tup1.narrowPeak_narrowPeak381	0.972	44.255	chrVII:878330-878890	Rpd3_ChIP/Rpd3.narrowPeak_narrowPeak853	1.109	57.511	ATR	878330	878710	219	878330	878870	1089	878330	878890	1351
chrXIII:420000-420560	Ash1_ChIP/Ash1.narrowPeak_narrowPeak258	0.593	6.914	chrXIII:420100-420730	Tup1_ChIP/Tup1.narrowPeak_narrowPeak670	1.071	43.883	chrXIII:419870-420760	Rpd3_ChIP/Rpd3.narrowPeak_narrowPeak1490	1.476	105.565	ATR	420000	420560	135	420100	420730	1056	419870	420760	3155
chrIV:562850-563510	Ash1_ChIP/Ash1.narrowPeak_narrowPeak53	1.042	40.455	chrIV:562820-563410	Tup1_ChIP/Tup1.narrowPeak_narrowPeak131	1.37	58.606	chrIV:562820-563340	Rpd3_ChIP/Rpd3.narrowPeak_narrowPeak316	0.89	32.344	ATR	562850	563510	902	562820	563410	1007	562820	563340	736
chrXIV:68270-68890	Ash1_ChIP/Ash1.narrowPeak_narrowPeak275	1.076	46.981	chrXIV:68360-68800	Tup1_ChIP/Tup1.narrowPeak_narrowPeak710	1.065	41.13	chrXIV:68310-68810	Rpd3_ChIP/Rpd3.narrowPeak_narrowPeak1578	0.768	17.743	ATR	68270	68890	1138	68360	68800	901	68310	68810	374
chrI:2390-2850	Ash1_ChIP/Ash1.narrowPeak_narrowPeak1	0.832	17.984	chrI:2380-2880	Tup1_ChIP/Tup1.narrowPeak_narrowPeak1	1.118	46.64	chrI:2470-2870	Rpd3_ChIP/Rpd3.narrowPeak_narrowPeak3	0.645	12.263	ATR	2390	2850	334	2380	2880	897	2470	2870	227
chrXVI:569230-569660	Ash1_ChIP/Ash1.narrowPeak_narrowPeak339	0.787	15.896	chrXVI:569220-569600	Tup1_ChIP/Tup1.narrowPeak_narrowPeak892	0.944	29.597	chrXVI:569130-569720	Rpd3_ChIP/Rpd3.narrowPeak_narrowPeak1988	1.876	253.396	ATR	569230	569660	251	569220	569600	580	569130	569720	5251
chrXIV:675540-676000	Ash1_ChIP/Ash1.narrowPeak_narrowPeak287	1.257	55.097	chrXIV:675710-676000	Tup1_ChIP/Tup1.narrowPeak_narrowPeak756	0.921	26.09	chrXIV:675510-675950	Rpd3_ChIP/Rpd3.narrowPeak_narrowPeak1694	0.742	16.66	ATR	675540	676000	968	675710	676000	523	675510	675950	276
chrXI:20460-21050	Ash1_ChIP/Ash1.narrowPeak_narrowPeak198	0.873	22.371	chrXI:20570-21030	Tup1_ChIP/Tup1.narrowPeak_narrowPeak504	0.735	24.022	chrXI:20560-21100	Rpd3_ChIP/Rpd3.narrowPeak_narrowPeak1107	0.762	15.473	ATR	20460	21050	489	20570	21030	404	20560	21100	276
chrVIII:54390-54660	Ash1_ChIP/Ash1.narrowPeak_narrowPeak152	0.479	6.424	chrVIII:54390-54690	Tup1_ChIP/Tup1.narrowPeak_narrowPeak406	0.714	20.86	chrVIII:54390-56490	Rpd3_ChIP/Rpd3.narrowPeak_narrowPeak901	0.935	68.844	ATR	54390	54660	103	54390	54690	378	54390	56490	5552
chrVII:528660-528980	Ash1_ChIP/Ash1.narrowPeak_narrowPeak127	0.519	7.916	chrVII:528620-528920	Tup1_ChIP/Tup1.narrowPeak_narrowPeak348	0.693	17.648	chrVII:527900-528950	Rpd3_ChIP/Rpd3.narrowPeak_narrowPeak779	0.527	8.761	ATR	528660	528980	105	528620	528920	319	527900	528950	270
chrXIV:413560-414030	Ash1_ChIP/Ash1.narrowPeak_narrowPeak283	0.685	11.356	chrXIV:413640-414210	Tup1_ChIP/Tup1.narrowPeak_narrowPeak732	0.643	10.974	chrXIV:413470-414870	Rpd3_ChIP/Rpd3.narrowPeak_narrowPeak1642	1.633	102.169	ATR	413560	414030	201	413640	414210	203	413470	414870	3933
chrIV:331010-331530	Ash1_ChIP/Ash1.narrowPeak_narrowPeak46	0.534	6.127	chrIV:330990-331530	Tup1_ChIP/Tup1.narrowPeak_narrowPeak108	0.561	11.762	chrIV:330620-331930	Rpd3_ChIP/Rpd3.narrowPeak_narrowPeak271	1.876	276.624	ATR	331010	331530	102	330990	331530	182	330620	331930	9222
chrVII:1051930-1052170	Ash1_ChIP/Ash1.narrowPeak_narrowPeak146	0.531	5.504	chrVII:1051980-1052260	Tup1_ChIP/Tup1.narrowPeak_narrowPeak395	0.544	6.428	chrVII:1051840-1052390	Rpd3_ChIP/Rpd3.narrowPeak_narrowPeak886	1.421	91.058	ATR	1051930	1052170	101	1051980	1052260	143	1051840	1052390	1707
				chrXIII:797890-798360	Tup1_ChIP/Tup1.narrowPeak_narrowPeak698	1.956	498.242	chrXIII:797960-798220	Rpd3_ChIP/Rpd3.narrowPeak_narrowPeak1544	0.483	5.628	TR-T				797890	798360	10567	797960	798220	80
				chrV:377790-378670	Tup1_ChIP/Tup1.narrowPeak_narrowPeak274	1.76	192.952	chrV:377940-378190	Rpd3_ChIP/Rpd3.narrowPeak_narrowPeak616	0.42	3.469	TR-T				377790	378670	4440	377940	378190	45
				chrV:261100-261880	Tup1_ChIP/Tup1.narrowPeak_narrowPeak256	1.708	151.647	chrV:261510-261760	Rpd3_ChIP/Rpd3.narrowPeak_narrowPeak583	0.443	4.311	TR-T				261100	261880	2994	261510	261760	63
				chrVII:94690-95750	Tup1_ChIP/Tup1.narrowPeak_narrowPeak312	1.301	78.616	chrVII:95320-95610	Rpd3_ChIP/Rpd3.narrowPeak_narrowPeak703	0.419	3.52	TR-T				94690	95750	1776	95320	95610	45
				chrVIII:296780-297190	Tup1_ChIP/Tup1.narrowPeak_narrowPeak429	1.079	85.335	chrVIII:296850-297100	Rpd3_ChIP/Rpd3.narrowPeak_narrowPeak939	0.501	5.613	TR-T				296780	297190	1492	296850	297100	95
				chrXV:43370-43770	Tup1_ChIP/Tup1.narrowPeak_narrowPeak770	1.157	54.904	chrXV:43460-43820	Rpd3_ChIP/Rpd3.narrowPeak_narrowPeak1709	0.548	5.64	TR-T				43370	43770	1084	43460	43820	99
				chrXIII:282830-283190	Tup1_ChIP/Tup1.narrowPeak_narrowPeak658	0.971	48.399	chrXIII:283130-283360	Rpd3_ChIP/Rpd3.narrowPeak_narrowPeak1459	0.394	3.207	TR-T				282830	283190	1030	283130	283360	43
				chrI:34230-34850	Tup1_ChIP/Tup1.narrowPeak_narrowPeak5	0.919	55.872	chrI:34140-34740	Rpd3_ChIP/Rpd3.narrowPeak_narrowPeak6	0.403	4.046	TR-T				34230	34850	940	34140	34740	65
				chrIV:636130-636470	Tup1_ChIP/Tup1.narrowPeak_narrowPeak138	0.911	42.875	chrIV:636110-636440	Rpd3_ChIP/Rpd3.narrowPeak_narrowPeak328	0.499	5.481	TR-T				636130	636470	796	636110	636440	82
				chrXVI:56720-57240	Tup1_ChIP/Tup1.narrowPeak_narrowPeak857	0.529	21.954	chrXVI:56760-57200	Rpd3_ChIP/Rpd3.narrowPeak_narrowPeak1891	0.333	4.138	TR-T				56720	57240	592	56760	57200	73
				chrIV:991850-992380	Tup1_ChIP/Tup1.narrowPeak_narrowPeak152	0.595	19.343	chrIV:992050-992290	Rpd3_ChIP/Rpd3.narrowPeak_narrowPeak371	0.314	2.728	TR-T				991850	992380	526	992050	992290	37
				chrXV:69080-69370	Tup1_ChIP/Tup1.narrowPeak_narrowPeak771	0.971	25.326	chrXV:69210-69450	Rpd3_ChIP/Rpd3.narrowPeak_narrowPeak1712	0.45	4.489	TR-T				69080	69370	421	69210	69450	84
				chrXIII:504800-505060	Tup1_ChIP/Tup1.narrowPeak_narrowPeak675	0.891	17.194	chrXIII:509820-510260	Rpd3_ChIP/Rpd3.narrowPeak_narrowPeak1501	0.507	5.927	TR-T				504800	505060	285	509820	510260	84
				chrXVI:785620-785900	Tup1_ChIP/Tup1.narrowPeak_narrowPeak911	0.849	15.959	chrXVI:785720-785930	Rpd3_ChIP/Rpd3.narrowPeak_narrowPeak2033	0.464	4.197	TR-T				785620	785900	279	785720	785930	56
				chrXIII:290710-290990	Tup1_ChIP/Tup1.narrowPeak_narrowPeak661	0.845	15.045	chrXIII:290730-290950	Rpd3_ChIP/Rpd3.narrowPeak_narrowPeak1462	0.499	4.957	TR-T				290710	290990	252	290730	290950	67
				chrVIII:548710-549000	Tup1_ChIP/Tup1.narrowPeak_narrowPeak446	0.499	10.189	chrVIII:548780-549110	Rpd3_ChIP/Rpd3.narrowPeak_narrowPeak978	0.466	5.327	TR-T				548710	549000	199	548780	549110	94
				chrX:472810-473250	Tup1_ChIP/Tup1.narrowPeak_narrowPeak481	0.394	7.359	chrX:472930-473250	Rpd3_ChIP/Rpd3.narrowPeak_narrowPeak1066	0.417	4.681	TR-T				472810	473250	195	472930	473250	73
				chrXIII:196680-197120	Tup1_ChIP/Tup1.narrowPeak_narrowPeak651	0.308	6.379	chrXIII:196860-197140	Rpd3_ChIP/Rpd3.narrowPeak_narrowPeak1438	0.411	4.88	TR-T				196680	197120	184	196860	197140	77
				chrVII:472520-472730	Tup1_ChIP/Tup1.narrowPeak_narrowPeak341	0.561	10.626	chrVII:472420-472730	Rpd3_ChIP/Rpd3.narrowPeak_narrowPeak771	0.491	5.735	TR-T				472520	472730	172	472420	472730	79
				chrXII:793790-794020	Tup1_ChIP/Tup1.narrowPeak_narrowPeak620	0.744	10.689	chrXII:793790-794010	Rpd3_ChIP/Rpd3.narrowPeak_narrowPeak1348	0.559	6.353	TR-T				793790	794020	170	793790	794010	90
				chrXV:1039390-1039620	Tup1_ChIP/Tup1.narrowPeak_narrowPeak848	0.567	9.836	chrXV:1039200-1039600	Rpd3_ChIP/Rpd3.narrowPeak_narrowPeak1877	0.476	4.603	TR-T				1039390	1039620	162	1039200	1039600	65
				chrXV:505070-505390	Tup1_ChIP/Tup1.narrowPeak_narrowPeak806	0.622	7.218	chrXV:504610-505380	Rpd3_ChIP/Rpd3.narrowPeak_narrowPeak1790	0.375	2.72	TR-T				505070	505390	151	504610	505380	50
				chrIV:342710-342920	Tup1_ChIP/Tup1.narrowPeak_narrowPeak109	0.515	6.939	chrIV:342650-343040	Rpd3_ChIP/Rpd3.narrowPeak_narrowPeak274	0.558	5.639	TR-T				342710	342920	140	342650	343040	96
				chrXII:593520-593920	Tup1_ChIP/Tup1.narrowPeak_narrowPeak599	0.244	5.731	chrXII:593600-593920	Rpd3_ChIP/Rpd3.narrowPeak_narrowPeak1308	0.463	5.3	TR-T				593520	593920	129	593600	593920	71
				chrXI:216880-217110	Tup1_ChIP/Tup1.narrowPeak_narrowPeak519	0.651	7.511	chrXI:216890-217110	Rpd3_ChIP/Rpd3.narrowPeak_narrowPeak1139	0.435	3.964	TR-T				216880	217110	115	216890	217110	66
				chrXI:589920-590230	Tup1_ChIP/Tup1.narrowPeak_narrowPeak548	1.066	30.115	chrXI:611820-612110	Rpd3_ChIP/Rpd3.narrowPeak_narrowPeak1203	0.373	2.449	TR-T							611820	612110	34
				chrXV:759120-759330	Tup1_ChIP/Tup1.narrowPeak_narrowPeak819	0.542	6.229	chrXV:758150-759410	Rpd3_ChIP/Rpd3.narrowPeak_narrowPeak1821	0.687	11.531	TR-R				759120	759330	99	758150	759410	339
				chrXII:819710-820050	Tup1_ChIP/Tup1.narrowPeak_narrowPeak626	0.545	5.232	chrXII:819630-820190	Rpd3_ChIP/Rpd3.narrowPeak_narrowPeak1359	0.659	10.674	TR-R				819710	820050	99	819630	820190	203
				chrXII:818580-818830	Tup1_ChIP/Tup1.narrowPeak_narrowPeak625	0.633	7.025	chrXII:818550-819020	Rpd3_ChIP/Rpd3.narrowPeak_narrowPeak1358	0.553	8.408	TR-R				818580	818830	99	818550	819020	131
				chrXIV:722430-722870	Tup1_ChIP/Tup1.narrowPeak_narrowPeak757	0.545	6.971	chrXIV:722340-723140	Rpd3_ChIP/Rpd3.narrowPeak_narrowPeak1700	1.064	36.432	TR-R				722430	722870	98	722340	723140	768
				chrXIII:887970-888460	Tup1_ChIP/Tup1.narrowPeak_narrowPeak704	0.45	6.042	chrXIII:886990-888630	Rpd3_ChIP/Rpd3.narrowPeak_narrowPeak1560	1.085	46.862	TR-R				887970	888460	97	886990	888630	1075
				chrII:117020-117230	Tup1_ChIP/Tup1.narrowPeak_narrowPeak27	0.412	5.578	chrII:117080-118220	Rpd3_ChIP/Rpd3.narrowPeak_narrowPeak56	0.803	16.219	TR-R				117020	117230	97	117080	118220	384
				chrII:278510-278730	Tup1_ChIP/Tup1.narrowPeak_narrowPeak37	0.582	6.588	chrII:278490-278700	Rpd3_ChIP/Rpd3.narrowPeak_narrowPeak86	0.567	7.451	TR-R				278510	278730	97	278490	278700	125
				chrXVI:689570-689790	Tup1_ChIP/Tup1.narrowPeak_narrowPeak906	0.622	6.728	chrXVI:689550-689840	Rpd3_ChIP/Rpd3.narrowPeak_narrowPeak2017	0.799	13.604	TR-R				689570	689790	96	689550	689840	244
				chrXVI:281160-281400	Tup1_ChIP/Tup1.narrowPeak_narrowPeak871	0.606	6.333	chrXVI:281090-281460	Rpd3_ChIP/Rpd3.narrowPeak_narrowPeak1934	0.707	11.149	TR-R				281160	281400	96	281090	281460	199
				chrV:51900-52120	Tup1_ChIP/Tup1.narrowPeak_narrowPeak231	0.585	5.857	chrV:51850-52190	Rpd3_ChIP/Rpd3.narrowPeak_narrowPeak530	0.602	7.391	TR-R				51900	52120	96	51850	52190	120
				chrIV:1245160-1245680	Tup1_ChIP/Tup1.narrowPeak_narrowPeak172	0.422	6.014	chrIV:1243220-1245750	Rpd3_ChIP/Rpd3.narrowPeak_narrowPeak408	1.361	69.199	TR-R				1245160	1245680	95	1243220	1245750	1498
				chrXI:283540-284350	Tup1_ChIP/Tup1.narrowPeak_narrowPeak526	0.413	5.015	chrXI:282930-284460	Rpd3_ChIP/Rpd3.narrowPeak_narrowPeak1153	1.035	34.947	TR-R				283540	284350	95	282930	284460	756
				chrVII:973050-973540	Tup1_ChIP/Tup1.narrowPeak_narrowPeak388	0.522	5.925	chrVII:970830-973640	Rpd3_ChIP/Rpd3.narrowPeak_narrowPeak868	0.648	11.137	TR-R				973050	973540	93	970830	973640	291
				chrII:613270-613760	Tup1_ChIP/Tup1.narrowPeak_narrowPeak63	0.421	6.166	chrII:612320-613820	Rpd3_ChIP/Rpd3.narrowPeak_narrowPeak145	1.211	32.403	TR-R				613270	613760	92	612320	613820	916
				chrV:264350-264580	Tup1_ChIP/Tup1.narrowPeak_narrowPeak257	0.629	7.106	chrV:264290-264680	Rpd3_ChIP/Rpd3.narrowPeak_narrowPeak584	1.146	36.768	TR-R				264350	264580	92	264290	264680	640
				chrXI:431900-432170	Tup1_ChIP/Tup1.narrowPeak_narrowPeak538	0.592	6.483	chrXI:431870-432250	Rpd3_ChIP/Rpd3.narrowPeak_narrowPeak1181	0.758	13.046	TR-R				431900	432170	91	431870	432250	218
				chrIV:1461630-1461840	Tup1_ChIP/Tup1.narrowPeak_narrowPeak187	0.61	6.378	chrIV:1461580-1461900	Rpd3_ChIP/Rpd3.narrowPeak_narrowPeak440	0.792	13.415	TR-R				1461630	1461840	90	1461580	1461900	216
				chrXI:618090-618420	Tup1_ChIP/Tup1.narrowPeak_narrowPeak552	0.584	5.968	chrXI:618010-618490	Rpd3_ChIP/Rpd3.narrowPeak_narrowPeak1208	0.864	19.879	TR-R				618090	618420	88	618010	618490	348
				chrXIII:163840-164150	Tup1_ChIP/Tup1.narrowPeak_narrowPeak649	0.529	5.241	chrXIII:163580-164260	Rpd3_ChIP/Rpd3.narrowPeak_narrowPeak1432	1.015	34.707	TR-R				163840	164150	86	163580	164260	698
				chrVI:223380-223620	Tup1_ChIP/Tup1.narrowPeak_narrowPeak303	0.462	5.935	chrVI:223300-223760	Rpd3_ChIP/Rpd3.narrowPeak_narrowPeak683	0.827	28.4	TR-R				223380	223620	86	223300	223760	486
				chrXII:781570-781770	Tup1_ChIP/Tup1.narrowPeak_narrowPeak617	0.573	6.029	chrXII:781620-781870	Rpd3_ChIP/Rpd3.narrowPeak_narrowPeak1343	0.564	6.673	TR-R				781570	781770	86	781620	781870	105
				chrVII:599520-599780	Tup1_ChIP/Tup1.narrowPeak_narrowPeak356	0.514	4.891	chrVII:598810-600530	Rpd3_ChIP/Rpd3.narrowPeak_narrowPeak794	0.676	36.864	TR-R				599520	599780	85	598810	600530	2012
				chrXIII:651530-651750	Tup1_ChIP/Tup1.narrowPeak_narrowPeak688	0.614	6.431	chrXIII:651440-651800	Rpd3_ChIP/Rpd3.narrowPeak_narrowPeak1522	0.835	15.354	TR-R				651530	651750	85	651440	651800	242
				chrXIV:586070-586270	Tup1_ChIP/Tup1.narrowPeak_narrowPeak749	0.584	5.714	chrXIV:585660-586340	Rpd3_ChIP/Rpd3.narrowPeak_narrowPeak1679	0.761	14.236	TR-R				586070	586270	85	585660	586340	240
				chrXVI:822750-823090	Tup1_ChIP/Tup1.narrowPeak_narrowPeak915	0.408	5.117	chrXVI:822570-824160	Rpd3_ChIP/Rpd3.narrowPeak_narrowPeak2040	1.266	45.653	TR-R				822750	823090	84	822570	824160	841
				chrXIV:63650-64040	Tup1_ChIP/Tup1.narrowPeak_narrowPeak708	0.443	5.027	chrXIV:63500-64330	Rpd3_ChIP/Rpd3.narrowPeak_narrowPeak1576	0.853	26.143	TR-R				63650	64040	83	63500	64330	602
				chrXIV:618980-619270	Tup1_ChIP/Tup1.narrowPeak_narrowPeak751	0.465	4.427	chrXIV:618770-619450	Rpd3_ChIP/Rpd3.narrowPeak_narrowPeak1682	0.797	19.156	TR-R				618980	619270	83	618770	619450	378
				chrVII:227880-228080	Tup1_ChIP/Tup1.narrowPeak_narrowPeak320	0.445	5.293	chrVII:227780-228380	Rpd3_ChIP/Rpd3.narrowPeak_narrowPeak724	1.292	61.908	TR-R				227880	228080	82	227780	228380	1207
				chrXII:898300-898680	Tup1_ChIP/Tup1.narrowPeak_narrowPeak629	0.511	5.235	chrXII:897990-898770	Rpd3_ChIP/Rpd3.narrowPeak_narrowPeak1374	0.703	13.6	TR-R				898300	898680	82	897990	898770	282
				chrXIII:753360-753740	Tup1_ChIP/Tup1.narrowPeak_narrowPeak694	0.493	4.773	chrXIII:753290-754220	Rpd3_ChIP/Rpd3.narrowPeak_narrowPeak1537	0.809	18.964	TR-R				753360	753740	80	753290	754220	421
				chrXVI:75650-75950	Tup1_ChIP/Tup1.narrowPeak_narrowPeak860	0.435	5.414	chrXVI:74900-76660	Rpd3_ChIP/Rpd3.narrowPeak_narrowPeak1899	0.931	35.836	TR-R				75650	75950	79	74900	76660	898
				chrII:394200-394510	Tup1_ChIP/Tup1.narrowPeak_narrowPeak48	0.441	4.903	chrII:393120-394730	Rpd3_ChIP/Rpd3.narrowPeak_narrowPeak109	0.628	28.864	TR-R				394200	394510	79	393120	394730	538
				chrXII:856170-856570	Tup1_ChIP/Tup1.narrowPeak_narrowPeak628	0.55	5.455	chrXII:855930-857210	Rpd3_ChIP/Rpd3.narrowPeak_narrowPeak1366	0.933	22.252	TR-R				856170	856570	79	855930	857210	505
				chrXII:447000-447440	Tup1_ChIP/Tup1.narrowPeak_narrowPeak588	0.442	5.073	chrXII:445670-447470	Rpd3_ChIP/Rpd3.narrowPeak_narrowPeak1284	0.858	19.974	TR-R				447000	447440	79	445670	447470	392
				chrXIII:551040-551620	Tup1_ChIP/Tup1.narrowPeak_narrowPeak679	0.514	4.842	chrXIII:551970-553510	Rpd3_ChIP/Rpd3.narrowPeak_narrowPeak1507	0.808	17.698	TR-R				551040	551620	78	551970	553510	928
				chrVII:364390-364870	Tup1_ChIP/Tup1.narrowPeak_narrowPeak329	0.395	5.129	chrVII:364290-365450	Rpd3_ChIP/Rpd3.narrowPeak_narrowPeak744	1.015	33.97	TR-R				364390	364870	78	364290	365450	873
				chrIX:23450-23730	Tup1_ChIP/Tup1.narrowPeak_narrowPeak196	0.411	4.865	chrIX:23430-26160	Rpd3_ChIP/Rpd3.narrowPeak_narrowPeak455	0.566	13.128	TR-R				23450	23730	77	23430	26160	411
				chrXV:723140-723400	Tup1_ChIP/Tup1.narrowPeak_narrowPeak816	0.414	4.515	chrXV:722850-724770	Rpd3_ChIP/Rpd3.narrowPeak_narrowPeak1819	1.27	52.24	TR-R				723140	723400	76	722850	724770	1147
				chrXV:977690-978000	Tup1_ChIP/Tup1.narrowPeak_narrowPeak841	0.461	3.696	chrXV:977410-977980	Rpd3_ChIP/Rpd3.narrowPeak_narrowPeak1861	0.47	4.729	TR-R				977690	978000	76	977410	977980	104
				chrXIII:123520-123750	Tup1_ChIP/Tup1.narrowPeak_narrowPeak646	0.431	4.079	chrXIII:123340-124200	Rpd3_ChIP/Rpd3.narrowPeak_narrowPeak1427	0.745	18.304	TR-R				123520	123750	75	123340	124200	436
				chrVII:437600-437810	Tup1_ChIP/Tup1.narrowPeak_narrowPeak338	0.557	5.092	chrVII:437550-438630	Rpd3_ChIP/Rpd3.narrowPeak_narrowPeak761	0.486	6.215	TR-R				437600	437810	75	437550	438630	208
				chrVII:24100-24350	Tup1_ChIP/Tup1.narrowPeak_narrowPeak311	0.557	5.589	chrVII:24010-25380	Rpd3_ChIP/Rpd3.narrowPeak_narrowPeak695	0.988	16.382	TR-R				24100	24350	74	24010	25380	325
				chrVI:53370-53650	Tup1_ChIP/Tup1.narrowPeak_narrowPeak294	0.437	4.35	chrVI:53300-54430	Rpd3_ChIP/Rpd3.narrowPeak_narrowPeak657	1.154	37.295	TR-R				53370	53650	72	53300	54430	561
				chrXVI:432700-433080	Tup1_ChIP/Tup1.narrowPeak_narrowPeak884	0.349	3.747	chrXVI:432580-434030	Rpd3_ChIP/Rpd3.narrowPeak_narrowPeak1964	1.096	27.922	TR-R				432700	433080	72	432580	434030	546
				chrIV:915630-915870	Tup1_ChIP/Tup1.narrowPeak_narrowPeak147	0.526	4.74	chrIV:915630-915870	Rpd3_ChIP/Rpd3.narrowPeak_narrowPeak359	0.604	6.771	TR-R				915630	915870	71	915630	915870	105
				chrXV:877300-877600	Tup1_ChIP/Tup1.narrowPeak_narrowPeak829	0.451	5.021	chrXV:877190-877940	Rpd3_ChIP/Rpd3.narrowPeak_narrowPeak1842	0.894	27.397	TR-R				877300	877600	68	877190	877940	588
				chrXIII:223080-223360	Tup1_ChIP/Tup1.narrowPeak_narrowPeak653	0.482	4.623	chrXIII:222990-223540	Rpd3_ChIP/Rpd3.narrowPeak_narrowPeak1446	0.925	25.171	TR-R				223080	223360	68	222990	223540	462
				chrIV:1270080-1270280	Tup1_ChIP/Tup1.narrowPeak_narrowPeak173	0.515	4.508	chrIV:1270000-1270770	Rpd3_ChIP/Rpd3.narrowPeak_narrowPeak412	0.799	15.06	TR-R				1270080	1270280	68	1270000	1270770	275
				chrXVI:213420-213650	Tup1_ChIP/Tup1.narrowPeak_narrowPeak865	0.499	4.314	chrXVI:213270-213900	Rpd3_ChIP/Rpd3.narrowPeak_narrowPeak1924	0.674	10.852	TR-R				213420	213650	66	213270	213900	186
				chrIV:1301770-1302020	Tup1_ChIP/Tup1.narrowPeak_narrowPeak176	0.441	3.961	chrIV:1301610-1302120	Rpd3_ChIP/Rpd3.narrowPeak_narrowPeak417	0.838	23.289	TR-R				1301770	1302020	65	1301610	1302120	429
				chrIV:955210-955530	Tup1_ChIP/Tup1.narrowPeak_narrowPeak149	0.396	4.554	chrIV:955100-955570	Rpd3_ChIP/Rpd3.narrowPeak_narrowPeak367	0.787	19.034	TR-R				955210	955530	65	955100	955570	366
				chrIX:129350-129550	Tup1_ChIP/Tup1.narrowPeak_narrowPeak200	0.434	4.183	chrIX:127190-129600	Rpd3_ChIP/Rpd3.narrowPeak_narrowPeak472	1.048	62.427	TR-R				129350	129550	64	127190	129600	4792
				chrVII:798700-799000	Tup1_ChIP/Tup1.narrowPeak_narrowPeak376	0.446	4.008	chrVII:798480-799840	Rpd3_ChIP/Rpd3.narrowPeak_narrowPeak834	0.978	25.8	TR-R				798700	799000	64	798480	799840	440
				chrV:305200-305500	Tup1_ChIP/Tup1.narrowPeak_narrowPeak268	0.474	4.108	chrV:303790-305570	Rpd3_ChIP/Rpd3.narrowPeak_narrowPeak597	1.206	52.052	TR-R				305200	305500	62	303790	305570	1227
				chrXIV:414500-414710	Tup1_ChIP/Tup1.narrowPeak_narrowPeak733	0.494	3.815	chrXIV:413470-414870	Rpd3_ChIP/Rpd3.narrowPeak_narrowPeak1642	1.633	102.169	TR-R				414500	414710	61	413470	414870	3933
				chrXIII:673990-674440	Tup1_ChIP/Tup1.narrowPeak_narrowPeak692	0.377	4.08	chrXIII:671980-674650	Rpd3_ChIP/Rpd3.narrowPeak_narrowPeak1529	0.853	15.462	TR-R				673990	674440	61	671980	674650	714
				chrVIII:104360-104560	Tup1_ChIP/Tup1.narrowPeak_narrowPeak411	0.514	4.256	chrVIII:104290-104650	Rpd3_ChIP/Rpd3.narrowPeak_narrowPeak908	0.731	12.397	TR-R				104360	104560	60	104290	104650	217
				chrXI:38720-38940	Tup1_ChIP/Tup1.narrowPeak_narrowPeak506	0.424	3.992	chrXI:38630-39260	Rpd3_ChIP/Rpd3.narrowPeak_narrowPeak1112	0.586	10.103	TR-R				38720	38940	59	38630	39260	235
				chrV:266590-266900	Tup1_ChIP/Tup1.narrowPeak_narrowPeak259	0.483	3.845	chrV:266550-268100	Rpd3_ChIP/Rpd3.narrowPeak_narrowPeak586	0.814	14.307	TR-R				266590	266900	58	266550	268100	349
				chrXII:720850-721090	Tup1_ChIP/Tup1.narrowPeak_narrowPeak610	0.487	4.336	chrXII:720770-721300	Rpd3_ChIP/Rpd3.narrowPeak_narrowPeak1331	0.765	18.536	TR-R				720850	721090	58	720770	721300	320
				chrVII:556380-556580	Tup1_ChIP/Tup1.narrowPeak_narrowPeak351	0.499	3.941	chrVII:556190-556640	Rpd3_ChIP/Rpd3.narrowPeak_narrowPeak788	0.591	9.829	TR-R				556380	556580	58	556190	556640	184
				chrIV:600870-601150	Tup1_ChIP/Tup1.narrowPeak_narrowPeak136	0.409	4.054	chrIV:600800-601860	Rpd3_ChIP/Rpd3.narrowPeak_narrowPeak324	0.917	19.195	TR-R				600870	601150	57	600800	601860	283
				chrV:545910-546140	Tup1_ChIP/Tup1.narrowPeak_narrowPeak287	0.466	4.534	chrV:545620-546380	Rpd3_ChIP/Rpd3.narrowPeak_narrowPeak649	1.054	31.922	TR-R				545910	546140	55	545620	546380	546
				chrV:544800-545040	Tup1_ChIP/Tup1.narrowPeak_narrowPeak286	0.387	3.673	chrV:544570-545100	Rpd3_ChIP/Rpd3.narrowPeak_narrowPeak648	0.717	17.274	TR-R				544800	545040	55	544570	545100	344
				chrVIII:362240-362570	Tup1_ChIP/Tup1.narrowPeak_narrowPeak430	0.497	3.83	chrVIII:362170-362820	Rpd3_ChIP/Rpd3.narrowPeak_narrowPeak945	0.766	14.369	TR-R				362240	362570	55	362170	362820	227
				chrV:267220-267540	Tup1_ChIP/Tup1.narrowPeak_narrowPeak260	0.43	3.06	chrV:266550-268100	Rpd3_ChIP/Rpd3.narrowPeak_narrowPeak586	0.814	14.307	TR-R				267220	267540	54	266550	268100	349
				chrXIII:226310-226520	Tup1_ChIP/Tup1.narrowPeak_narrowPeak654	0.502	4.008	chrXIII:225930-226610	Rpd3_ChIP/Rpd3.narrowPeak_narrowPeak1447	0.737	15.009	TR-R				226310	226520	54	225930	226610	325
				chrXV:867500-867750	Tup1_ChIP/Tup1.narrowPeak_narrowPeak828	0.501	3.882	chrXV:866770-867830	Rpd3_ChIP/Rpd3.narrowPeak_narrowPeak1840	0.719	14.464	TR-R				867500	867750	54	866770	867830	298
				chrIV:1354950-1355220	Tup1_ChIP/Tup1.narrowPeak_narrowPeak180	0.498	3.754	chrIV:1354870-1355440	Rpd3_ChIP/Rpd3.narrowPeak_narrowPeak423	0.646	11.384	TR-R				1354950	1355220	54	1354870	1355440	200
				chrVIII:55490-55720	Tup1_ChIP/Tup1.narrowPeak_narrowPeak407	0.279	2.879	chrVIII:54390-56490	Rpd3_ChIP/Rpd3.narrowPeak_narrowPeak901	0.935	68.844	TR-R				55490	55720	52	54390	56490	5552
				chrXII:952000-952240	Tup1_ChIP/Tup1.narrowPeak_narrowPeak632	0.433	3.885	chrXII:951250-953010	Rpd3_ChIP/Rpd3.narrowPeak_narrowPeak1388	0.565	8.377	TR-R				952000	952240	52	951250	953010	213
				chrVII:706840-707070	Tup1_ChIP/Tup1.narrowPeak_narrowPeak366	0.485	3.573	chrVII:706650-707190	Rpd3_ChIP/Rpd3.narrowPeak_narrowPeak815	1.734	151.062	TR-R				706840	707070	51	706650	707190	3301
				chrXVI:830070-830400	Tup1_ChIP/Tup1.narrowPeak_narrowPeak918	0.409	3.637	chrXVI:829970-830470	Rpd3_ChIP/Rpd3.narrowPeak_narrowPeak2042	0.836	27.253	TR-R				830070	830400	51	829970	830470	468
				chrII:604360-604590	Tup1_ChIP/Tup1.narrowPeak_narrowPeak60	0.48	3.699	chrII:604230-605520	Rpd3_ChIP/Rpd3.narrowPeak_narrowPeak143	0.854	22.202	TR-R				604360	604590	50	604230	605520	647
				chrIX:384180-384400	Tup1_ChIP/Tup1.narrowPeak_narrowPeak220	0.357	3.711	chrIX:383790-384460	Rpd3_ChIP/Rpd3.narrowPeak_narrowPeak513	0.948	32.372	TR-R				384180	384400	49	383790	384460	661
				chrVII:477030-477300	Tup1_ChIP/Tup1.narrowPeak_narrowPeak342	0.428	3.61	chrVII:476470-478700	Rpd3_ChIP/Rpd3.narrowPeak_narrowPeak772	0.941	30.367	TR-R				477030	477300	48	476470	478700	755
				chrXIV:506520-506900	Tup1_ChIP/Tup1.narrowPeak_narrowPeak744	0.447	3.437	chrXIV:505920-507030	Rpd3_ChIP/Rpd3.narrowPeak_narrowPeak1662	0.851	18.48	TR-R				506520	506900	48	505920	507030	350
				chrXIV:575700-575900	Tup1_ChIP/Tup1.narrowPeak_narrowPeak748	0.433	3.791	chrXIV:575550-576060	Rpd3_ChIP/Rpd3.narrowPeak_narrowPeak1675	0.674	12.768	TR-R				575700	575900	48	575550	576060	243
				chrIV:1329620-1329900	Tup1_ChIP/Tup1.narrowPeak_narrowPeak177	0.434	3.332	chrIV:1328870-1330010	Rpd3_ChIP/Rpd3.narrowPeak_narrowPeak421	1.047	28.885	TR-R				1329620	1329900	47	1328870	1330010	460
				chrVI:220650-221010	Tup1_ChIP/Tup1.narrowPeak_narrowPeak302	0.323	3.12	chrVI:220490-221300	Rpd3_ChIP/Rpd3.narrowPeak_narrowPeak681	1.369	82.435	TR-R				220650	221010	46	220490	221300	1473
				chrXVI:823400-824030	Tup1_ChIP/Tup1.narrowPeak_narrowPeak916	0.334	2.615					TR-R				823400	824030	45	822570	824160	841
				chrIX:231620-231930	Tup1_ChIP/Tup1.narrowPeak_narrowPeak208	0.438	2.975	chrIX:231510-232040	Rpd3_ChIP/Rpd3.narrowPeak_narrowPeak485	0.799	19.64	TR-R				231620	231930	45	231510	232040	345
				chrVIII:148080-148420	Tup1_ChIP/Tup1.narrowPeak_narrowPeak419	0.46	3.1	chrVIII:147980-148540	Rpd3_ChIP/Rpd3.narrowPeak_narrowPeak920	0.707	13.641	TR-R				148080	148420	44	147980	148540	193
				chrXVI:795460-795690	Tup1_ChIP/Tup1.narrowPeak_narrowPeak912	0.4	2.493	chrXVI:795350-795790	Rpd3_ChIP/Rpd3.narrowPeak_narrowPeak2036	0.768	15.871	TR-R				795460	795690	42	795350	795790	273
				chrXVI:173130-173380	Tup1_ChIP/Tup1.narrowPeak_narrowPeak863	0.484	3.499	chrXVI:173100-173880	Rpd3_ChIP/Rpd3.narrowPeak_narrowPeak1918	0.728	12.723	TR-R				173130	173380	42	173100	173880	243
				chrIV:1402200-1402490	Tup1_ChIP/Tup1.narrowPeak_narrowPeak183	0.364	2.214	chrIV:1401770-1402580	Rpd3_ChIP/Rpd3.narrowPeak_narrowPeak429	0.731	13.798	TR-R				1402200	1402490	41	1401770	1402580	332
				chrV:141930-142330	Tup1_ChIP/Tup1.narrowPeak_narrowPeak245	0.357	2.754	chrV:141940-142410	Rpd3_ChIP/Rpd3.narrowPeak_narrowPeak557	0.645	9.849	TR-R				141930	142330	40	141940	142410	175
				chrVIII:504600-504900	Tup1_ChIP/Tup1.narrowPeak_narrowPeak439	0.298	2.348	chrVIII:504520-505330	Rpd3_ChIP/Rpd3.narrowPeak_narrowPeak971	1.237	61.07	TR-R				504600	504900	39	504520	505330	1044
				chrXV:797770-797970	Tup1_ChIP/Tup1.narrowPeak_narrowPeak824	0.366	2.866	chrXV:797650-798320	Rpd3_ChIP/Rpd3.narrowPeak_narrowPeak1829	0.945	25.207	TR-R				797770	797970	38	797650	798320	384
				chrV:235990-236190	Tup1_ChIP/Tup1.narrowPeak_narrowPeak252	0.326	2.369	chrV:235810-237140	Rpd3_ChIP/Rpd3.narrowPeak_narrowPeak579	1.127	36.689	TR-R				235990	236190	35	235810	237140	680
				chrXIII:557600-557850	Tup1_ChIP/Tup1.narrowPeak_narrowPeak682	0.323	2.419	chrXIII:586260-586760	Rpd3_ChIP/Rpd3.narrowPeak_narrowPeak1511	0.831	20.212	TR-R				557600	557850	33	586260	586760	388
				chrXV:724230-724470	Tup1_ChIP/Tup1.narrowPeak_narrowPeak817	0.343	2.693	chrXV:722850-724770	Rpd3_ChIP/Rpd3.narrowPeak_narrowPeak1819	1.27	52.24	TR-R				724230	724470	31	722850	724770	1147
				chrXI:519570-520560	Tup1_ChIP/Tup1.narrowPeak_narrowPeak544	0.512	11.768	chrXI:519470-520630	Rpd3_ChIP/Rpd3.narrowPeak_narrowPeak1189	1.422	80.408	TR				519570	520560	278	519470	520630	1628
				chrV:140470-141670	Tup1_ChIP/Tup1.narrowPeak_narrowPeak244	2.491	1814.75	chrV:140520-140870	Rpd3_ChIP/Rpd3.narrowPeak_narrowPeak555	0.658	13.91	TR				140470	141670	78127	140520	140870	263
				chrV:77330-79330	Tup1_ChIP/Tup1.narrowPeak_narrowPeak235	1.293	721.731	chrV:78100-79370	Rpd3_ChIP/Rpd3.narrowPeak_narrowPeak540	1.051	30.579	TR				77330	79330	57623	78100	79370	604
				chrXIV:738860-739850	Tup1_ChIP/Tup1.narrowPeak_narrowPeak758	2.476	1406.2	chrXIV:739330-739680	Rpd3_ChIP/Rpd3.narrowPeak_narrowPeak1703	0.81	19.359	TR				738860	739850	49039	739330	739680	337
				chrVII:397840-398490	Tup1_ChIP/Tup1.narrowPeak_narrowPeak332	2.499	1446.37	chrVII:397860-398400	Rpd3_ChIP/Rpd3.narrowPeak_narrowPeak752	1.583	188.09	TR				397840	398490	36119	397860	398400	4190
				chrVII:609340-610360	Tup1_ChIP/Tup1.narrowPeak_narrowPeak357	1.886	883.458	chrVII:609380-610270	Rpd3_ChIP/Rpd3.narrowPeak_narrowPeak795	1.106	59.734	TR				609340	610360	31145	609380	610270	1884
				chrXIII:302630-303200	Tup1_ChIP/Tup1.narrowPeak_narrowPeak663	2.744	1083.77	chrXIII:302730-303150	Rpd3_ChIP/Rpd3.narrowPeak_narrowPeak1466	1.134	80.675	TR				302630	303200	22444	302730	303150	1532
				chrXIII:119090-119700	Tup1_ChIP/Tup1.narrowPeak_narrowPeak645	2.105	672.313	chrXIII:119200-119780	Rpd3_ChIP/Rpd3.narrowPeak_narrowPeak1426	1.081	47.14	TR				119090	119700	17249	119200	119780	1085
				chrXVI:40140-40720	Tup1_ChIP/Tup1.narrowPeak_narrowPeak855	1.94	630.798	chrXVI:40270-40680	Rpd3_ChIP/Rpd3.narrowPeak_narrowPeak1887	0.878	47.557	TR				40140	40720	15212	40270	40680	903
				chrXII:253210-253730	Tup1_ChIP/Tup1.narrowPeak_narrowPeak577	1.962	665.668	chrXII:253190-253670	Rpd3_ChIP/Rpd3.narrowPeak_narrowPeak1251	1.149	88.097	TR				253210	253730	13107	253190	253670	1750
				chrXVI:502330-503270	Tup1_ChIP/Tup1.narrowPeak_narrowPeak888	1.887	588.551	chrXVI:502480-503230	Rpd3_ChIP/Rpd3.narrowPeak_narrowPeak1977	0.902	39.904	TR				502330	503270	12409	502480	503230	952
				chrXV:443670-444300	Tup1_ChIP/Tup1.narrowPeak_narrowPeak801	1.95	442.562	chrXV:443820-444100	Rpd3_ChIP/Rpd3.narrowPeak_narrowPeak1779	0.606	9.46	TR				443670	444300	10884	443820	444100	156
				chrXIII:279770-280330	Tup1_ChIP/Tup1.narrowPeak_narrowPeak657	2.083	450.718	chrXIII:278940-280250	Rpd3_ChIP/Rpd3.narrowPeak_narrowPeak1458	0.745	20.924	TR				279770	280330	10798	278940	280250	940
				chrXV:1048930-1049460	Tup1_ChIP/Tup1.narrowPeak_narrowPeak851	1.732	383.491	chrXV:1048940-1049460	Rpd3_ChIP/Rpd3.narrowPeak_narrowPeak1881	1.195	66.31	TR				1048930	1049460	8657	1048940	1049460	1462
				chrXIII:347030-347560	Tup1_ChIP/Tup1.narrowPeak_narrowPeak666	1.831	401.327	chrXIII:347100-348150	Rpd3_ChIP/Rpd3.narrowPeak_narrowPeak1471	0.842	25.735	TR				347030	347560	8612	347100	348150	729
				chrIV:1468650-1469250	Tup1_ChIP/Tup1.narrowPeak_narrowPeak188	1.814	371.852	chrIV:1468700-1469590	Rpd3_ChIP/Rpd3.narrowPeak_narrowPeak442	1.136	87.089	TR				1468650	1469250	8481	1468700	1469590	2753
				chrIV:1164810-1165920	Tup1_ChIP/Tup1.narrowPeak_narrowPeak164	1.578	198.815	chrIV:1164960-1165190	Rpd3_ChIP/Rpd3.narrowPeak_narrowPeak394	0.571	8.556	TR				1164810	1165920	7671	1164960	1165190	125
				chrVIII:292760-293610	Tup1_ChIP/Tup1.narrowPeak_narrowPeak427	1.754	223.801	chrVIII:292850-293100	Rpd3_ChIP/Rpd3.narrowPeak_narrowPeak938	0.609	8.554	TR				292760	293610	7602	292850	293100	139
				chrVII:557590-558050	Tup1_ChIP/Tup1.narrowPeak_narrowPeak352	2.13	417.544	chrVII:557660-557990	Rpd3_ChIP/Rpd3.narrowPeak_narrowPeak789	0.955	28.255	TR				557590	558050	7585	557660	557990	483
				chrX:360460-360990	Tup1_ChIP/Tup1.narrowPeak_narrowPeak476	1.506	350.656	chrX:360430-360960	Rpd3_ChIP/Rpd3.narrowPeak_narrowPeak1044	0.676	14.376	TR				360460	360990	7513	360430	360960	298
				chrV:68990-69730	Tup1_ChIP/Tup1.narrowPeak_narrowPeak234	1.79	347.787	chrV:67340-69620	Rpd3_ChIP/Rpd3.narrowPeak_narrowPeak536	1.201	68.017	TR				68990	69730	7431	67340	69620	1473
				chrIV:591600-592770	Tup1_ChIP/Tup1.narrowPeak_narrowPeak134	1.743	276.135	chrIV:592370-592790	Rpd3_ChIP/Rpd3.narrowPeak_narrowPeak322	0.739	14.596	TR				591600	592770	7414	592370	592790	287
				chrXII:602550-603110	Tup1_ChIP/Tup1.narrowPeak_narrowPeak600	1.805	328.729	chrXII:602740-603040	Rpd3_ChIP/Rpd3.narrowPeak_narrowPeak1310	0.594	8.652	TR				602550	603110	7410	602740	603040	145
				chrX:525810-526330	Tup1_ChIP/Tup1.narrowPeak_narrowPeak484	1.885	321.856	chrX:525850-526260	Rpd3_ChIP/Rpd3.narrowPeak_narrowPeak1073	0.871	39.368	TR				525810	526330	7351	525850	526260	726
				chrX:293830-295180	Tup1_ChIP/Tup1.narrowPeak_narrowPeak473	1.608	288.726	chrX:294240-294780	Rpd3_ChIP/Rpd3.narrowPeak_narrowPeak1033	0.588	12.147	TR				293830	295180	7013	294240	294780	232
				chrIII:30-370	Tup1_ChIP/Tup1.narrowPeak_narrowPeak76	1.556	430.255	chrIII:10-560	Rpd3_ChIP/Rpd3.narrowPeak_narrowPeak162	1.534	256.023	TR				30	370	6686	10	560	6386
				chrVII:976840-977280	Tup1_ChIP/Tup1.narrowPeak_narrowPeak389	1.932	306.323	chrVII:976890-977250	Rpd3_ChIP/Rpd3.narrowPeak_narrowPeak869	1.248	51.356	TR				976840	977280	6318	976890	977250	1020
				chrII:702080-702530	Tup1_ChIP/Tup1.narrowPeak_narrowPeak71	1.313	328.74	chrII:702200-702700	Rpd3_ChIP/Rpd3.narrowPeak_narrowPeak157	0.62	9.303	TR				702080	702530	6131	702200	702700	194
				chrV:260100-260550	Tup1_ChIP/Tup1.narrowPeak_narrowPeak255	1.812	283.393	chrV:260130-260550	Rpd3_ChIP/Rpd3.narrowPeak_narrowPeak582	1.402	135.129	TR				260100	260550	5802	260130	260550	2672
				chrVII:20220-20710	Tup1_ChIP/Tup1.narrowPeak_narrowPeak309	1.894	281.676	chrVII:20290-21380	Rpd3_ChIP/Rpd3.narrowPeak_narrowPeak694	0.607	12.208	TR				20220	20710	5574	20290	21380	406
				chrXIV:559230-559640	Tup1_ChIP/Tup1.narrowPeak_narrowPeak746	1.475	247.739	chrXIV:559280-559600	Rpd3_ChIP/Rpd3.narrowPeak_narrowPeak1670	0.887	24.715	TR				559230	559640	5233	559280	559600	404
				chrVI:224780-225390	Tup1_ChIP/Tup1.narrowPeak_narrowPeak304	1.157	208.994	chrVI:224390-226060	Rpd3_ChIP/Rpd3.narrowPeak_narrowPeak684	0.797	62.14	TR				224780	225390	5173	224390	226060	1976
				chrXIV:217250-217710	Tup1_ChIP/Tup1.narrowPeak_narrowPeak719	1.369	255.659	chrXIV:217280-218180	Rpd3_ChIP/Rpd3.narrowPeak_narrowPeak1608	0.879	42.556	TR				217250	217710	5118	217280	218180	1413
				chrXV:638810-639350	Tup1_ChIP/Tup1.narrowPeak_narrowPeak813	1.475	218.378	chrXV:638890-639300	Rpd3_ChIP/Rpd3.narrowPeak_narrowPeak1809	0.615	17.447	TR				638810	639350	4845	638890	639300	327
				chrXIV:784030-784330	Tup1_ChIP/Tup1.narrowPeak_narrowPeak761	1.677	306.77	chrXIV:784030-784320	Rpd3_ChIP/Rpd3.narrowPeak_narrowPeak1704	2.321	310.627	TR				784030	784330	4519	784030	784320	4653
				chrXI:99270-100210	Tup1_ChIP/Tup1.narrowPeak_narrowPeak509	1.133	137.769	chrXI:98860-100190	Rpd3_ChIP/Rpd3.narrowPeak_narrowPeak1120	1.182	61.819	TR				99270	100210	4339	98860	100190	1926
				chrXVI:296940-297400	Tup1_ChIP/Tup1.narrowPeak_narrowPeak874	1.542	240.134	chrXVI:296970-297430	Rpd3_ChIP/Rpd3.narrowPeak_narrowPeak1938	1.083	54.682	TR				296940	297400	4241	296970	297430	1187
				chrXII:553710-554210	Tup1_ChIP/Tup1.narrowPeak_narrowPeak595	1.194	152.288	chrXII:552940-554250	Rpd3_ChIP/Rpd3.narrowPeak_narrowPeak1303	0.791	24.942	TR				553710	554210	4173	552940	554250	1103
				chrVIII:556750-557230	Tup1_ChIP/Tup1.narrowPeak_narrowPeak448	1.162	157.215	chrVIII:556570-557170	Rpd3_ChIP/Rpd3.narrowPeak_narrowPeak980	0.767	45.602	TR				556750	557230	4131	556570	557170	1544
				chrXVI:450700-451400	Tup1_ChIP/Tup1.narrowPeak_narrowPeak885	1.507	181.514	chrXVI:450990-451340	Rpd3_ChIP/Rpd3.narrowPeak_narrowPeak1965	0.535	6.8	TR				450700	451400	4115	450990	451340	133
				chrXII:86870-87220	Tup1_ChIP/Tup1.narrowPeak_narrowPeak563	2.013	213.533	chrXII:86910-87190	Rpd3_ChIP/Rpd3.narrowPeak_narrowPeak1228	1.093	31.735	TR				86870	87220	3911	86910	87190	525
				chrXII:390520-390950	Tup1_ChIP/Tup1.narrowPeak_narrowPeak584	1.446	193.197	chrXII:390550-390870	Rpd3_ChIP/Rpd3.narrowPeak_narrowPeak1275	0.777	14.154	TR				390520	390950	3769	390550	390870	242
				chrXII:1064900-1065280	Tup1_ChIP/Tup1.narrowPeak_narrowPeak639	1.265	162.961	chrXII:1064760-1065290	Rpd3_ChIP/Rpd3.narrowPeak_narrowPeak1402	0.929	60.834	TR				1064900	1065280	3653	1064760	1065290	1645
				chrVII:968800-969230	Tup1_ChIP/Tup1.narrowPeak_narrowPeak387	1.675	170.269	chrVII:968890-969110	Rpd3_ChIP/Rpd3.narrowPeak_narrowPeak867	0.556	6.917	TR				968800	969230	3643	968890	969110	101
				chrXIII:637050-637470	Tup1_ChIP/Tup1.narrowPeak_narrowPeak687	1.389	172.535	chrXIII:637080-637640	Rpd3_ChIP/Rpd3.narrowPeak_narrowPeak1521	1.222	77.902	TR				637050	637470	3587	637080	637640	1886
				chrVII:848640-849020	Tup1_ChIP/Tup1.narrowPeak_narrowPeak379	1.427	171.31	chrVII:848680-849040	Rpd3_ChIP/Rpd3.narrowPeak_narrowPeak845	0.8	17.746	TR				848640	849020	3568	848680	849040	311
				chrIV:411070-411650	Tup1_ChIP/Tup1.narrowPeak_narrowPeak117	1.171	147.924	chrIV:411250-411580	Rpd3_ChIP/Rpd3.narrowPeak_narrowPeak288	0.903	25.156	TR				411070	411650	3529	411250	411580	442
				chrXV:579630-580050	Tup1_ChIP/Tup1.narrowPeak_narrowPeak810	1.164	173.619	chrXV:579610-580010	Rpd3_ChIP/Rpd3.narrowPeak_narrowPeak1798	0.798	21.373	TR				579630	580050	3503	579610	580010	414
				chrXV:216300-216810	Tup1_ChIP/Tup1.narrowPeak_narrowPeak783	0.999	127.889	chrXV:216310-216700	Rpd3_ChIP/Rpd3.narrowPeak_narrowPeak1739	1.035	38.342	TR				216300	216810	3460	216310	216700	786
				chrXV:232030-232410	Tup1_ChIP/Tup1.narrowPeak_narrowPeak784	1.86	182.466	chrXV:232030-232480	Rpd3_ChIP/Rpd3.narrowPeak_narrowPeak1741	1.547	139.842	TR				232030	232410	3374	232030	232480	2883
				chrX:348760-349370	Tup1_ChIP/Tup1.narrowPeak_narrowPeak474	1.537	160.652	chrX:348790-349370	Rpd3_ChIP/Rpd3.narrowPeak_narrowPeak1042	1.09	41.652	TR				348760	349370	3349	348790	349370	929
				chrXII:1012060-1012490	Tup1_ChIP/Tup1.narrowPeak_narrowPeak636	1.065	159.385	chrXII:1011660-1013760	Rpd3_ChIP/Rpd3.narrowPeak_narrowPeak1395	1.552	404.258	TR				1012060	1012490	3273	1011660	1013760	30332
				chrIV:357020-357840	Tup1_ChIP/Tup1.narrowPeak_narrowPeak112	1.636	187.233	chrIV:355670-357830	Rpd3_ChIP/Rpd3.narrowPeak_narrowPeak275	1.086	54.943	TR				357020	357840	3267	355670	357830	4262
				chrV:311400-312220	Tup1_ChIP/Tup1.narrowPeak_narrowPeak269	1.441	135.353	chrV:311240-312230	Rpd3_ChIP/Rpd3.narrowPeak_narrowPeak600	1.074	46.209	TR				311400	312220	3265	311240	312230	982
				chrXII:289610-290090	Tup1_ChIP/Tup1.narrowPeak_narrowPeak581	1.335	141.128	chrXII:289700-290010	Rpd3_ChIP/Rpd3.narrowPeak_narrowPeak1261	0.766	12.645	TR				289610	290090	3264	289700	290010	206
				chrXIV:426870-427340	Tup1_ChIP/Tup1.narrowPeak_narrowPeak735	1.339	142.04	chrXIV:426930-427360	Rpd3_ChIP/Rpd3.narrowPeak_narrowPeak1644	0.628	13.635	TR				426870	427340	3183	426930	427360	272
				chrXIII:653140-653840	Tup1_ChIP/Tup1.narrowPeak_narrowPeak690	1.105	108.113	chrXIII:653240-653820	Rpd3_ChIP/Rpd3.narrowPeak_narrowPeak1524	0.982	52.221	TR				653140	653840	3097	653240	653820	1294
				chrI:141580-142030	Tup1_ChIP/Tup1.narrowPeak_narrowPeak9	1.721	141.111	chrI:139600-141960	Rpd3_ChIP/Rpd3.narrowPeak_narrowPeak28	0.627	19.658	TR				141580	142030	3017	139600	141960	863
				chrX:705100-705590	Tup1_ChIP/Tup1.narrowPeak_narrowPeak496	1.424	137.148	chrX:703260-705540	Rpd3_ChIP/Rpd3.narrowPeak_narrowPeak1100	1.045	39.749	TR				705100	705590	2929	703260	705540	2417
				chrV:342390-342820	Tup1_ChIP/Tup1.narrowPeak_narrowPeak271	1.539	167.973	chrV:342340-342850	Rpd3_ChIP/Rpd3.narrowPeak_narrowPeak610	1.987	355.941	TR				342390	342820	2920	342340	342850	7289
				chrXII:568030-568450	Tup1_ChIP/Tup1.narrowPeak_narrowPeak598	1.692	152.962	chrXII:568120-568370	Rpd3_ChIP/Rpd3.narrowPeak_narrowPeak1305	0.575	6.839	TR				568030	568450	2910	568120	568370	105
				chrXVI:641210-641760	Tup1_ChIP/Tup1.narrowPeak_narrowPeak902	1.435	153.113	chrXVI:641170-641770	Rpd3_ChIP/Rpd3.narrowPeak_narrowPeak2008	1.632	156.728	TR				641210	641760	2889	641170	641770	2996
				chrVI:4510-4870	Tup1_ChIP/Tup1.narrowPeak_narrowPeak290	1.053	125.775	chrVI:4520-4830	Rpd3_ChIP/Rpd3.narrowPeak_narrowPeak654	1.121	74.168	TR				4510	4870	2798	4520	4830	1223
				chrVIII:34450-35050	Tup1_ChIP/Tup1.narrowPeak_narrowPeak401	1.335	112.478	chrVIII:34500-35090	Rpd3_ChIP/Rpd3.narrowPeak_narrowPeak893	1.138	53.688	TR				34450	35050	2733	34500	35090	983
				chrIV:1434400-1434860	Tup1_ChIP/Tup1.narrowPeak_narrowPeak186	1.454	119.552	chrIV:1434400-1434870	Rpd3_ChIP/Rpd3.narrowPeak_narrowPeak435	0.919	29.601	TR				1434400	1434860	2689	1434400	1434870	681
				chrIV:1055910-1056350	Tup1_ChIP/Tup1.narrowPeak_narrowPeak155	1.251	139.521	chrIV:1055410-1056300	Rpd3_ChIP/Rpd3.narrowPeak_narrowPeak380	0.69	19.321	TR				1055910	1056350	2689	1055410	1056300	656
				chrXI:340620-341030	Tup1_ChIP/Tup1.narrowPeak_narrowPeak533	1.523	144.741	chrXI:340560-341020	Rpd3_ChIP/Rpd3.narrowPeak_narrowPeak1165	1.271	73.172	TR				340620	341030	2619	340560	341020	1463
				chrXVI:403890-404660	Tup1_ChIP/Tup1.narrowPeak_narrowPeak880	0.98	82.909	chrXVI:403600-404660	Rpd3_ChIP/Rpd3.narrowPeak_narrowPeak1958	1.392	92.96	TR				403890	404660	2598	403600	404660	2106
				chrVII:856510-857170	Tup1_ChIP/Tup1.narrowPeak_narrowPeak380	1.042	132.899	chrVII:856520-857580	Rpd3_ChIP/Rpd3.narrowPeak_narrowPeak848	0.789	23.506	TR				856510	857170	2510	856520	857580	672
				chrXV:762120-762520	Tup1_ChIP/Tup1.narrowPeak_narrowPeak820	1.178	128.625	chrXV:761640-762510	Rpd3_ChIP/Rpd3.narrowPeak_narrowPeak1823	0.849	22.114	TR				762120	762520	2462	761640	762510	503
				chrIV:1086970-1087380	Tup1_ChIP/Tup1.narrowPeak_narrowPeak158	1.56	114.156	chrIV:1086980-1087400	Rpd3_ChIP/Rpd3.narrowPeak_narrowPeak385	1.221	53.045	TR				1086970	1087380	2338	1086980	1087400	1094
				chrXII:234470-235000	Tup1_ChIP/Tup1.narrowPeak_narrowPeak575	1.467	109.465	chrXII:234610-234970	Rpd3_ChIP/Rpd3.narrowPeak_narrowPeak1247	0.807	21.499	TR				234470	235000	2272	234610	234970	364
				chrII:140420-140910	Tup1_ChIP/Tup1.narrowPeak_narrowPeak29	1.295	118.096	chrII:140420-140830	Rpd3_ChIP/Rpd3.narrowPeak_narrowPeak60	0.906	32.096	TR				140420	140910	2162	140420	140830	587
				chrXV:446730-447100	Tup1_ChIP/Tup1.narrowPeak_narrowPeak803	1.38	87.929	chrXV:446740-447020	Rpd3_ChIP/Rpd3.narrowPeak_narrowPeak1781	0.698	11.675	TR				446730	447100	2140	446740	447020	183
				chrXII:368080-368520	Tup1_ChIP/Tup1.narrowPeak_narrowPeak582	1.104	94.176	chrXII:368000-368500	Rpd3_ChIP/Rpd3.narrowPeak_narrowPeak1270	1.043	52.17	TR				368080	368520	2107	368000	368500	1158
				chrIX:0-300	Tup1_ChIP/Tup1.narrowPeak_narrowPeak192	1.309	109.221	chrIX:0-230	Rpd3_ChIP/Rpd3.narrowPeak_narrowPeak451	0.881	42.685	TR				0	300	2063	0	230	858
				chrXII:5500-5840	Tup1_ChIP/Tup1.narrowPeak_narrowPeak557	1.04	78.552	chrXII:5510-5830	Rpd3_ChIP/Rpd3.narrowPeak_narrowPeak1214	0.846	31.422	TR				5500	5840	1961	5510	5830	829
				chrII:375890-376360	Tup1_ChIP/Tup1.narrowPeak_narrowPeak43	1.157	110.021	chrII:375930-376290	Rpd3_ChIP/Rpd3.narrowPeak_narrowPeak103	0.712	14.497	TR				375890	376360	1855	375930	376290	239
				chrIII:163430-164010	Tup1_ChIP/Tup1.narrowPeak_narrowPeak84	1.299	96.181	chrIII:163390-163940	Rpd3_ChIP/Rpd3.narrowPeak_narrowPeak186	1.028	44.828	TR				163430	164010	1816	163390	163940	902
				chrXI:666470-666800	Tup1_ChIP/Tup1.narrowPeak_narrowPeak555	1.29	82.267	chrXI:666150-666790	Rpd3_ChIP/Rpd3.narrowPeak_narrowPeak1211	0.854	23.862	TR				666470	666800	1715	666150	666790	914
				chrVII:882780-884220	Tup1_ChIP/Tup1.narrowPeak_narrowPeak382	1.174	85.907	chrVII:882730-883890	Rpd3_ChIP/Rpd3.narrowPeak_narrowPeak854	1.975	193.837	TR				882780	884220	1693	882730	883890	3100
				chrV:284610-285100	Tup1_ChIP/Tup1.narrowPeak_narrowPeak264	1.032	95.654	chrV:284600-285140	Rpd3_ChIP/Rpd3.narrowPeak_narrowPeak590	1.319	102.238	TR				284610	285100	1678	284600	285140	2002
				chrXIII:5330-5710	Tup1_ChIP/Tup1.narrowPeak_narrowPeak640	1.061	58.734	chrXIII:5360-5650	Rpd3_ChIP/Rpd3.narrowPeak_narrowPeak1408	0.749	16.326	TR				5330	5710	1622	5360	5650	413
				chrII:391480-391890	Tup1_ChIP/Tup1.narrowPeak_narrowPeak45	1.052	89.066	chrII:391520-391810	Rpd3_ChIP/Rpd3.narrowPeak_narrowPeak107	0.676	10.736	TR				391480	391890	1564	391520	391810	174
				chrX:608570-609360	Tup1_ChIP/Tup1.narrowPeak_narrowPeak488	1.025	47.285	chrX:608520-609460	Rpd3_ChIP/Rpd3.narrowPeak_narrowPeak1086	1.226	71.657	TR				608570	609360	1546	608520	609460	2218
				chrVII:443310-443920	Tup1_ChIP/Tup1.narrowPeak_narrowPeak340	1.317	87.016	chrVII:443320-443720	Rpd3_ChIP/Rpd3.narrowPeak_narrowPeak764	0.545	10.035	TR				443310	443920	1527	443320	443720	198
				chrXVI:339360-339910	Tup1_ChIP/Tup1.narrowPeak_narrowPeak877	1.113	79.082	chrXVI:339370-340880	Rpd3_ChIP/Rpd3.narrowPeak_narrowPeak1948	1.542	127.906	TR				339360	339910	1508	339370	340880	5267
				chrXV:825500-826190	Tup1_ChIP/Tup1.narrowPeak_narrowPeak825	1.11	69.714	chrXV:825680-826140	Rpd3_ChIP/Rpd3.narrowPeak_narrowPeak1831	0.435	5.322	TR				825500	826190	1498	825680	826140	108
				chrV:225430-225730	Tup1_ChIP/Tup1.narrowPeak_narrowPeak251	1.56	90.451	chrV:225450-225720	Rpd3_ChIP/Rpd3.narrowPeak_narrowPeak577	1.151	34.044	TR				225430	225730	1493	225450	225720	544
				chrIV:550810-551300	Tup1_ChIP/Tup1.narrowPeak_narrowPeak129	1.06	74.756	chrIV:550830-551190	Rpd3_ChIP/Rpd3.narrowPeak_narrowPeak312	0.533	8.771	TR				550810	551300	1477	550830	551190	159
				chrII:251160-251710	Tup1_ChIP/Tup1.narrowPeak_narrowPeak35	0.878	75.36	chrII:251310-251600	Rpd3_ChIP/Rpd3.narrowPeak_narrowPeak78	0.531	8.115	TR				251160	251710	1469	251310	251600	124
				chrXVI:425230-425670	Tup1_ChIP/Tup1.narrowPeak_narrowPeak882	0.794	76.113	chrXVI:424870-425520	Rpd3_ChIP/Rpd3.narrowPeak_narrowPeak1962	0.432	6.341	TR				425230	425670	1467	424870	425520	122
				chrXI:428810-429160	Tup1_ChIP/Tup1.narrowPeak_narrowPeak536	1.498	76.546	chrXI:428860-429190	Rpd3_ChIP/Rpd3.narrowPeak_narrowPeak1179	0.882	21.901	TR				428810	429160	1453	428860	429190	409
				chrXV:83140-83500	Tup1_ChIP/Tup1.narrowPeak_narrowPeak773	1.405	91.434	chrXV:83120-83490	Rpd3_ChIP/Rpd3.narrowPeak_narrowPeak1718	1.163	50.786	TR				83140	83500	1414	83120	83490	937
				chrVII:576500-576990	Tup1_ChIP/Tup1.narrowPeak_narrowPeak353	1.074	73.346	chrVII:576490-576970	Rpd3_ChIP/Rpd3.narrowPeak_narrowPeak791	1.068	51.943	TR				576500	576990	1350	576490	576970	1023
				chrXIV:663750-664100	Tup1_ChIP/Tup1.narrowPeak_narrowPeak755	1.318	72.934	chrXIV:663780-664090	Rpd3_ChIP/Rpd3.narrowPeak_narrowPeak1692	0.714	14.622	TR				663750	664100	1320	663780	664090	265
				chrVII:480660-482700	Tup1_ChIP/Tup1.narrowPeak_narrowPeak345	0.715	39.971	chrVII:479960-482700	Rpd3_ChIP/Rpd3.narrowPeak_narrowPeak774	1.242	67.946	TR				480660	482700	1318	479960	482700	2242
				chrXIV:6400-6790	Tup1_ChIP/Tup1.narrowPeak_narrowPeak707	0.68	34.521	chrXIV:6460-6690	Rpd3_ChIP/Rpd3.narrowPeak_narrowPeak1567	0.754	25.239	TR				6400	6790	1280	6460	6690	542
				chrV:441960-442560	Tup1_ChIP/Tup1.narrowPeak_narrowPeak281	1.08	68.629	chrV:441890-442600	Rpd3_ChIP/Rpd3.narrowPeak_narrowPeak636	1.58	140.507	TR				441960	442560	1273	441890	442600	2738
				chrX:455090-455370	Tup1_ChIP/Tup1.narrowPeak_narrowPeak480	1.139	58.424	chrX:455050-455430	Rpd3_ChIP/Rpd3.narrowPeak_narrowPeak1061	1.065	46.036	TR				455090	455370	1255	455050	455430	932
				chrVIII:236300-236620	Tup1_ChIP/Tup1.narrowPeak_narrowPeak423	1.043	62.915	chrVIII:235120-236620	Rpd3_ChIP/Rpd3.narrowPeak_narrowPeak932	0.746	14.551	TR				236300	236620	1236	235120	236620	437
				chrXII:838040-839780	Tup1_ChIP/Tup1.narrowPeak_narrowPeak627	0.909	71.447	chrXII:838000-839790	Rpd3_ChIP/Rpd3.narrowPeak_narrowPeak1365	1.633	171.656	TR				838040	839780	1235	838000	839790	3846
				chrII:477670-478970	Tup1_ChIP/Tup1.narrowPeak_narrowPeak54	1.1	77.151	chrII:477640-479030	Rpd3_ChIP/Rpd3.narrowPeak_narrowPeak129	2.066	106.484	TR				477670	478970	1218	477640	479030	4059
				chrVI:95410-95860	Tup1_ChIP/Tup1.narrowPeak_narrowPeak297	0.902	55.026	chrVI:95280-95930	Rpd3_ChIP/Rpd3.narrowPeak_narrowPeak666	1.323	85.815	TR				95410	95860	1200	95280	95930	1742
				chrXII:282880-283540	Tup1_ChIP/Tup1.narrowPeak_narrowPeak580	1.059	66.036	chrXII:282840-283610	Rpd3_ChIP/Rpd3.narrowPeak_narrowPeak1258	1.913	186.45	TR				282880	283540	1174	282840	283610	3560
				chrXVI:927760-928570	Tup1_ChIP/Tup1.narrowPeak_narrowPeak926	1.154	56.337	chrXVI:927810-928500	Rpd3_ChIP/Rpd3.narrowPeak_narrowPeak2062	0.617	11.705	TR				927760	928570	1162	927810	928500	230
				chrXI:463290-463770	Tup1_ChIP/Tup1.narrowPeak_narrowPeak539	0.939	72.404	chrXI:463030-463880	Rpd3_ChIP/Rpd3.narrowPeak_narrowPeak1183	0.961	55.071	TR				463290	463770	1133	463030	463880	1823
				chrVIII:35310-36030	Tup1_ChIP/Tup1.narrowPeak_narrowPeak402	0.964	64.06	chrVIII:35270-36070	Rpd3_ChIP/Rpd3.narrowPeak_narrowPeak894	1.702	171.958	TR				35310	36030	1096	35270	36070	3166
				chrXIV:302690-303360	Tup1_ChIP/Tup1.narrowPeak_narrowPeak728	1.092	60.319	chrXIV:302650-303400	Rpd3_ChIP/Rpd3.narrowPeak_narrowPeak1623	1.686	131.045	TR				302690	303360	1072	302650	303400	2568
				chrXII:232370-234160	Tup1_ChIP/Tup1.narrowPeak_narrowPeak574	0.774	52.876	chrXII:232240-234150	Rpd3_ChIP/Rpd3.narrowPeak_narrowPeak1246	1.52	154.292	TR				232370	234160	1070	232240	234150	2610
				chrIV:366120-366540	Tup1_ChIP/Tup1.narrowPeak_narrowPeak113	0.91	62.04	chrIV:366160-366490	Rpd3_ChIP/Rpd3.narrowPeak_narrowPeak279	0.773	15.163	TR				366120	366540	1060	366160	366490	268
				chrXVI:74970-75480	Tup1_ChIP/Tup1.narrowPeak_narrowPeak859	0.788	48.191	chrXVI:74900-76660	Rpd3_ChIP/Rpd3.narrowPeak_narrowPeak1899	0.931	35.836	TR				74970	75480	1037	74900	76660	898
				chrV:354790-355360	Tup1_ChIP/Tup1.narrowPeak_narrowPeak272	1.212	58.098	chrV:354780-355340	Rpd3_ChIP/Rpd3.narrowPeak_narrowPeak614	1.09	45.58	TR				354790	355360	1036	354780	355340	969
				chrXIII:652360-652900	Tup1_ChIP/Tup1.narrowPeak_narrowPeak689	1.153	47.91	chrXIII:652360-652950	Rpd3_ChIP/Rpd3.narrowPeak_narrowPeak1523	0.856	22.424	TR				652360	652900	1023	652360	652950	431
				chrXIII:169990-170420	Tup1_ChIP/Tup1.narrowPeak_narrowPeak650	0.888	48.353	chrXIII:170040-171230	Rpd3_ChIP/Rpd3.narrowPeak_narrowPeak1433	1.077	36.224	TR				169990	170420	1021	170040	171230	809
				chrXI:364470-365200	Tup1_ChIP/Tup1.narrowPeak_narrowPeak535	1.203	52.941	chrXI:364460-365230	Rpd3_ChIP/Rpd3.narrowPeak_narrowPeak1171	1.02	32.519	TR				364470	365200	1001	364460	365230	548
				chrXII:65400-65760	Tup1_ChIP/Tup1.narrowPeak_narrowPeak561	1.126	54.037	chrXII:64220-66040	Rpd3_ChIP/Rpd3.narrowPeak_narrowPeak1223	0.767	7.236	TR				65400	65760	999	64220	66040	3241
				chrIV:835770-836200	Tup1_ChIP/Tup1.narrowPeak_narrowPeak142	0.937	55.306	chrIV:835810-836180	Rpd3_ChIP/Rpd3.narrowPeak_narrowPeak352	0.771	17.013	TR				835770	836200	997	835810	836180	335
				chrVIII:451350-452630	Tup1_ChIP/Tup1.narrowPeak_narrowPeak437	1.024	60.986	chrVIII:451300-453110	Rpd3_ChIP/Rpd3.narrowPeak_narrowPeak960	1.451	112.353	TR				451350	452630	956	451300	453110	3194
				chrXIV:478010-478360	Tup1_ChIP/Tup1.narrowPeak_narrowPeak738	1.103	49.346	chrXIV:477250-478350	Rpd3_ChIP/Rpd3.narrowPeak_narrowPeak1651	0.675	10.885	TR				478010	478360	929	477250	478350	202
				chrX:227680-228380	Tup1_ChIP/Tup1.narrowPeak_narrowPeak470	1.198	45.548	chrX:227690-228370	Rpd3_ChIP/Rpd3.narrowPeak_narrowPeak1021	0.896	22.241	TR				227680	228380	900	227690	228370	427
				chrXV:159640-160660	Tup1_ChIP/Tup1.narrowPeak_narrowPeak781	0.93	52.55	chrXV:159570-160690	Rpd3_ChIP/Rpd3.narrowPeak_narrowPeak1736	1.894	180.306	TR				159640	160660	897	159570	160690	2765
				chrIX:314740-315110	Tup1_ChIP/Tup1.narrowPeak_narrowPeak215	1.134	43.243	chrIX:314660-315310	Rpd3_ChIP/Rpd3.narrowPeak_narrowPeak505	1.177	61.574	TR				314740	315110	895	314660	315310	1565
				chrXIV:501140-501660	Tup1_ChIP/Tup1.narrowPeak_narrowPeak742	0.912	34.429	chrXIV:501210-502780	Rpd3_ChIP/Rpd3.narrowPeak_narrowPeak1660	1.066	35.437	TR				501140	501660	875	501210	502780	513
				chrVII:310780-311960	Tup1_ChIP/Tup1.narrowPeak_narrowPeak324	1.265	49.846	chrVII:310760-312030	Rpd3_ChIP/Rpd3.narrowPeak_narrowPeak734	1.506	86.151	TR				310780	311960	869	310760	312030	1505
				chrXII:784230-784650	Tup1_ChIP/Tup1.narrowPeak_narrowPeak618	1.003	43.611	chrXII:783800-784630	Rpd3_ChIP/Rpd3.narrowPeak_narrowPeak1344	0.867	23.503	TR				784230	784650	866	783800	784630	700
				chrXVI:821840-822430	Tup1_ChIP/Tup1.narrowPeak_narrowPeak914	0.802	36.271	chrXVI:821770-822390	Rpd3_ChIP/Rpd3.narrowPeak_narrowPeak2039	0.81	25.542	TR				821840	822430	866	821770	822390	584
				chrIX:142480-142800	Tup1_ChIP/Tup1.narrowPeak_narrowPeak204	1.337	52.113	chrIX:142500-142780	Rpd3_ChIP/Rpd3.narrowPeak_narrowPeak475	0.833	15.726	TR				142480	142800	859	142500	142780	266
				chrV:86450-86780	Tup1_ChIP/Tup1.narrowPeak_narrowPeak237	1.049	48.054	chrV:86420-87190	Rpd3_ChIP/Rpd3.narrowPeak_narrowPeak544	0.821	30.013	TR				86450	86780	837	86420	87190	980
				chrXIII:759030-759510	Tup1_ChIP/Tup1.narrowPeak_narrowPeak696	0.769	40.501	chrXIII:758970-761430	Rpd3_ChIP/Rpd3.narrowPeak_narrowPeak1541	0.865	28.451	TR				759030	759510	830	758970	761430	1237
				chrIV:230640-230950	Tup1_ChIP/Tup1.narrowPeak_narrowPeak104	1.097	44.052	chrIV:230680-231100	Rpd3_ChIP/Rpd3.narrowPeak_narrowPeak250	0.578	12.575	TR				230640	230950	789	230680	231100	272
				chrX:73700-74630	Tup1_ChIP/Tup1.narrowPeak_narrowPeak455	0.86	27.351	chrX:73680-74690	Rpd3_ChIP/Rpd3.narrowPeak_narrowPeak989	1.217	62.615	TR				73700	74630	778	73680	74690	1554
				chrII:405790-406170	Tup1_ChIP/Tup1.narrowPeak_narrowPeak49	1.24	44.63	chrII:405790-406210	Rpd3_ChIP/Rpd3.narrowPeak_narrowPeak113	1.088	39.985	TR				405790	406170	778	405790	406210	765
				chrXV:407650-408100	Tup1_ChIP/Tup1.narrowPeak_narrowPeak798	0.848	37.096	chrXV:407610-408130	Rpd3_ChIP/Rpd3.narrowPeak_narrowPeak1770	0.903	25.695	TR				407650	408100	761	407610	408130	486
				chrI:165380-165860	Tup1_ChIP/Tup1.narrowPeak_narrowPeak11	0.588	42.455	chrI:165370-165800	Rpd3_ChIP/Rpd3.narrowPeak_narrowPeak32	0.59	19.172	TR				165380	165860	760	165370	165800	297
				chrVII:370930-371510	Tup1_ChIP/Tup1.narrowPeak_narrowPeak330	0.865	49.702	chrVII:370930-371570	Rpd3_ChIP/Rpd3.narrowPeak_narrowPeak748	0.859	25.543	TR				370930	371510	747	370930	371570	507
				chrXI:326460-327520	Tup1_ChIP/Tup1.narrowPeak_narrowPeak531	0.954	47.017	chrXI:326430-327540	Rpd3_ChIP/Rpd3.narrowPeak_narrowPeak1160	1.761	141.481	TR				326460	327520	729	326430	327540	2263
				chrXIII:259010-259310	Tup1_ChIP/Tup1.narrowPeak_narrowPeak656	1.117	37.483	chrXIII:258920-259320	Rpd3_ChIP/Rpd3.narrowPeak_narrowPeak1456	0.745	26.198	TR				259010	259310	713	258920	259320	536
				chrXVI:809780-810260	Tup1_ChIP/Tup1.narrowPeak_narrowPeak913	0.496	38.266	chrXVI:809770-810210	Rpd3_ChIP/Rpd3.narrowPeak_narrowPeak2037	0.564	18.138	TR				809780	810260	694	809770	810210	259
				chrVII:423040-423460	Tup1_ChIP/Tup1.narrowPeak_narrowPeak336	1.036	36.002	chrVII:423050-423370	Rpd3_ChIP/Rpd3.narrowPeak_narrowPeak758	0.752	13.764	TR				423040	423460	676	423050	423370	210
				chrXII:514830-515140	Tup1_ChIP/Tup1.narrowPeak_narrowPeak593	1.073	38.158	chrXII:514800-516450	Rpd3_ChIP/Rpd3.narrowPeak_narrowPeak1295	0.928	45.853	TR				514830	515140	675	514800	516450	835
				chrVII:598820-599230	Tup1_ChIP/Tup1.narrowPeak_narrowPeak355	0.868	38.307	chrVII:598810-600530	Rpd3_ChIP/Rpd3.narrowPeak_narrowPeak794	0.676	36.864	TR				598820	599230	668	598810	600530	2012
				chrXVI:338770-339100	Tup1_ChIP/Tup1.narrowPeak_narrowPeak876	1.151	36.945	chrXVI:338750-339100	Rpd3_ChIP/Rpd3.narrowPeak_narrowPeak1947	1.041	32.233	TR				338770	339100	663	338750	339100	588
				chrXV:832250-832650	Tup1_ChIP/Tup1.narrowPeak_narrowPeak826	0.853	34.609	chrXV:832180-833200	Rpd3_ChIP/Rpd3.narrowPeak_narrowPeak1836	0.73	17.173	TR				832250	832650	650	832180	833200	572
				chrXIII:253210-253610	Tup1_ChIP/Tup1.narrowPeak_narrowPeak655	0.856	31.623	chrXIII:253290-253640	Rpd3_ChIP/Rpd3.narrowPeak_narrowPeak1455	0.784	17.768	TR				253210	253610	634	253290	253640	334
				chrXVI:303170-304090	Tup1_ChIP/Tup1.narrowPeak_narrowPeak875	0.899	35.561	chrXVI:303100-304130	Rpd3_ChIP/Rpd3.narrowPeak_narrowPeak1941	1.613	131.217	TR				303170	304090	629	303100	304130	2503
				chrX:651990-652550	Tup1_ChIP/Tup1.narrowPeak_narrowPeak491	0.88	37.624	chrX:651940-652600	Rpd3_ChIP/Rpd3.narrowPeak_narrowPeak1095	1.598	121.373	TR				651990	652550	616	651940	652600	2338
				chrVII:785390-785900	Tup1_ChIP/Tup1.narrowPeak_narrowPeak373	0.624	21.226	chrVII:785380-785920	Rpd3_ChIP/Rpd3.narrowPeak_narrowPeak831	0.694	17.651	TR				785390	785900	599	785380	785920	323
				chrXIII:37650-38010	Tup1_ChIP/Tup1.narrowPeak_narrowPeak642	0.918	26.493	chrXIII:37620-37950	Rpd3_ChIP/Rpd3.narrowPeak_narrowPeak1414	0.622	9.221	TR				37650	38010	598	37620	37950	167
				chrIV:555810-556410	Tup1_ChIP/Tup1.narrowPeak_narrowPeak130	0.9	37.033	chrIV:555780-556440	Rpd3_ChIP/Rpd3.narrowPeak_narrowPeak314	1.462	102.516	TR				555810	556410	596	555780	556440	1980
				chrVII:319660-320020	Tup1_ChIP/Tup1.narrowPeak_narrowPeak325	1.104	32.779	chrVII:319660-320030	Rpd3_ChIP/Rpd3.narrowPeak_narrowPeak736	0.969	22.476	TR				319660	320020	590	319660	320030	388
				chrV:138960-139700	Tup1_ChIP/Tup1.narrowPeak_narrowPeak243	0.926	37.064	chrV:138930-139720	Rpd3_ChIP/Rpd3.narrowPeak_narrowPeak554	1.496	98.232	TR				138960	139700	588	138930	139720	1724
				chrV:176970-177420	Tup1_ChIP/Tup1.narrowPeak_narrowPeak248	0.942	29.625	chrV:176990-177470	Rpd3_ChIP/Rpd3.narrowPeak_narrowPeak563	0.882	25.867	TR				176970	177420	578	176990	177470	517
				chrXII:481130-481650	Tup1_ChIP/Tup1.narrowPeak_narrowPeak591	0.525	21.172	chrXII:481120-481590	Rpd3_ChIP/Rpd3.narrowPeak_narrowPeak1288	0.396	5.285	TR				481130	481650	576	481120	481590	123
				chrXVI:286330-286690	Tup1_ChIP/Tup1.narrowPeak_narrowPeak872	1.091	31.074	chrXVI:286190-286710	Rpd3_ChIP/Rpd3.narrowPeak_narrowPeak1936	1.136	57.082	TR				286330	286690	571	286190	286710	1348
				chrVI:82020-83650	Tup1_ChIP/Tup1.narrowPeak_narrowPeak296	0.341	11.02	chrVI:82660-83680	Rpd3_ChIP/Rpd3.narrowPeak_narrowPeak663	0.512	5.266	TR				82020	83650	559	82660	83680	107
				chrV:448540-449060	Tup1_ChIP/Tup1.narrowPeak_narrowPeak282	0.514	21.215	chrV:448560-448990	Rpd3_ChIP/Rpd3.narrowPeak_narrowPeak639	0.408	5.469	TR				448540	449060	553	448560	448990	101
				chrXII:198730-199630	Tup1_ChIP/Tup1.narrowPeak_narrowPeak571	0.739	27.42	chrXII:198600-199830	Rpd3_ChIP/Rpd3.narrowPeak_narrowPeak1243	1.385	80.019	TR				198730	199630	542	198600	199830	2049
				chrXV:28710-29270	Tup1_ChIP/Tup1.narrowPeak_narrowPeak768	0.693	37.164	chrXV:28690-32110	Rpd3_ChIP/Rpd3.narrowPeak_narrowPeak1708	0.777	17.349	TR				28710	29270	538	28690	32110	835
				chrVII:536090-536550	Tup1_ChIP/Tup1.narrowPeak_narrowPeak349	0.489	32.779	chrVII:536130-536550	Rpd3_ChIP/Rpd3.narrowPeak_narrowPeak781	0.525	20.643	TR				536090	536550	534	536130	536550	328
				chrXII:677810-678080	Tup1_ChIP/Tup1.narrowPeak_narrowPeak607	0.915	32.528	chrXII:677750-678090	Rpd3_ChIP/Rpd3.narrowPeak_narrowPeak1326	0.845	23.252	TR				677810	678080	529	677750	678090	420
				chrIII:225200-225500	Tup1_ChIP/Tup1.narrowPeak_narrowPeak87	0.926	31.171	chrIII:225060-227110	Rpd3_ChIP/Rpd3.narrowPeak_narrowPeak197	0.583	27.184	TR				225200	225500	525	225060	227110	1427
				chrVII:771960-772260	Tup1_ChIP/Tup1.narrowPeak_narrowPeak370	1.072	31.454	chrVII:771990-772250	Rpd3_ChIP/Rpd3.narrowPeak_narrowPeak827	0.733	12.163	TR				771960	772260	524	771990	772250	184
				chrXIV:137890-138440	Tup1_ChIP/Tup1.narrowPeak_narrowPeak715	0.806	24.361	chrXIV:138130-138400	Rpd3_ChIP/Rpd3.narrowPeak_narrowPeak1596	0.642	8.783	TR				137890	138440	524	138130	138400	142
				chrIX:53690-54050	Tup1_ChIP/Tup1.narrowPeak_narrowPeak198	0.668	24.862	chrIX:53360-54600	Rpd3_ChIP/Rpd3.narrowPeak_narrowPeak461	0.966	34.672	TR				53690	54050	522	53360	54600	1109
				chrX:355280-355680	Tup1_ChIP/Tup1.narrowPeak_narrowPeak475	0.753	29.431	chrX:355270-355800	Rpd3_ChIP/Rpd3.narrowPeak_narrowPeak1043	1.12	50.381	TR				355280	355680	522	355270	355800	951
				chrX:374330-374690	Tup1_ChIP/Tup1.narrowPeak_narrowPeak477	1.068	28.311	chrX:374300-374720	Rpd3_ChIP/Rpd3.narrowPeak_narrowPeak1047	0.877	33.282	TR				374330	374690	514	374300	374720	645
				chrXII:202000-202540	Tup1_ChIP/Tup1.narrowPeak_narrowPeak572	0.823	26.886	chrXII:201940-202630	Rpd3_ChIP/Rpd3.narrowPeak_narrowPeak1244	1.501	120.904	TR				202000	202540	512	201940	202630	2495
				chrXV:0-230	Tup1_ChIP/Tup1.narrowPeak_narrowPeak762	0.925	25.531	chrXV:20-530	Rpd3_ChIP/Rpd3.narrowPeak_narrowPeak1705	0.726	13.47	TR				0	230	511	20	530	266
				chrXI:202920-203270	Tup1_ChIP/Tup1.narrowPeak_narrowPeak518	1.054	27.715	chrXI:202920-203360	Rpd3_ChIP/Rpd3.narrowPeak_narrowPeak1137	0.559	32.236	TR				202920	203270	501	202920	203360	693
				chrV:335510-335840	Tup1_ChIP/Tup1.narrowPeak_narrowPeak270	0.676	27.023	chrV:335460-335860	Rpd3_ChIP/Rpd3.narrowPeak_narrowPeak606	0.591	12.69	TR				335510	335840	500	335460	335860	247
				chrXII:498900-499380	Tup1_ChIP/Tup1.narrowPeak_narrowPeak592	0.894	33.816	chrXII:498890-499410	Rpd3_ChIP/Rpd3.narrowPeak_narrowPeak1290	1.393	81.825	TR				498900	499380	499	498890	499410	1584
				chrV:117640-118150	Tup1_ChIP/Tup1.narrowPeak_narrowPeak240	0.699	28.865	chrV:117610-118230	Rpd3_ChIP/Rpd3.narrowPeak_narrowPeak550	1.368	79.685	TR				117640	118150	499	117610	118230	1437
				chrXVI:581870-582200	Tup1_ChIP/Tup1.narrowPeak_narrowPeak895	0.996	27.099	chrXVI:581860-582220	Rpd3_ChIP/Rpd3.narrowPeak_narrowPeak1996	1.009	25.772	TR				581870	582200	497	581860	582220	438
				chrVII:277610-278350	Tup1_ChIP/Tup1.narrowPeak_narrowPeak322	0.815	28.483	chrVII:277550-278490	Rpd3_ChIP/Rpd3.narrowPeak_narrowPeak728	1.395	87.225	TR				277610	278350	492	277550	278490	1801
				chrXIV:547030-547780	Tup1_ChIP/Tup1.narrowPeak_narrowPeak745	0.832	20.377	chrXIV:547040-547680	Rpd3_ChIP/Rpd3.narrowPeak_narrowPeak1669	0.696	17.593	TR				547030	547780	490	547040	547680	550
				chrXVI:171050-171540	Tup1_ChIP/Tup1.narrowPeak_narrowPeak862	0.885	23.028	chrXVI:170930-171680	Rpd3_ChIP/Rpd3.narrowPeak_narrowPeak1917	1.268	62.659	TR				171050	171540	488	170930	171680	1550
				chrII:193590-193860	Tup1_ChIP/Tup1.narrowPeak_narrowPeak32	0.705	28.252	chrII:192830-194040	Rpd3_ChIP/Rpd3.narrowPeak_narrowPeak70	1.347	153.7	TR				193590	193860	487	192830	194040	6478
				chrV:303460-304860	Tup1_ChIP/Tup1.narrowPeak_narrowPeak267	0.77	17.45	chrV:303790-305570	Rpd3_ChIP/Rpd3.narrowPeak_narrowPeak597	1.206	52.052	TR				303460	304860	486	303790	305570	1227
				chrX:139520-140190	Tup1_ChIP/Tup1.narrowPeak_narrowPeak462	0.779	19.809	chrX:139500-140210	Rpd3_ChIP/Rpd3.narrowPeak_narrowPeak1003	0.919	25.953	TR				139520	140190	480	139500	140210	574
				chrIV:541390-541890	Tup1_ChIP/Tup1.narrowPeak_narrowPeak125	0.937	29.773	chrIV:541420-541830	Rpd3_ChIP/Rpd3.narrowPeak_narrowPeak309	0.748	16.68	TR				541390	541890	480	541420	541830	285
				chrIV:156040-156330	Tup1_ChIP/Tup1.narrowPeak_narrowPeak102	1.044	26.884	chrIV:156080-156330	Rpd3_ChIP/Rpd3.narrowPeak_narrowPeak236	0.711	11.089	TR				156040	156330	476	156080	156330	180
				chrIV:1206980-1207470	Tup1_ChIP/Tup1.narrowPeak_narrowPeak167	0.493	20.515	chrIV:1207010-1207530	Rpd3_ChIP/Rpd3.narrowPeak_narrowPeak400	0.565	9.885	TR				1206980	1207470	474	1207010	1207530	203
				chrV:431110-431440	Tup1_ChIP/Tup1.narrowPeak_narrowPeak279	1.032	26.158	chrV:431080-431470	Rpd3_ChIP/Rpd3.narrowPeak_narrowPeak634	1.121	34.296	TR				431110	431440	472	431080	431470	638
				chrVII:959940-961100	Tup1_ChIP/Tup1.narrowPeak_narrowPeak386	0.756	18.293	chrVII:959940-961140	Rpd3_ChIP/Rpd3.narrowPeak_narrowPeak865	0.988	27.9	TR				959940	961100	472	959940	961140	552
				chrIII:123500-123790	Tup1_ChIP/Tup1.narrowPeak_narrowPeak79	0.805	26.51	chrIII:123380-123830	Rpd3_ChIP/Rpd3.narrowPeak_narrowPeak182	0.923	33.277	TR				123500	123790	468	123380	123830	616
				chrIII:227880-228200	Tup1_ChIP/Tup1.narrowPeak_narrowPeak88	0.91	27.033	chrIII:227820-229170	Rpd3_ChIP/Rpd3.narrowPeak_narrowPeak198	1.334	142.992	TR				227880	228200	466	227820	229170	6944
				chrX:478390-478840	Tup1_ChIP/Tup1.narrowPeak_narrowPeak482	0.553	32.393	chrX:478440-478850	Rpd3_ChIP/Rpd3.narrowPeak_narrowPeak1068	0.514	17.224	TR				478390	478840	461	478440	478850	256
				chrV:435630-435920	Tup1_ChIP/Tup1.narrowPeak_narrowPeak280	1.037	26.089	chrV:435630-435920	Rpd3_ChIP/Rpd3.narrowPeak_narrowPeak635	0.872	18.513	TR				435630	435920	455	435630	435920	337
				chrIV:229820-230450	Tup1_ChIP/Tup1.narrowPeak_narrowPeak103	0.87	24.129	chrIV:229870-230500	Rpd3_ChIP/Rpd3.narrowPeak_narrowPeak249	1.073	45.576	TR				229820	230450	444	229870	230500	815
				chrXI:578810-579170	Tup1_ChIP/Tup1.narrowPeak_narrowPeak546	0.98	23.466	chrXI:578800-579200	Rpd3_ChIP/Rpd3.narrowPeak_narrowPeak1202	0.842	16.076	TR				578810	579170	442	578800	579200	312
				chrXV:288250-288730	Tup1_ChIP/Tup1.narrowPeak_narrowPeak790	0.623	18.463	chrXV:288230-288640	Rpd3_ChIP/Rpd3.narrowPeak_narrowPeak1754	0.831	24.195	TR				288250	288730	440	288230	288640	487
				chrIV:410280-410630	Tup1_ChIP/Tup1.narrowPeak_narrowPeak116	0.877	23.383	chrIV:410250-410710	Rpd3_ChIP/Rpd3.narrowPeak_narrowPeak287	0.707	17.629	TR				410280	410630	434	410250	410710	325
				chrVIII:74610-74930	Tup1_ChIP/Tup1.narrowPeak_narrowPeak409	0.917	25.163	chrVIII:74610-74910	Rpd3_ChIP/Rpd3.narrowPeak_narrowPeak903	0.698	11.417	TR				74610	74930	434	74610	74910	189
				chrXVI:405130-406000	Tup1_ChIP/Tup1.narrowPeak_narrowPeak881	0.9	23.423	chrXVI:405080-406540	Rpd3_ChIP/Rpd3.narrowPeak_narrowPeak1959	0.964	33.737	TR				405130	406000	429	405080	406540	692
				chrIV:1236570-1237290	Tup1_ChIP/Tup1.narrowPeak_narrowPeak168	0.843	19.978	chrIV:1236510-1237430	Rpd3_ChIP/Rpd3.narrowPeak_narrowPeak404	1.325	63.962	TR				1236570	1237290	420	1236510	1237430	1423
				chrIII:137810-138910	Tup1_ChIP/Tup1.narrowPeak_narrowPeak81	0.611	18.849	chrIII:137740-138990	Rpd3_ChIP/Rpd3.narrowPeak_narrowPeak184	1.642	118.735	TR				137810	138910	419	137740	138990	1929
				chrVII:166100-166390	Tup1_ChIP/Tup1.narrowPeak_narrowPeak317	0.872	22.534	chrVII:165970-166440	Rpd3_ChIP/Rpd3.narrowPeak_narrowPeak716	1.074	56.731	TR				166100	166390	417	165970	166440	1201
				chrXV:93340-93920	Tup1_ChIP/Tup1.narrowPeak_narrowPeak775	0.87	23.248	chrXV:93100-94480	Rpd3_ChIP/Rpd3.narrowPeak_narrowPeak1723	0.985	33.542	TR				93340	93920	406	93100	94480	1291
				chrXI:308080-308370	Tup1_ChIP/Tup1.narrowPeak_narrowPeak527	0.907	21.039	chrXI:308030-308420	Rpd3_ChIP/Rpd3.narrowPeak_narrowPeak1157	0.845	18.917	TR				308080	308370	394	308030	308420	330
				chrVII:254280-255320	Tup1_ChIP/Tup1.narrowPeak_narrowPeak321	0.667	17.494	chrVII:254380-255620	Rpd3_ChIP/Rpd3.narrowPeak_narrowPeak725	1.23	71.252	TR				254280	255320	392	254380	255620	1907
				chrXV:110890-111150	Tup1_ChIP/Tup1.narrowPeak_narrowPeak779	0.938	22.966	chrXV:110860-111180	Rpd3_ChIP/Rpd3.narrowPeak_narrowPeak1728	1.258	48.465	TR				110890	111150	387	110860	111180	852
				chrXI:163670-164360	Tup1_ChIP/Tup1.narrowPeak_narrowPeak516	0.687	21.281	chrXI:163530-164400	Rpd3_ChIP/Rpd3.narrowPeak_narrowPeak1132	1.395	75.122	TR				163670	164360	383	163530	164400	1594
				chrXVI:769140-769440	Tup1_ChIP/Tup1.narrowPeak_narrowPeak909	0.882	19.356	chrXVI:769110-769450	Rpd3_ChIP/Rpd3.narrowPeak_narrowPeak2030	1.102	30.992	TR				769140	769440	383	769110	769450	539
				chrXII:1018170-1018910	Tup1_ChIP/Tup1.narrowPeak_narrowPeak637	0.806	19.581	chrXII:1018090-1018940	Rpd3_ChIP/Rpd3.narrowPeak_narrowPeak1398	1.15	53.918	TR				1018170	1018910	382	1018090	1018940	1028
				chrXVI:56000-56390	Tup1_ChIP/Tup1.narrowPeak_narrowPeak856	0.879	21.596	chrXVI:55930-56400	Rpd3_ChIP/Rpd3.narrowPeak_narrowPeak1890	0.851	25.407	TR				56000	56390	381	55930	56400	462
				chrXI:612910-613510	Tup1_ChIP/Tup1.narrowPeak_narrowPeak549	0.613	16.205	chrXI:612790-613900	Rpd3_ChIP/Rpd3.narrowPeak_narrowPeak1204	1.067	39.077	TR				612910	613510	377	612790	613900	910
				chrXVI:527060-527320	Tup1_ChIP/Tup1.narrowPeak_narrowPeak890	0.619	17.539	chrXVI:526980-527350	Rpd3_ChIP/Rpd3.narrowPeak_narrowPeak1985	0.557	7.61	TR				527060	527320	369	526980	527350	127
				chrXI:0-230	Tup1_ChIP/Tup1.narrowPeak_narrowPeak500	0.855	19.448	chrXI:30-430	Rpd3_ChIP/Rpd3.narrowPeak_narrowPeak1106	0.569	8.041	TR				0	230	368	30	430	177
				chrIV:1175670-1175960	Tup1_ChIP/Tup1.narrowPeak_narrowPeak166	0.959	21.175	chrIV:1175660-1175980	Rpd3_ChIP/Rpd3.narrowPeak_narrowPeak396	0.894	19.275	TR				1175670	1175960	365	1175660	1175980	338
				chrII:375110-375630	Tup1_ChIP/Tup1.narrowPeak_narrowPeak42	0.805	23.061	chrII:373710-375690	Rpd3_ChIP/Rpd3.narrowPeak_narrowPeak102	0.828	25.621	TR				375110	375630	363	373710	375690	747
				chrXII:259610-260010	Tup1_ChIP/Tup1.narrowPeak_narrowPeak578	0.693	18.258	chrXII:259730-260520	Rpd3_ChIP/Rpd3.narrowPeak_narrowPeak1254	0.826	21.063	TR				259610	260010	361	259730	260520	410
				chrXII:732060-732340	Tup1_ChIP/Tup1.narrowPeak_narrowPeak614	0.916	22.306	chrXII:732010-732860	Rpd3_ChIP/Rpd3.narrowPeak_narrowPeak1336	1.15	60.864	TR				732060	732340	358	732010	732860	2083
				chrVIII:105310-105560	Tup1_ChIP/Tup1.narrowPeak_narrowPeak412	0.993	22.429	chrVIII:105280-105570	Rpd3_ChIP/Rpd3.narrowPeak_narrowPeak909	1.143	34.707	TR				105310	105560	353	105280	105570	572
				chrVIII:115170-115460	Tup1_ChIP/Tup1.narrowPeak_narrowPeak413	1.063	27.293	chrVIII:115920-116310	Rpd3_ChIP/Rpd3.narrowPeak_narrowPeak910	0.88	19.976	TR				115940	116280	353	115920	116310	364
				chrXVI:22520-22840	Tup1_ChIP/Tup1.narrowPeak_narrowPeak854	0.863	22.808	chrXVI:22490-22890	Rpd3_ChIP/Rpd3.narrowPeak_narrowPeak1884	0.847	32.608	TR				22520	22840	348	22490	22890	597
				chrVII:739010-739720	Tup1_ChIP/Tup1.narrowPeak_narrowPeak368	0.677	16.45	chrVII:738980-739580	Rpd3_ChIP/Rpd3.narrowPeak_narrowPeak821	0.765	16.007	TR				739010	739720	347	738980	739580	351
				chrXIII:886520-886780	Tup1_ChIP/Tup1.narrowPeak_narrowPeak702	0.936	21.588	chrXIII:886510-886790	Rpd3_ChIP/Rpd3.narrowPeak_narrowPeak1559	0.707	15.119	TR				886520	886780	343	886510	886790	230
				chrI:182420-182710	Tup1_ChIP/Tup1.narrowPeak_narrowPeak14	0.907	18.524	chrI:182450-182690	Rpd3_ChIP/Rpd3.narrowPeak_narrowPeak35	0.726	11.463	TR				182420	182710	339	182450	182690	205
				chrVIII:75460-75820	Tup1_ChIP/Tup1.narrowPeak_narrowPeak410	0.907	19.802	chrVIII:75400-75870	Rpd3_ChIP/Rpd3.narrowPeak_narrowPeak904	1.031	46.913	TR				75460	75820	338	75400	75870	892
				chrI:142560-143100	Tup1_ChIP/Tup1.narrowPeak_narrowPeak10	0.658	19.924	chrI:142390-143150	Rpd3_ChIP/Rpd3.narrowPeak_narrowPeak29	1.307	73.643	TR				142560	143100	337	142390	143150	1657
				chrX:663990-664350	Tup1_ChIP/Tup1.narrowPeak_narrowPeak493	0.73	17.813	chrX:663980-664620	Rpd3_ChIP/Rpd3.narrowPeak_narrowPeak1097	0.935	23.476	TR				663990	664350	336	663980	664620	444
				chrXI:334390-334910	Tup1_ChIP/Tup1.narrowPeak_narrowPeak532	0.69	22.065	chrXI:334250-334960	Rpd3_ChIP/Rpd3.narrowPeak_narrowPeak1161	1.471	94.418	TR				334390	334910	333	334250	334960	1901
				chrXIII:297560-298820	Tup1_ChIP/Tup1.narrowPeak_narrowPeak662	0.822	15.747	chrXIII:297500-298820	Rpd3_ChIP/Rpd3.narrowPeak_narrowPeak1463	0.993	26.392	TR				297560	298820	331	297500	298820	516
				chrXV:882250-882510	Tup1_ChIP/Tup1.narrowPeak_narrowPeak830	0.591	19.407	chrXV:881340-882600	Rpd3_ChIP/Rpd3.narrowPeak_narrowPeak1843	0.787	33.808	TR				882250	882510	323	881340	882600	1773
				chrIV:992710-992990	Tup1_ChIP/Tup1.narrowPeak_narrowPeak153	0.852	18.381	chrIV:992740-993010	Rpd3_ChIP/Rpd3.narrowPeak_narrowPeak372	0.773	15.243	TR				992710	992990	322	992740	993010	266
				chrX:424410-424650	Tup1_ChIP/Tup1.narrowPeak_narrowPeak479	0.798	15.084	chrX:424310-424700	Rpd3_ChIP/Rpd3.narrowPeak_narrowPeak1056	1.037	27.754	TR				424410	424650	317	424310	424700	524
				chrXV:80550-81070	Tup1_ChIP/Tup1.narrowPeak_narrowPeak772	0.682	16.567	chrXV:80430-81110	Rpd3_ChIP/Rpd3.narrowPeak_narrowPeak1716	1.063	40.344	TR				80550	81070	316	80430	81110	725
				chrXVI:855630-855940	Tup1_ChIP/Tup1.narrowPeak_narrowPeak921	0.673	18.548	chrXVI:855650-855940	Rpd3_ChIP/Rpd3.narrowPeak_narrowPeak2049	0.648	13.273	TR				855630	855940	308	855650	855940	220
				chrXIII:632060-633940	Tup1_ChIP/Tup1.narrowPeak_narrowPeak686	0.582	8.548	chrXIII:631890-634300	Rpd3_ChIP/Rpd3.narrowPeak_narrowPeak1520	1.03	21.018	TR				632060	633940	303	631890	634300	830
				chrXV:274570-274880	Tup1_ChIP/Tup1.narrowPeak_narrowPeak789	0.723	15.893	chrXV:274470-274960	Rpd3_ChIP/Rpd3.narrowPeak_narrowPeak1752	0.922	31.307	TR				274570	274880	300	274470	274960	633
				chrII:642590-643170	Tup1_ChIP/Tup1.narrowPeak_narrowPeak67	0.746	16.819	chrII:642720-643170	Rpd3_ChIP/Rpd3.narrowPeak_narrowPeak149	0.83	19.274	TR				642590	643170	297	642720	643170	354
				chrV:67610-68850	Tup1_ChIP/Tup1.narrowPeak_narrowPeak233	0.634	15.755	chrV:67340-69620	Rpd3_ChIP/Rpd3.narrowPeak_narrowPeak536	1.201	68.017	TR				67610	68850	288	67340	69620	1473
				chrVIII:388790-389070	Tup1_ChIP/Tup1.narrowPeak_narrowPeak435	0.895	16.957	chrVIII:388720-389110	Rpd3_ChIP/Rpd3.narrowPeak_narrowPeak952	1.101	31.87	TR				388790	389070	285	388720	389110	583
				chrXIII:887060-887700	Tup1_ChIP/Tup1.narrowPeak_narrowPeak703	0.657	15.337	chrXIII:886990-888630	Rpd3_ChIP/Rpd3.narrowPeak_narrowPeak1560	1.085	46.862	TR				887060	887700	282	886990	888630	1075
				chrII:564880-565140	Tup1_ChIP/Tup1.narrowPeak_narrowPeak57	0.728	14.171	chrII:564860-565470	Rpd3_ChIP/Rpd3.narrowPeak_narrowPeak139	0.741	24.528	TR				564880	565140	280	564860	565470	595
				chrIV:946230-946490	Tup1_ChIP/Tup1.narrowPeak_narrowPeak148	0.866	16.001	chrIV:946230-946540	Rpd3_ChIP/Rpd3.narrowPeak_narrowPeak365	0.916	19.575	TR				946230	946490	279	946230	946540	369
				chrII:300280-300920	Tup1_ChIP/Tup1.narrowPeak_narrowPeak38	0.5	11.613	chrII:300140-301220	Rpd3_ChIP/Rpd3.narrowPeak_narrowPeak90	1.398	86.188	TR				300280	300920	276	300140	301220	1833
				chrI:181040-181340	Tup1_ChIP/Tup1.narrowPeak_narrowPeak13	0.798	15.489	chrI:181030-181350	Rpd3_ChIP/Rpd3.narrowPeak_narrowPeak34	0.686	11.671	TR				181040	181340	276	181030	181350	210
				chrIX:41550-41810	Tup1_ChIP/Tup1.narrowPeak_narrowPeak197	0.814	16.605	chrIX:41420-42010	Rpd3_ChIP/Rpd3.narrowPeak_narrowPeak459	0.921	25.575	TR				41550	41810	275	41420	42010	663
				chrIV:1243290-1244520	Tup1_ChIP/Tup1.narrowPeak_narrowPeak171	0.525	11.337	chrIV:1243220-1245750	Rpd3_ChIP/Rpd3.narrowPeak_narrowPeak408	1.361	69.199	TR				1243290	1244520	274	1243220	1245750	1498
				chrVIII:47090-47370	Tup1_ChIP/Tup1.narrowPeak_narrowPeak403	0.653	12.409	chrVIII:47090-47880	Rpd3_ChIP/Rpd3.narrowPeak_narrowPeak899	0.471	5.182	TR				47090	47370	273	47090	47880	104
				chrXI:615820-616280	Tup1_ChIP/Tup1.narrowPeak_narrowPeak551	0.549	9.251	chrXI:615770-616490	Rpd3_ChIP/Rpd3.narrowPeak_narrowPeak1206	0.992	30.799	TR				615820	616280	272	615770	616490	550
				chrXV:619880-621140	Tup1_ChIP/Tup1.narrowPeak_narrowPeak812	0.635	10.003	chrXV:619810-621460	Rpd3_ChIP/Rpd3.narrowPeak_narrowPeak1804	0.962	43.705	TR				619880	621140	272	619810	621460	427
				chrXII:1002390-1002750	Tup1_ChIP/Tup1.narrowPeak_narrowPeak635	0.849	15.879	chrXII:1002410-1003060	Rpd3_ChIP/Rpd3.narrowPeak_narrowPeak1392	0.659	9.739	TR				1002390	1002750	272	1002410	1003060	172
				chrXIV:495300-495520	Tup1_ChIP/Tup1.narrowPeak_narrowPeak740	0.791	16.781	chrXIV:495210-495420	Rpd3_ChIP/Rpd3.narrowPeak_narrowPeak1658	0.518	6.771	TR				495300	495520	267	495210	495420	108
				chrVII:345990-346590	Tup1_ChIP/Tup1.narrowPeak_narrowPeak328	0.862	16.217	chrVII:345980-346630	Rpd3_ChIP/Rpd3.narrowPeak_narrowPeak742	0.84	18.468	TR				345990	346590	265	345980	346630	305
				chrIX:255150-255810	Tup1_ChIP/Tup1.narrowPeak_narrowPeak212	0.608	16.202	chrIX:255100-255850	Rpd3_ChIP/Rpd3.narrowPeak_narrowPeak491	1.318	78.033	TR				255150	255810	263	255100	255850	1307
				chrX:76060-76430	Tup1_ChIP/Tup1.narrowPeak_narrowPeak457	0.836	14.888	chrX:76040-76450	Rpd3_ChIP/Rpd3.narrowPeak_narrowPeak992	0.77	27.829	TR				76060	76430	262	76040	76450	499
				chrIV:1150740-1151010	Tup1_ChIP/Tup1.narrowPeak_narrowPeak159	0.854	15.583	chrIV:1150740-1151000	Rpd3_ChIP/Rpd3.narrowPeak_narrowPeak391	0.732	12.122	TR				1150740	1151010	262	1150740	1151000	207
				chrIV:356290-356790	Tup1_ChIP/Tup1.narrowPeak_narrowPeak111	0.678	13.205	chrIV:355670-357830	Rpd3_ChIP/Rpd3.narrowPeak_narrowPeak275	1.086	54.943	TR				356290	356790	249	355670	357830	4262
				chrV:135340-135590	Tup1_ChIP/Tup1.narrowPeak_narrowPeak241	0.872	15.964	chrV:135310-135580	Rpd3_ChIP/Rpd3.narrowPeak_narrowPeak553	0.874	18.156	TR				135340	135590	245	135310	135580	282
				chrXIII:220880-221180	Tup1_ChIP/Tup1.narrowPeak_narrowPeak652	0.679	17.196	chrXIII:219400-221190	Rpd3_ChIP/Rpd3.narrowPeak_narrowPeak1443	0.804	16.678	TR				220880	221180	242	219400	221190	961
				chrIV:44140-45230	Tup1_ChIP/Tup1.narrowPeak_narrowPeak95	0.484	10.161	chrIV:44080-45830	Rpd3_ChIP/Rpd3.narrowPeak_narrowPeak216	1.126	71.999	TR				44140	45230	241	44080	45830	1347
				chrV:559120-559330	Tup1_ChIP/Tup1.narrowPeak_narrowPeak288	0.709	12.552	chrV:559020-559410	Rpd3_ChIP/Rpd3.narrowPeak_narrowPeak652	1.041	29.214	TR				559120	559330	240	559020	559410	583
				chrXV:96400-96690	Tup1_ChIP/Tup1.narrowPeak_narrowPeak776	0.756	13.667	chrXV:96340-96740	Rpd3_ChIP/Rpd3.narrowPeak_narrowPeak1724	0.65	15.199	TR				96400	96690	240	96340	96740	296
				chrVI:269950-270160	Tup1_ChIP/Tup1.narrowPeak_narrowPeak308	0.909	17.372	chrVI:269920-270160	Rpd3_ChIP/Rpd3.narrowPeak_narrowPeak692	0.78	12.496	TR				269950	270160	236	269920	270160	203
				chrVI:64340-64730	Tup1_ChIP/Tup1.narrowPeak_narrowPeak295	0.807	13.448	chrVI:64290-64810	Rpd3_ChIP/Rpd3.narrowPeak_narrowPeak661	0.876	23.537	TR				64340	64730	233	64290	64810	432
				chrXIV:198240-198480	Tup1_ChIP/Tup1.narrowPeak_narrowPeak717	0.6	14.542	chrXIV:196470-199590	Rpd3_ChIP/Rpd3.narrowPeak_narrowPeak1604	1.051	72.242	TR				198240	198480	232	196470	199590	5020
				chrX:523990-524250	Tup1_ChIP/Tup1.narrowPeak_narrowPeak483	0.722	14.053	chrX:523950-524320	Rpd3_ChIP/Rpd3.narrowPeak_narrowPeak1072	0.903	20.325	TR				523990	524250	227	523950	524320	372
				chrIV:1273940-1274200	Tup1_ChIP/Tup1.narrowPeak_narrowPeak174	0.81	13.553	chrIV:1273920-1274150	Rpd3_ChIP/Rpd3.narrowPeak_narrowPeak413	0.606	6.839	TR				1273940	1274200	226	1273920	1274150	115
				chrX:607540-607790	Tup1_ChIP/Tup1.narrowPeak_narrowPeak487	0.835	14.345	chrX:607650-607980	Rpd3_ChIP/Rpd3.narrowPeak_narrowPeak1085	0.684	9.457	TR				607540	607790	223	607650	607980	144
				chrX:623260-623500	Tup1_ChIP/Tup1.narrowPeak_narrowPeak489	0.549	12.294	chrX:623180-624460	Rpd3_ChIP/Rpd3.narrowPeak_narrowPeak1089	0.58	9.3	TR				623260	623500	222	623180	624460	192
				chrXII:95630-97420	Tup1_ChIP/Tup1.narrowPeak_narrowPeak565	0.149	7.445	chrXII:95580-97510	Rpd3_ChIP/Rpd3.narrowPeak_narrowPeak1231	0.642	64.038	TR				95630	97420	220	95580	97510	1832
				chrXIV:96180-96380	Tup1_ChIP/Tup1.narrowPeak_narrowPeak713	0.838	15.131	chrXIV:96100-96430	Rpd3_ChIP/Rpd3.narrowPeak_narrowPeak1584	0.895	17.632	TR				96180	96380	220	96100	96430	304
				chrXI:430720-431120	Tup1_ChIP/Tup1.narrowPeak_narrowPeak537	0.697	13.14	chrXI:430700-431140	Rpd3_ChIP/Rpd3.narrowPeak_narrowPeak1180	0.675	14.129	TR				430720	431120	220	430700	431140	260
				chrVII:287240-287510	Tup1_ChIP/Tup1.narrowPeak_narrowPeak323	0.799	13.163	chrVII:287230-287530	Rpd3_ChIP/Rpd3.narrowPeak_narrowPeak730	0.81	14.664	TR				287240	287510	220	287230	287530	246
				chrIV:568830-569070	Tup1_ChIP/Tup1.narrowPeak_narrowPeak132	0.818	13.794	chrIV:568800-569110	Rpd3_ChIP/Rpd3.narrowPeak_narrowPeak317	0.973	23.713	TR				568830	569070	217	568800	569110	423
				chrII:414320-414800	Tup1_ChIP/Tup1.narrowPeak_narrowPeak51	0.481	9.122	chrII:414240-415270	Rpd3_ChIP/Rpd3.narrowPeak_narrowPeak115	0.878	27.804	TR				414320	414800	216	414240	415270	734
				chrXIV:632490-632740	Tup1_ChIP/Tup1.narrowPeak_narrowPeak752	0.723	11.863	chrXIV:632460-632770	Rpd3_ChIP/Rpd3.narrowPeak_narrowPeak1683	0.844	17.237	TR				632490	632740	216	632460	632770	286
				chrIV:1017130-1017380	Tup1_ChIP/Tup1.narrowPeak_narrowPeak154	0.801	13.051	chrIV:1017090-1017400	Rpd3_ChIP/Rpd3.narrowPeak_narrowPeak377	0.943	21.919	TR				1017130	1017380	214	1017090	1017400	386
				chrXIV:374760-375010	Tup1_ChIP/Tup1.narrowPeak_narrowPeak731	0.823	13.959	chrXIV:374720-375090	Rpd3_ChIP/Rpd3.narrowPeak_narrowPeak1635	0.95	21.899	TR				374760	375010	211	374720	375090	404
				chrIV:74210-74590	Tup1_ChIP/Tup1.narrowPeak_narrowPeak99	0.733	13.863	chrIV:74110-74690	Rpd3_ChIP/Rpd3.narrowPeak_narrowPeak219	1.246	76.202	TR				74210	74590	209	74110	74690	1297
				chrVII:412210-412460	Tup1_ChIP/Tup1.narrowPeak_narrowPeak334	0.713	12.36	chrVII:412070-412460	Rpd3_ChIP/Rpd3.narrowPeak_narrowPeak755	0.666	10.155	TR				412210	412460	209	412070	412460	199
				chrV:99990-100220	Tup1_ChIP/Tup1.narrowPeak_narrowPeak238	0.814	13.343	chrV:99950-100230	Rpd3_ChIP/Rpd3.narrowPeak_narrowPeak546	0.816	15.025	TR				99990	100220	208	99950	100230	253
				chrX:197300-197550	Tup1_ChIP/Tup1.narrowPeak_narrowPeak467	0.76	11.809	chrX:197270-197560	Rpd3_ChIP/Rpd3.narrowPeak_narrowPeak1016	0.803	14.597	TR				197300	197550	205	197270	197560	240
				chrXII:605280-605500	Tup1_ChIP/Tup1.narrowPeak_narrowPeak601	0.728	12.936	chrXII:605220-605470	Rpd3_ChIP/Rpd3.narrowPeak_narrowPeak1311	0.675	10.922	TR				605280	605500	205	605220	605470	182
				chrII:36290-36550	Tup1_ChIP/Tup1.narrowPeak_narrowPeak24	0.778	12.28	chrII:36280-36580	Rpd3_ChIP/Rpd3.narrowPeak_narrowPeak40	0.749	13.466	TR				36290	36550	204	36280	36580	238
				chrVII:405410-405650	Tup1_ChIP/Tup1.narrowPeak_narrowPeak333	0.785	12.402	chrVII:405380-405700	Rpd3_ChIP/Rpd3.narrowPeak_narrowPeak754	0.903	18.405	TR				405410	405650	202	405380	405700	311
				chrII:221680-221880	Tup1_ChIP/Tup1.narrowPeak_narrowPeak33	0.559	10.809	chrII:221470-221860	Rpd3_ChIP/Rpd3.narrowPeak_narrowPeak74	0.618	11.681	TR				221680	221880	202	221470	221860	192
				chrXIV:442810-443100	Tup1_ChIP/Tup1.narrowPeak_narrowPeak736	0.647	10.271	chrXIV:442730-443130	Rpd3_ChIP/Rpd3.narrowPeak_narrowPeak1648	0.802	24.119	TR				442810	443100	199	442730	443130	433
				chrXVI:860300-860510	Tup1_ChIP/Tup1.narrowPeak_narrowPeak923	0.713	12.052	chrXVI:860280-860700	Rpd3_ChIP/Rpd3.narrowPeak_narrowPeak2051	0.667	17.047	TR				860300	860510	199	860280	860700	349
				chrIV:909500-909730	Tup1_ChIP/Tup1.narrowPeak_narrowPeak146	0.69	13.531	chrIV:909270-910160	Rpd3_ChIP/Rpd3.narrowPeak_narrowPeak358	0.549	9.802	TR				909500	909730	194	909270	910160	331
				chrXI:248300-248550	Tup1_ChIP/Tup1.narrowPeak_narrowPeak522	0.633	9.824	chrXI:248140-248690	Rpd3_ChIP/Rpd3.narrowPeak_narrowPeak1146	1.132	61.475	TR				248300	248550	193	248140	248690	1255
				chrI:166160-166410	Tup1_ChIP/Tup1.narrowPeak_narrowPeak12	0.628	11.867	chrI:166160-166450	Rpd3_ChIP/Rpd3.narrowPeak_narrowPeak33	0.656	12.032	TR				166160	166410	192	166160	166450	208
				chrII:604980-605470	Tup1_ChIP/Tup1.narrowPeak_narrowPeak61	0.603	10.367	chrII:604230-605520	Rpd3_ChIP/Rpd3.narrowPeak_narrowPeak143	0.854	22.202	TR				604980	605470	191	604230	605520	647
				chrXII:440590-441160	Tup1_ChIP/Tup1.narrowPeak_narrowPeak587	0.48	8.756	chrXII:440500-441260	Rpd3_ChIP/Rpd3.narrowPeak_narrowPeak1282	1.133	55.192	TR				440590	441160	190	440500	441260	1038
				chrIX:254280-254610	Tup1_ChIP/Tup1.narrowPeak_narrowPeak211	0.505	11.409	chrIX:254230-254510	Rpd3_ChIP/Rpd3.narrowPeak_narrowPeak490	0.539	7.469	TR				254280	254610	190	254230	254510	136
				chrIV:472440-472840	Tup1_ChIP/Tup1.narrowPeak_narrowPeak119	0.415	13.654	chrIV:471900-472910	Rpd3_ChIP/Rpd3.narrowPeak_narrowPeak299	1.395	105.025	TR				472440	472840	189	471900	472910	2570
				chrVII:610640-611380	Tup1_ChIP/Tup1.narrowPeak_narrowPeak358	0.639	9.677	chrVII:610610-611400	Rpd3_ChIP/Rpd3.narrowPeak_narrowPeak796	0.917	18.984	TR				610640	611380	188	610610	611400	336
				chrIX:174930-175150	Tup1_ChIP/Tup1.narrowPeak_narrowPeak206	0.708	11.876	chrIX:174880-175150	Rpd3_ChIP/Rpd3.narrowPeak_narrowPeak478	0.725	10.587	TR				174930	175150	188	174880	175150	173
				chrVIII:375790-376040	Tup1_ChIP/Tup1.narrowPeak_narrowPeak432	0.687	9.073	chrVIII:372770-376410	Rpd3_ChIP/Rpd3.narrowPeak_narrowPeak946	0.836	24.201	TR				375790	376040	184	372770	376410	3450
				chrIV:1075390-1075640	Tup1_ChIP/Tup1.narrowPeak_narrowPeak156	0.765	11.575	chrIV:1075310-1075690	Rpd3_ChIP/Rpd3.narrowPeak_narrowPeak382	0.854	18.328	TR				1075390	1075640	184	1075310	1075690	368
				chrIII:162710-163150	Tup1_ChIP/Tup1.narrowPeak_narrowPeak83	0.647	11.759	chrIII:162660-163150	Rpd3_ChIP/Rpd3.narrowPeak_narrowPeak185	0.816	21.217	TR				162710	163150	184	162660	163150	362
				chrII:591790-592370	Tup1_ChIP/Tup1.narrowPeak_narrowPeak58	0.542	8.942	chrII:591740-592520	Rpd3_ChIP/Rpd3.narrowPeak_narrowPeak141	1.082	44.043	TR				591790	592370	182	591740	592520	831
				chrV:302750-303180	Tup1_ChIP/Tup1.narrowPeak_narrowPeak266	0.541	9.565	chrV:302720-303250	Rpd3_ChIP/Rpd3.narrowPeak_narrowPeak596	0.846	24.189	TR				302750	303180	182	302720	303250	413
				chrXV:253180-253520	Tup1_ChIP/Tup1.narrowPeak_narrowPeak786	0.698	11.975	chrXV:253130-253640	Rpd3_ChIP/Rpd3.narrowPeak_narrowPeak1744	1.08	56.593	TR				253180	253520	179	253130	253640	1092
				chrXV:254350-254640	Tup1_ChIP/Tup1.narrowPeak_narrowPeak787	0.743	12.691	chrXV:254270-254670	Rpd3_ChIP/Rpd3.narrowPeak_narrowPeak1746	0.75	33.235	TR				254350	254640	179	254270	254670	637
				chrXVI:622480-622730	Tup1_ChIP/Tup1.narrowPeak_narrowPeak900	0.754	11.086	chrXVI:622420-622800	Rpd3_ChIP/Rpd3.narrowPeak_narrowPeak2003	0.796	14.163	TR				622480	622730	178	622420	622800	248
				chrXIII:146740-147090	Tup1_ChIP/Tup1.narrowPeak_narrowPeak647	0.633	9.39	chrXIII:146170-147170	Rpd3_ChIP/Rpd3.narrowPeak_narrowPeak1429	0.854	28.585	TR				146740	147090	176	146170	147170	822
				chrXV:487350-487580	Tup1_ChIP/Tup1.narrowPeak_narrowPeak805	0.734	10.646	chrXV:487350-487600	Rpd3_ChIP/Rpd3.narrowPeak_narrowPeak1788	0.647	9.155	TR				487350	487580	176	487350	487600	138
				chrII:680720-681840	Tup1_ChIP/Tup1.narrowPeak_narrowPeak68	0.476	5.388	chrII:680270-682580	Rpd3_ChIP/Rpd3.narrowPeak_narrowPeak155	0.908	25.168	TR				680720	681840	172	680270	682580	1008
				chrVII:479980-480450	Tup1_ChIP/Tup1.narrowPeak_narrowPeak344	0.495	8.667	chrVII:479960-482700	Rpd3_ChIP/Rpd3.narrowPeak_narrowPeak774	1.242	67.946	TR				479980	480450	171	479960	482700	2242
				chrXIII:499490-499860	Tup1_ChIP/Tup1.narrowPeak_narrowPeak673	0.693	10.86	chrXIII:499460-500710	Rpd3_ChIP/Rpd3.narrowPeak_narrowPeak1498	1.459	87.322	TR				499490	499860	171	499460	500710	2142
				chrVIII:401050-401290	Tup1_ChIP/Tup1.narrowPeak_narrowPeak436	0.693	10.742	chrVIII:400990-401580	Rpd3_ChIP/Rpd3.narrowPeak_narrowPeak954	0.99	36.31	TR				401050	401290	171	400990	401580	1003
				chrXI:164920-165310	Tup1_ChIP/Tup1.narrowPeak_narrowPeak517	0.568	10.459	chrXI:164920-165470	Rpd3_ChIP/Rpd3.narrowPeak_narrowPeak1133	0.728	16.999	TR				164920	165310	171	164920	165470	310
				chrX:745510-745730	Tup1_ChIP/Tup1.narrowPeak_narrowPeak499	0.598	10.415	chrX:745080-745700	Rpd3_ChIP/Rpd3.narrowPeak_narrowPeak1105	0.569	11.938	TR				745510	745730	170	745080	745700	305
				chrXVI:340550-340860	Tup1_ChIP/Tup1.narrowPeak_narrowPeak878	0.551	10.469	chrXVI:339370-340880	Rpd3_ChIP/Rpd3.narrowPeak_narrowPeak1948	1.542	127.906	TR				340550	340860	168	339370	340880	5267
				chrIII:177500-177920	Tup1_ChIP/Tup1.narrowPeak_narrowPeak86	0.407	7.543	chrIII:177420-178010	Rpd3_ChIP/Rpd3.narrowPeak_narrowPeak188	1.194	44.311	TR				177500	177920	168	177420	178010	873
				chrII:606700-607060	Tup1_ChIP/Tup1.narrowPeak_narrowPeak62	0.692	9.996	chrII:605920-607110	Rpd3_ChIP/Rpd3.narrowPeak_narrowPeak144	0.577	12.366	TR				606700	607060	168	605920	607110	427
				chrX:74930-75280	Tup1_ChIP/Tup1.narrowPeak_narrowPeak456	0.617	8.81	chrX:74880-75290	Rpd3_ChIP/Rpd3.narrowPeak_narrowPeak990	0.748	23.207	TR				74930	75280	166	74880	75290	423
				chrXV:480300-480680	Tup1_ChIP/Tup1.narrowPeak_narrowPeak804	0.387	8.043	chrXV:479450-481280	Rpd3_ChIP/Rpd3.narrowPeak_narrowPeak1787	0.904	61.975	TR				480300	480680	165	479450	481280	1832
				chrIX:317180-317840	Tup1_ChIP/Tup1.narrowPeak_narrowPeak216	0.472	10.683	chrIX:316860-317910	Rpd3_ChIP/Rpd3.narrowPeak_narrowPeak506	1.256	70.335	TR				317180	317840	165	316860	317910	1583
				chrXVI:695140-695430	Tup1_ChIP/Tup1.narrowPeak_narrowPeak907	0.615	9.547	chrXVI:692910-695490	Rpd3_ChIP/Rpd3.narrowPeak_narrowPeak2018	1.013	40.61	TR				695140	695430	165	692910	695490	882
				chrXV:234320-234590	Tup1_ChIP/Tup1.narrowPeak_narrowPeak785	0.486	8.106	chrXV:234240-234610	Rpd3_ChIP/Rpd3.narrowPeak_narrowPeak1743	0.757	16.669	TR				234320	234590	165	234240	234610	305
				chrX:531730-531980	Tup1_ChIP/Tup1.narrowPeak_narrowPeak485	0.695	10.012	chrX:531700-532150	Rpd3_ChIP/Rpd3.narrowPeak_narrowPeak1074	0.627	11.991	TR				531730	531980	163	531700	532150	224
				chrIV:721130-721470	Tup1_ChIP/Tup1.narrowPeak_narrowPeak140	0.723	11.352	chrIV:721120-721500	Rpd3_ChIP/Rpd3.narrowPeak_narrowPeak338	0.923	19.764	TR				721130	721470	162	721120	721500	332
				chrXIV:494060-494560	Tup1_ChIP/Tup1.narrowPeak_narrowPeak739	0.569	9.416	chrXIV:493960-494750	Rpd3_ChIP/Rpd3.narrowPeak_narrowPeak1657	1.075	40.265	TR				494060	494560	161	493960	494750	761
				chrIV:667930-668170	Tup1_ChIP/Tup1.narrowPeak_narrowPeak139	0.689	9.105	chrIV:667860-668180	Rpd3_ChIP/Rpd3.narrowPeak_narrowPeak334	0.824	14.416	TR				667930	668170	161	667860	668180	246
				chrXI:140850-141140	Tup1_ChIP/Tup1.narrowPeak_narrowPeak511	0.725	10.131	chrXI:140840-141170	Rpd3_ChIP/Rpd3.narrowPeak_narrowPeak1128	0.682	9.009	TR				140850	141140	161	140840	141170	139
				chrXIV:174130-174670	Tup1_ChIP/Tup1.narrowPeak_narrowPeak716	0.601	8.127	chrXIV:173410-174730	Rpd3_ChIP/Rpd3.narrowPeak_narrowPeak1601	0.689	10.597	TR				174130	174670	159	173410	174730	230
				chrXI:313310-313530	Tup1_ChIP/Tup1.narrowPeak_narrowPeak528	0.744	10.536	chrXI:313300-313550	Rpd3_ChIP/Rpd3.narrowPeak_narrowPeak1158	0.669	8.746	TR				313310	313530	159	313300	313550	127
				chrII:88540-89050	Tup1_ChIP/Tup1.narrowPeak_narrowPeak25	0.493	8.655	chrII:88460-89190	Rpd3_ChIP/Rpd3.narrowPeak_narrowPeak52	1.123	45.135	TR				88540	89050	158	88460	89190	909
				chrVIII:134220-134440	Tup1_ChIP/Tup1.narrowPeak_narrowPeak418	0.715	9.819	chrVIII:134200-134450	Rpd3_ChIP/Rpd3.narrowPeak_narrowPeak916	0.647	8.404	TR				134220	134440	153	134200	134450	135
				chrXIV:107230-107440	Tup1_ChIP/Tup1.narrowPeak_narrowPeak714	0.592	8.205	chrXIV:106940-108310	Rpd3_ChIP/Rpd3.narrowPeak_narrowPeak1589	1.162	73.175	TR				107230	107440	152	106940	108310	3564
				chrXII:92500-92720	Tup1_ChIP/Tup1.narrowPeak_narrowPeak564	0.669	9.576	chrXII:92480-92760	Rpd3_ChIP/Rpd3.narrowPeak_narrowPeak1230	0.794	13.951	TR				92500	92720	152	92480	92760	230
				chrXIV:560680-560880	Tup1_ChIP/Tup1.narrowPeak_narrowPeak747	0.7	9.689	chrXIV:560670-560910	Rpd3_ChIP/Rpd3.narrowPeak_narrowPeak1671	0.683	10.531	TR				560680	560880	152	560670	560910	169
				chrX:136160-136380	Tup1_ChIP/Tup1.narrowPeak_narrowPeak461	0.547	9.68	chrX:135670-136760	Rpd3_ChIP/Rpd3.narrowPeak_narrowPeak1002	1.526	150.683	TR				136160	136380	151	135670	136760	5490
				chrVII:779570-779820	Tup1_ChIP/Tup1.narrowPeak_narrowPeak372	0.702	9.206	chrVII:779540-779850	Rpd3_ChIP/Rpd3.narrowPeak_narrowPeak829	0.738	10.886	TR				779570	779820	151	779540	779850	172
				chrXVI:377390-377920	Tup1_ChIP/Tup1.narrowPeak_narrowPeak879	0.506	8.624	chrXVI:377300-378000	Rpd3_ChIP/Rpd3.narrowPeak_narrowPeak1953	1.199	56.242	TR				377390	377920	150	377300	378000	962
				chrIV:488650-489100	Tup1_ChIP/Tup1.narrowPeak_narrowPeak120	0.594	9.491	chrIV:488520-489130	Rpd3_ChIP/Rpd3.narrowPeak_narrowPeak300	0.656	11.641	TR				488650	489100	150	488520	489130	186
				chrXIV:288920-289130	Tup1_ChIP/Tup1.narrowPeak_narrowPeak726	0.545	8.786	chrXIV:288530-289230	Rpd3_ChIP/Rpd3.narrowPeak_narrowPeak1619	1.616	147.736	TR				288920	289130	148	288530	289230	3530
				chrVII:788330-788600	Tup1_ChIP/Tup1.narrowPeak_narrowPeak375	0.639	8.497	chrVII:787390-788580	Rpd3_ChIP/Rpd3.narrowPeak_narrowPeak833	0.725	14.491	TR				788330	788600	147	787390	788580	380
				chrXIII:625880-626430	Tup1_ChIP/Tup1.narrowPeak_narrowPeak685	0.458	6.509	chrXIII:625920-626480	Rpd3_ChIP/Rpd3.narrowPeak_narrowPeak1516	0.535	9.172	TR				625880	626430	147	625920	626480	179
				chrXII:809900-810490	Tup1_ChIP/Tup1.narrowPeak_narrowPeak624	0.493	8.398	chrXII:809860-811850	Rpd3_ChIP/Rpd3.narrowPeak_narrowPeak1356	0.734	21.953	TR				809900	810490	145	809860	811850	925
				chrXV:301000-301210	Tup1_ChIP/Tup1.narrowPeak_narrowPeak791	0.719	9.765	chrXV:300990-301230	Rpd3_ChIP/Rpd3.narrowPeak_narrowPeak1755	0.777	12.077	TR				301000	301210	145	300990	301230	174
				chrXIII:550260-550780	Tup1_ChIP/Tup1.narrowPeak_narrowPeak678	0.576	9.917	chrXIII:551970-553510	Rpd3_ChIP/Rpd3.narrowPeak_narrowPeak1507	0.808	17.698	TR				550260	550780	144	550190	551170	953
				chrVII:648410-648990	Tup1_ChIP/Tup1.narrowPeak_narrowPeak360	0.56	8.222	chrVII:648230-649000	Rpd3_ChIP/Rpd3.narrowPeak_narrowPeak803	1.032	35.136	TR				648410	648990	144	648230	649000	703
				chrXII:404040-404350	Tup1_ChIP/Tup1.narrowPeak_narrowPeak585	0.586	8.027	chrXII:402970-404400	Rpd3_ChIP/Rpd3.narrowPeak_narrowPeak1277	0.734	11.566	TR				404040	404350	144	402970	404400	361
				chrII:227060-227310	Tup1_ChIP/Tup1.narrowPeak_narrowPeak34	0.698	9.12	chrII:227050-227320	Rpd3_ChIP/Rpd3.narrowPeak_narrowPeak76	0.626	9.369	TR				227060	227310	143	227050	227320	160
				chrII:614460-614770	Tup1_ChIP/Tup1.narrowPeak_narrowPeak64	0.532	8.211	chrII:614300-615120	Rpd3_ChIP/Rpd3.narrowPeak_narrowPeak146	1.147	75.503	TR				614460	614770	142	614300	615120	1994
				chrX:702110-702770	Tup1_ChIP/Tup1.narrowPeak_narrowPeak494	0.48	10.184	chrX:702040-702870	Rpd3_ChIP/Rpd3.narrowPeak_narrowPeak1099	1.337	70.425	TR				702110	702770	141	702040	702870	1237
				chrVII:122180-122380	Tup1_ChIP/Tup1.narrowPeak_narrowPeak314	0.663	9.336	chrVII:122090-122460	Rpd3_ChIP/Rpd3.narrowPeak_narrowPeak707	1.032	26.501	TR				122180	122380	141	122090	122460	463
				chrIX:256320-256750	Tup1_ChIP/Tup1.narrowPeak_narrowPeak213	0.483	6.343	chrIX:256260-256880	Rpd3_ChIP/Rpd3.narrowPeak_narrowPeak492	0.702	14.98	TR				256320	256750	139	256260	256880	316
				chrII:393280-393800	Tup1_ChIP/Tup1.narrowPeak_narrowPeak47	0.584	7.144	chrII:393120-394730	Rpd3_ChIP/Rpd3.narrowPeak_narrowPeak109	0.628	28.864	TR				393280	393800	138	393120	394730	538
				chrXV:438620-438840	Tup1_ChIP/Tup1.narrowPeak_narrowPeak800	0.716	9.503	chrXV:438590-438910	Rpd3_ChIP/Rpd3.narrowPeak_narrowPeak1777	0.784	13.081	TR				438620	438840	137	438590	438910	231
				chrV:298310-298580	Tup1_ChIP/Tup1.narrowPeak_narrowPeak265	0.667	8.289	chrV:298190-298700	Rpd3_ChIP/Rpd3.narrowPeak_narrowPeak593	1.561	131.614	TR				298310	298580	136	298190	298700	2582
				chrXIV:252340-252860	Tup1_ChIP/Tup1.narrowPeak_narrowPeak722	0.391	6.299	chrXIV:252090-253850	Rpd3_ChIP/Rpd3.narrowPeak_narrowPeak1613	1.058	36.627	TR				252340	252860	135	252090	253850	945
				chrVII:115430-115650	Tup1_ChIP/Tup1.narrowPeak_narrowPeak313	0.68	8.522	chrVII:115400-115710	Rpd3_ChIP/Rpd3.narrowPeak_narrowPeak706	0.743	12.819	TR				115430	115650	135	115400	115710	228
				chrXV:900330-900710	Tup1_ChIP/Tup1.narrowPeak_narrowPeak832	0.638	8.877	chrXV:900300-900770	Rpd3_ChIP/Rpd3.narrowPeak_narrowPeak1847	0.865	26.73	TR				900330	900710	133	900300	900770	501
				chrIV:1360310-1360740	Tup1_ChIP/Tup1.narrowPeak_narrowPeak181	0.545	8.603	chrIV:1360100-1360790	Rpd3_ChIP/Rpd3.narrowPeak_narrowPeak425	0.952	24.406	TR				1360310	1360740	133	1360100	1360790	433
				chrXIII:379250-379480	Tup1_ChIP/Tup1.narrowPeak_narrowPeak667	0.592	8.11	chrXIII:379210-379510	Rpd3_ChIP/Rpd3.narrowPeak_narrowPeak1482	0.679	11.664	TR				379250	379480	131	379210	379510	193
				chrVII:477670-478500	Tup1_ChIP/Tup1.narrowPeak_narrowPeak343	0.509	6.77	chrVII:476470-478700	Rpd3_ChIP/Rpd3.narrowPeak_narrowPeak772	0.941	30.367	TR				477670	478500	129	476470	478700	755
				chrXIV:282440-282980	Tup1_ChIP/Tup1.narrowPeak_narrowPeak725	0.571	7.861	chrXIV:282380-283110	Rpd3_ChIP/Rpd3.narrowPeak_narrowPeak1618	1.141	39.058	TR				282440	282980	128	282380	283110	689
				chrVII:787440-787790	Tup1_ChIP/Tup1.narrowPeak_narrowPeak374	0.627	7.351	chrVII:787390-788580	Rpd3_ChIP/Rpd3.narrowPeak_narrowPeak833	0.725	14.491	TR				787440	787790	128	787390	788580	380
				chrXIV:662110-662460	Tup1_ChIP/Tup1.narrowPeak_narrowPeak754	0.413	8.437	chrXIV:661940-662480	Rpd3_ChIP/Rpd3.narrowPeak_narrowPeak1690	0.73	22.581	TR				662110	662460	127	661940	662480	442
				chrVII:544570-544780	Tup1_ChIP/Tup1.narrowPeak_narrowPeak350	0.686	8.537	chrVII:544550-544800	Rpd3_ChIP/Rpd3.narrowPeak_narrowPeak785	0.698	9.873	TR				544570	544780	127	544550	544800	159
				chrXII:263610-263840	Tup1_ChIP/Tup1.narrowPeak_narrowPeak579	0.617	7.118	chrXII:263230-263890	Rpd3_ChIP/Rpd3.narrowPeak_narrowPeak1256	0.606	15.435	TR				263610	263840	125	263230	263890	504
				chrV:267750-268070	Tup1_ChIP/Tup1.narrowPeak_narrowPeak261	0.669	8.283	chrV:266550-268100	Rpd3_ChIP/Rpd3.narrowPeak_narrowPeak586	0.814	14.307	TR				267750	268070	125	266550	268100	349
				chrVIII:382080-382350	Tup1_ChIP/Tup1.narrowPeak_narrowPeak434	0.628	7.696	chrVIII:382050-382430	Rpd3_ChIP/Rpd3.narrowPeak_narrowPeak947	0.99	24.183	TR				382080	382350	124	382050	382430	436
				chrIV:508310-509060	Tup1_ChIP/Tup1.narrowPeak_narrowPeak122	0.56	8.259	chrIV:508230-509130	Rpd3_ChIP/Rpd3.narrowPeak_narrowPeak302	0.952	23.584	TR				508310	509060	124	508230	509130	366
				chrV:363200-363620	Tup1_ChIP/Tup1.narrowPeak_narrowPeak273	0.515	7.825	chrV:362540-363680	Rpd3_ChIP/Rpd3.narrowPeak_narrowPeak615	0.749	22.428	TR				363200	363620	123	362540	363680	739
				chrVII:828580-828850	Tup1_ChIP/Tup1.narrowPeak_narrowPeak378	0.646	7.594	chrVII:828500-828900	Rpd3_ChIP/Rpd3.narrowPeak_narrowPeak843	0.661	16.051	TR				828580	828850	122	828500	828900	294
				chrXI:109270-109630	Tup1_ChIP/Tup1.narrowPeak_narrowPeak510	0.638	7.974	chrXI:109030-109770	Rpd3_ChIP/Rpd3.narrowPeak_narrowPeak1126	0.715	13.777	TR				109270	109630	121	109030	109770	293
				chrIV:45440-45790	Tup1_ChIP/Tup1.narrowPeak_narrowPeak96	0.53	7.776	chrIV:44080-45830	Rpd3_ChIP/Rpd3.narrowPeak_narrowPeak216	1.126	71.999	TR				45440	45790	118	44080	45830	1347
				chrXI:217300-218290	Tup1_ChIP/Tup1.narrowPeak_narrowPeak520	0.597	7.295	chrXI:217220-218340	Rpd3_ChIP/Rpd3.narrowPeak_narrowPeak1140	0.971	24.569	TR				217300	218290	117	217220	218340	404
				chrV:269480-269760	Tup1_ChIP/Tup1.narrowPeak_narrowPeak263	0.654	7.784	chrV:269420-269790	Rpd3_ChIP/Rpd3.narrowPeak_narrowPeak587	0.78	13.823	TR				269480	269760	117	269420	269790	239
				chrX:120510-120830	Tup1_ChIP/Tup1.narrowPeak_narrowPeak459	0.512	6.751	chrX:120490-121750	Rpd3_ChIP/Rpd3.narrowPeak_narrowPeak999	0.912	19.488	TR				120510	120830	116	120490	121750	267
				chrVIII:127050-127350	Tup1_ChIP/Tup1.narrowPeak_narrowPeak417	0.489	5.756	chrVIII:126760-127460	Rpd3_ChIP/Rpd3.narrowPeak_narrowPeak915	0.867	28.021	TR				127050	127350	115	126760	127460	589
				chrXVI:582890-583090	Tup1_ChIP/Tup1.narrowPeak_narrowPeak896	0.538	6.801	chrXVI:582930-583320	Rpd3_ChIP/Rpd3.narrowPeak_narrowPeak1997	0.572	6.535	TR				582890	583090	115	582930	583320	110
				chrXV:31800-32090	Tup1_ChIP/Tup1.narrowPeak_narrowPeak769	0.539	6.813	chrXV:28690-32110	Rpd3_ChIP/Rpd3.narrowPeak_narrowPeak1708	0.777	17.349	TR				31800	32090	113	28690	32110	835
				chrXVI:901670-901880	Tup1_ChIP/Tup1.narrowPeak_narrowPeak924	0.567	7.556	chrXVI:901650-902290	Rpd3_ChIP/Rpd3.narrowPeak_narrowPeak2059	0.897	23.794	TR				901670	901880	113	901650	902290	423
				chrXII:729050-729450	Tup1_ChIP/Tup1.narrowPeak_narrowPeak613	0.451	6.312	chrXII:728960-730270	Rpd3_ChIP/Rpd3.narrowPeak_narrowPeak1335	1.028	30.165	TR				729050	729450	112	728960	730270	510
				chrVI:226390-226830	Tup1_ChIP/Tup1.narrowPeak_narrowPeak305	0.398	5.718	chrVI:226310-227010	Rpd3_ChIP/Rpd3.narrowPeak_narrowPeak685	0.619	10.826	TR				226390	226830	112	226310	227010	267
				chrV:423950-424230	Tup1_ChIP/Tup1.narrowPeak_narrowPeak278	0.597	6.569	chrV:423650-424280	Rpd3_ChIP/Rpd3.narrowPeak_narrowPeak632	0.785	21.482	TR				423950	424230	110	423650	424280	447
				chrVIII:121000-121500	Tup1_ChIP/Tup1.narrowPeak_narrowPeak415	0.494	6.606	chrVIII:120120-121600	Rpd3_ChIP/Rpd3.narrowPeak_narrowPeak912	0.992	14.002	TR				121000	121500	109	120120	121600	379
				chrXI:558730-559080	Tup1_ChIP/Tup1.narrowPeak_narrowPeak545	0.536	5.541	chrXI:558670-559130	Rpd3_ChIP/Rpd3.narrowPeak_narrowPeak1199	0.759	17.667	TR				558730	559080	109	558670	559130	339
				chrXIV:253300-253610	Tup1_ChIP/Tup1.narrowPeak_narrowPeak723	0.497	6.576	chrXIV:252090-253850	Rpd3_ChIP/Rpd3.narrowPeak_narrowPeak1613	1.058	36.627	TR				253300	253610	108	252090	253850	945
				chrV:491620-491890	Tup1_ChIP/Tup1.narrowPeak_narrowPeak285	0.545	5.776	chrV:491610-491920	Rpd3_ChIP/Rpd3.narrowPeak_narrowPeak645	0.685	10.962	TR				491620	491890	107	491610	491920	178
				chrIV:308820-309260	Tup1_ChIP/Tup1.narrowPeak_narrowPeak107	0.437	4.948	chrIV:308670-309340	Rpd3_ChIP/Rpd3.narrowPeak_narrowPeak267	0.942	27.973	TR				308820	309260	105	308670	309340	548
				chrXII:522850-523200	Tup1_ChIP/Tup1.narrowPeak_narrowPeak594	0.605	6.467	chrXII:522750-523240	Rpd3_ChIP/Rpd3.narrowPeak_narrowPeak1297	0.685	14.407	TR				522850	523200	105	522750	523240	264
				chrVIII:518110-518620	Tup1_ChIP/Tup1.narrowPeak_narrowPeak440	0.411	5.081	chrVIII:517020-518700	Rpd3_ChIP/Rpd3.narrowPeak_narrowPeak976	0.627	20.356	TR				518110	518620	103	517020	518700	615
				chrVII:727330-727710	Tup1_ChIP/Tup1.narrowPeak_narrowPeak367	0.56	5.827	chrVII:726900-727790	Rpd3_ChIP/Rpd3.narrowPeak_narrowPeak817	0.848	19.361	TR				727330	727710	103	726900	727790	475
				chrIV:355720-356150	Tup1_ChIP/Tup1.narrowPeak_narrowPeak110	0.417	6.862	chrIV:355670-357830	Rpd3_ChIP/Rpd3.narrowPeak_narrowPeak275	1.086	54.943	TR				355720	356150	102	355670	357830	4262
				chrII:256390-256680	Tup1_ChIP/Tup1.narrowPeak_narrowPeak36	0.582	6.436	chrII:256360-256690	Rpd3_ChIP/Rpd3.narrowPeak_narrowPeak79	0.697	10.091	TR				256390	256680	101	256360	256690	178
				chrXII:1029240-1029630	Tup1_ChIP/Tup1.narrowPeak_narrowPeak638	0.548	5.867	chrXII:1029140-1029740	Rpd3_ChIP/Rpd3.narrowPeak_narrowPeak1399	1.037	34.559	TR				1029240	1029630	100	1029140	1029740	606
chrVIII:396850-397110	Ash1_ChIP/Ash1.narrowPeak_narrowPeak164	0.556	5.347					chrVIII:395830-397150	Rpd3_ChIP/Rpd3.narrowPeak_narrowPeak953	0.668	10.937	AR-R	396850	397110	80				395830	397150	417
chrVIII:302280-302580	Ash1_ChIP/Ash1.narrowPeak_narrowPeak160	0.419	4.3					chrVIII:302170-302560	Rpd3_ChIP/Rpd3.narrowPeak_narrowPeak941	0.875	22.208	AR-R	302280	302580	67				302170	302560	374
chrVIII:508830-509080	Ash1_ChIP/Ash1.narrowPeak_narrowPeak166	0.558	4.722					chrVIII:508850-509140	Rpd3_ChIP/Rpd3.narrowPeak_narrowPeak973	0.667	8.705	AR-R	508830	509080	63				508850	509140	148
chrII:333380-333730	Ash1_ChIP/Ash1.narrowPeak_narrowPeak19	0.481	3.539					chrII:333190-333800	Rpd3_ChIP/Rpd3.narrowPeak_narrowPeak99	1.023	26.934	AR-R	333380	333730	61				333190	333800	489
chrX:339540-339910	Ash1_ChIP/Ash1.narrowPeak_narrowPeak186	0.471	3.76					chrX:339360-340010	Rpd3_ChIP/Rpd3.narrowPeak_narrowPeak1040	1.024	37.338	AR-R	339540	339910	60				339360	340010	964
chrX:383760-384050	Ash1_ChIP/Ash1.narrowPeak_narrowPeak187	0.481	3.431					chrX:383720-384190	Rpd3_ChIP/Rpd3.narrowPeak_narrowPeak1049	0.693	13.635	AR-R	383760	384050	55				383720	384190	230
chrXIII:831670-831930	Ash1_ChIP/Ash1.narrowPeak_narrowPeak269	0.496	3.565					chrXIII:831590-831930	Rpd3_ChIP/Rpd3.narrowPeak_narrowPeak1548	0.69	9.955	AR-R	831670	831930	54				831590	831930	153
chrX:598530-598740	Ash1_ChIP/Ash1.narrowPeak_narrowPeak189	0.453	3.627					chrX:598260-599830	Rpd3_ChIP/Rpd3.narrowPeak_narrowPeak1083	0.716	19.379	AR-R	598530	598740	53				598260	599830	1593
chrVII:639930-640150	Ash1_ChIP/Ash1.narrowPeak_narrowPeak130	0.488	3.699					chrVII:639870-640280	Rpd3_ChIP/Rpd3.narrowPeak_narrowPeak800	0.501	7.793	AR-R	639930	640150	52				639870	640280	138
chrV:394200-394430	Ash1_ChIP/Ash1.narrowPeak_narrowPeak106	0.478	3.256					chrV:394100-394590	Rpd3_ChIP/Rpd3.narrowPeak_narrowPeak621	0.827	19.621	AR-R	394200	394430	42				394100	394590	321
chrIV:768430-768630	Ash1_ChIP/Ash1.narrowPeak_narrowPeak60	0.46	3.08					chrIV:768320-769060	Rpd3_ChIP/Rpd3.narrowPeak_narrowPeak344	1.196	55.625	AR-R	768430	768630	39				768320	769060	1149
chrXV:464630-464860	Ash1_ChIP/Ash1.narrowPeak_narrowPeak303	0.463	2.641					chrXV:464350-464900	Rpd3_ChIP/Rpd3.narrowPeak_narrowPeak1783	0.932	32.27	AR-R	464630	464860	35				464350	464900	552
chrXIII:209300-209510	Ash1_ChIP/Ash1.narrowPeak_narrowPeak251	0.4	2.439					chrXIII:209260-209840	Rpd3_ChIP/Rpd3.narrowPeak_narrowPeak1442	0.933	26.784	AR-R	209300	209510	33				209260	209840	479
chrXI:92100-92310	Ash1_ChIP/Ash1.narrowPeak_narrowPeak201	0.44	2.695					chrXI:91890-92230	Rpd3_ChIP/Rpd3.narrowPeak_narrowPeak1118	0.604	8.105	AR-R	92100	92310	33				91890	92230	148
chrXI:408420-408690	Ash1_ChIP/Ash1.narrowPeak_narrowPeak212	0.512	5.063					chrXI:408180-409110	Rpd3_ChIP/Rpd3.narrowPeak_narrowPeak1177	1.486	134.075	AR-R	408420	408690	71				408180	409110	3980
chrI:105560-106160	Ash1_ChIP/Ash1.narrowPeak_narrowPeak8	1.252	57.307					chrI:105560-106160	Rpd3_ChIP/Rpd3.narrowPeak_narrowPeak20	1.451	96.062	AR	105560	106160	1118				105560	106160	1918
chrIII:17040-17550	Ash1_ChIP/Ash1.narrowPeak_narrowPeak33	0.707	20.491					chrIII:16980-17670	Rpd3_ChIP/Rpd3.narrowPeak_narrowPeak163	1.394	104.618	AR	17040	17550	397				16980	17670	2714
chrXIII:334920-335320	Ash1_ChIP/Ash1.narrowPeak_narrowPeak255	0.654	12.999					chrXIII:334850-335660	Rpd3_ChIP/Rpd3.narrowPeak_narrowPeak1469	1.016	42.278	AR	334920	335320	224				334850	335660	1277
chrVIII:361430-361900	Ash1_ChIP/Ash1.narrowPeak_narrowPeak161	0.716	12.833					chrVIII:361230-361960	Rpd3_ChIP/Rpd3.narrowPeak_narrowPeak944	1.2	59.663	AR	361430	361900	208				361230	361960	1164
chrIV:339920-340360	Ash1_ChIP/Ash1.narrowPeak_narrowPeak47	0.59	9.121					chrIV:339870-340400	Rpd3_ChIP/Rpd3.narrowPeak_narrowPeak273	1.103	39.492	AR	339920	340360	167				339870	340400	791
chrX:257060-257580	Ash1_ChIP/Ash1.narrowPeak_narrowPeak182	0.609	7.938					chrX:256880-257690	Rpd3_ChIP/Rpd3.narrowPeak_narrowPeak1024	1.395	104.958	AR	257060	257580	132				256880	257690	2667
chrIX:292010-292320	Ash1_ChIP/Ash1.narrowPeak_narrowPeak85	0.539	6.655					chrIX:291850-292370	Rpd3_ChIP/Rpd3.narrowPeak_narrowPeak500	1.308	83.639	AR	292010	292320	122				291850	292370	1809
chrXII:764350-764670	Ash1_ChIP/Ash1.narrowPeak_narrowPeak241	0.582	7.436					chrXII:763680-764680	Rpd3_ChIP/Rpd3.narrowPeak_narrowPeak1340	0.878	28.87	AR	764350	764670	103				763680	764680	990
chrVIII:222580-222960	Ash1_ChIP/Ash1.narrowPeak_narrowPeak159	0.518	4.99					chrVIII:221660-223540	Rpd3_ChIP/Rpd3.narrowPeak_narrowPeak928	0.755	35.729	AR	222580	222960	101				221660	223540	2279
								chrVIII:190600-192320	Rpd3_ChIP/Rpd3.narrowPeak_narrowPeak926	0.454	5.564	R							190600	192320	166
								chrIII:28540-29920	Rpd3_ChIP/Rpd3.narrowPeak_narrowPeak164	1.508	152.86	R							28540	29920	9675
								chrXIII:540160-540940	Rpd3_ChIP/Rpd3.narrowPeak_narrowPeak1505	1.755	321.173	R							540160	540940	8152
								chrXIII:556770-557350	Rpd3_ChIP/Rpd3.narrowPeak_narrowPeak1509	1.758	262.771	R							556770	557350	5573
								chrXIV:392300-393280	Rpd3_ChIP/Rpd3.narrowPeak_narrowPeak1637	1.568	164.732	R							392300	393280	5315
								chrIII:57440-59950	Rpd3_ChIP/Rpd3.narrowPeak_narrowPeak169	1.185	42.228	R							57440	59950	5289
								chrIV:1233630-1234160	Rpd3_ChIP/Rpd3.narrowPeak_narrowPeak403	1.668	185.185	R							1233630	1234160	4579
								chrIV:866260-867930	Rpd3_ChIP/Rpd3.narrowPeak_narrowPeak354	1.374	99.863	R							866260	867930	4151
								chrIV:1429130-1430850	Rpd3_ChIP/Rpd3.narrowPeak_narrowPeak434	0.905	63.169	R							1429130	1430850	3656
								chrXIV:297670-298200	Rpd3_ChIP/Rpd3.narrowPeak_narrowPeak1621	1.801	181.498	R							297670	298200	3478
								chrVII:270990-272270	Rpd3_ChIP/Rpd3.narrowPeak_narrowPeak726	1.288	110.381	R							270990	272270	3431
								chrV:349480-351120	Rpd3_ChIP/Rpd3.narrowPeak_narrowPeak612	0.976	48.251	R							349480	351120	3287
								chrXV:471900-473160	Rpd3_ChIP/Rpd3.narrowPeak_narrowPeak1785	1.255	87.846	R							471900	473160	3234
								chrXIII:510680-511620	Rpd3_ChIP/Rpd3.narrowPeak_narrowPeak1502	1.361	99.759	R							510680	511620	2748
								chrX:78950-79930	Rpd3_ChIP/Rpd3.narrowPeak_narrowPeak993	1.442	96.956	R							78950	79930	2653
								chrXII:22530-23240	Rpd3_ChIP/Rpd3.narrowPeak_narrowPeak1218	1.435	100.506	R							22530	23240	2649
								chrXII:29020-29860	Rpd3_ChIP/Rpd3.narrowPeak_narrowPeak1219	1.341	86.366	R							29020	29860	2513
								chrXIII:695720-697280	Rpd3_ChIP/Rpd3.narrowPeak_narrowPeak1530	1.079	48.939	R							695720	697280	2213
								chrVIII:384570-385150	Rpd3_ChIP/Rpd3.narrowPeak_narrowPeak950	1.251	77.97	R							384570	385150	2107
								chrVIII:172560-173110	Rpd3_ChIP/Rpd3.narrowPeak_narrowPeak924	1.246	92.609	R							172560	173110	1945
								chrIV:1450920-1451730	Rpd3_ChIP/Rpd3.narrowPeak_narrowPeak438	1.278	65.332	R							1450920	1451730	1875
								chrXIV:641960-643260	Rpd3_ChIP/Rpd3.narrowPeak_narrowPeak1684	1.252	64.812	R							641960	643260	1872
								chrX:332760-333540	Rpd3_ChIP/Rpd3.narrowPeak_narrowPeak1039	1.217	66.964	R							332760	333540	1626
								chrV:123140-124580	Rpd3_ChIP/Rpd3.narrowPeak_narrowPeak552	1.177	32.235	R							123140	124580	1582
								chrXV:304190-306140	Rpd3_ChIP/Rpd3.narrowPeak_narrowPeak1757	0.78	34.253	R							304190	306140	1514
								chrX:191330-192300	Rpd3_ChIP/Rpd3.narrowPeak_narrowPeak1013	1.173	61.834	R							191330	192300	1486
								chrXIII:192150-192610	Rpd3_ChIP/Rpd3.narrowPeak_narrowPeak1436	1.251	78.407	R							192150	192610	1460
								chrXVI:696490-697380	Rpd3_ChIP/Rpd3.narrowPeak_narrowPeak2020	1.072	48.237	R							696490	697380	1435
								chrXII:920060-923430	Rpd3_ChIP/Rpd3.narrowPeak_narrowPeak1379	0.904	32.234	R							920060	923430	1382
								chrXV:956260-956780	Rpd3_ChIP/Rpd3.narrowPeak_narrowPeak1856	1.248	64.702	R							956260	956780	1367
								chrIV:995380-995800	Rpd3_ChIP/Rpd3.narrowPeak_narrowPeak373	1.367	72.916	R							995380	995800	1349
								chrXIV:349800-350500	Rpd3_ChIP/Rpd3.narrowPeak_narrowPeak1631	1.08	54.038	R							349800	350500	1304
								chrIX:32790-33340	Rpd3_ChIP/Rpd3.narrowPeak_narrowPeak457	1.253	59.195	R							32790	33340	1300
								chrXV:1035660-1036970	Rpd3_ChIP/Rpd3.narrowPeak_narrowPeak1876	0.888	30.524	R							1035660	1036970	1274
								chrIII:50500-52310	Rpd3_ChIP/Rpd3.narrowPeak_narrowPeak168	0.921	45.731	R							50500	52310	1267
								chrIII:68350-68790	Rpd3_ChIP/Rpd3.narrowPeak_narrowPeak171	1.171	61	R							68350	68790	1260
								chrVI:75210-76000	Rpd3_ChIP/Rpd3.narrowPeak_narrowPeak662	1.236	56.282	R							75210	76000	1196
								chrXII:609580-610210	Rpd3_ChIP/Rpd3.narrowPeak_narrowPeak1312	1.17	56	R							609580	610210	1189
								chrXII:406980-407620	Rpd3_ChIP/Rpd3.narrowPeak_narrowPeak1278	1.185	52.367	R							406980	407620	1186
								chrVI:182010-182770	Rpd3_ChIP/Rpd3.narrowPeak_narrowPeak673	1.269	59.246	R							182010	182770	1182
								chrXII:870830-872450	Rpd3_ChIP/Rpd3.narrowPeak_narrowPeak1368	0.665	22.142	R							870830	872450	1154
								chrIX:307690-308450	Rpd3_ChIP/Rpd3.narrowPeak_narrowPeak502	1.129	49.125	R							307690	308450	1153
								chrX:453690-454600	Rpd3_ChIP/Rpd3.narrowPeak_narrowPeak1060	1.238	58.397	R							453690	454600	1062
								chrIV:1194530-1195130	Rpd3_ChIP/Rpd3.narrowPeak_narrowPeak399	1.119	48.662	R							1194530	1195130	1052
								chrXI:278240-278710	Rpd3_ChIP/Rpd3.narrowPeak_narrowPeak1151	1.106	53.847	R							278240	278710	1009
								chrXIII:484050-486040	Rpd3_ChIP/Rpd3.narrowPeak_narrowPeak1497	0.906	35.612	R							484050	486040	979
								chrXIV:59860-60530	Rpd3_ChIP/Rpd3.narrowPeak_narrowPeak1573	0.907	36.266	R							59860	60530	953
								chrXIV:664350-666070	Rpd3_ChIP/Rpd3.narrowPeak_narrowPeak1693	0.745	23.919	R							664350	666070	934
								chrXV:1003450-1003830	Rpd3_ChIP/Rpd3.narrowPeak_narrowPeak1866	1.223	44.562	R							1003450	1003830	921
								chrIV:281610-282960	Rpd3_ChIP/Rpd3.narrowPeak_narrowPeak259	0.792	19.175	R							281610	282960	861
								chrXVI:246200-246750	Rpd3_ChIP/Rpd3.narrowPeak_narrowPeak1929	1.029	38.933	R							246200	246750	839
								chrIII:48750-50210	Rpd3_ChIP/Rpd3.narrowPeak_narrowPeak167	1.048	26.537	R							48750	50210	838
								chrXII:663400-665550	Rpd3_ChIP/Rpd3.narrowPeak_narrowPeak1323	0.717	12.693	R							663400	665550	830
								chrV:214660-215270	Rpd3_ChIP/Rpd3.narrowPeak_narrowPeak571	1.033	36.619	R							214660	215270	828
								chrXVI:490950-491800	Rpd3_ChIP/Rpd3.narrowPeak_narrowPeak1974	0.745	21.888	R							490950	491800	802
								chrII:668030-668860	Rpd3_ChIP/Rpd3.narrowPeak_narrowPeak154	0.853	28.335	R							668030	668860	800
								chrII:62360-63150	Rpd3_ChIP/Rpd3.narrowPeak_narrowPeak45	0.832	27.421	R							62360	63150	790
								chrVII:640590-641670	Rpd3_ChIP/Rpd3.narrowPeak_narrowPeak801	1.014	32.999	R							640590	641670	789
								chrV:191990-192740	Rpd3_ChIP/Rpd3.narrowPeak_narrowPeak564	1.029	42.343	R							191990	192740	784
								chrXV:128490-128880	Rpd3_ChIP/Rpd3.narrowPeak_narrowPeak1732	1.108	42.498	R							128490	128880	783
								chrX:646900-647350	Rpd3_ChIP/Rpd3.narrowPeak_narrowPeak1093	0.894	34.97	R							646900	647350	780
								chrXIV:457290-457830	Rpd3_ChIP/Rpd3.narrowPeak_narrowPeak1650	0.892	29.959	R							457290	457830	772
								chrXV:575170-577560	Rpd3_ChIP/Rpd3.narrowPeak_narrowPeak1797	1.127	34.886	R							575170	577560	754
								chrX:464540-466210	Rpd3_ChIP/Rpd3.narrowPeak_narrowPeak1062	0.863	32.154	R							464540	466210	729
								chrX:519750-522060	Rpd3_ChIP/Rpd3.narrowPeak_narrowPeak1071	0.816	15.357	R							519750	522060	722
								chrVII:31340-31830	Rpd3_ChIP/Rpd3.narrowPeak_narrowPeak696	1.074	36.887	R							31340	31830	708
								chrXIII:272140-272670	Rpd3_ChIP/Rpd3.narrowPeak_narrowPeak1457	1.017	40.071	R							272140	272670	695
								chrXII:281010-282470	Rpd3_ChIP/Rpd3.narrowPeak_narrowPeak1257	0.792	20.307	R							281010	282470	693
								chrII:86350-86910	Rpd3_ChIP/Rpd3.narrowPeak_narrowPeak51	0.952	31.387	R							86350	86910	687
								chrVIII:40130-40860	Rpd3_ChIP/Rpd3.narrowPeak_narrowPeak898	0.939	29.343	R							40130	40860	683
								chrXII:903520-904410	Rpd3_ChIP/Rpd3.narrowPeak_narrowPeak1376	1.095	35.195	R							903520	904410	655
								chrXI:176580-177060	Rpd3_ChIP/Rpd3.narrowPeak_narrowPeak1135	1.089	36.578	R							176580	177060	654
								chrIX:250240-250810	Rpd3_ChIP/Rpd3.narrowPeak_narrowPeak489	0.981	29.218	R							250240	250810	651
								chrXV:143400-144100	Rpd3_ChIP/Rpd3.narrowPeak_narrowPeak1734	1.062	32.389	R							143400	144100	649
								chrV:472780-474950	Rpd3_ChIP/Rpd3.narrowPeak_narrowPeak642	0.681	11	R							472780	474950	639
								chrIV:681310-681850	Rpd3_ChIP/Rpd3.narrowPeak_narrowPeak335	0.906	31.344	R							681310	681850	633
								chrIV:176070-176580	Rpd3_ChIP/Rpd3.narrowPeak_narrowPeak240	0.903	29.716	R							176070	176580	631
								chrXVI:242510-243110	Rpd3_ChIP/Rpd3.narrowPeak_narrowPeak1928	0.772	21.485	R							242510	243110	610
								chrXVI:642330-643280	Rpd3_ChIP/Rpd3.narrowPeak_narrowPeak2009	1.083	41.905	R							642330	643280	605
								chrXIV:342230-342830	Rpd3_ChIP/Rpd3.narrowPeak_narrowPeak1630	0.938	28.916	R							342230	342830	602
								chrX:153590-154640	Rpd3_ChIP/Rpd3.narrowPeak_narrowPeak1006	0.885	25.23	R							153590	154640	594
								chrV:339980-342110	Rpd3_ChIP/Rpd3.narrowPeak_narrowPeak609	0.856	20.455	R							339980	342110	577
								chrX:380680-383310	Rpd3_ChIP/Rpd3.narrowPeak_narrowPeak1048	0.878	8.875	R							380680	383310	577
								chrII:70990-71500	Rpd3_ChIP/Rpd3.narrowPeak_narrowPeak46	0.825	27.753	R							70990	71500	574
								chrXVI:85410-86030	Rpd3_ChIP/Rpd3.narrowPeak_narrowPeak1901	0.946	27.734	R							85410	86030	571
								chrVI:213030-213520	Rpd3_ChIP/Rpd3.narrowPeak_narrowPeak679	0.931	33.311	R							213030	213520	569
								chrXIV:122230-122790	Rpd3_ChIP/Rpd3.narrowPeak_narrowPeak1594	0.989	31.521	R							122230	122790	565
								chrIX:382480-383300	Rpd3_ChIP/Rpd3.narrowPeak_narrowPeak512	0.928	29.769	R							382480	383300	562
								chrXIV:733540-734060	Rpd3_ChIP/Rpd3.narrowPeak_narrowPeak1702	0.915	28.713	R							733540	734060	562
								chrIV:769470-770100	Rpd3_ChIP/Rpd3.narrowPeak_narrowPeak345	0.845	28.103	R							769470	770100	558
								chrVII:272480-273920	Rpd3_ChIP/Rpd3.narrowPeak_narrowPeak727	0.748	20.19	R							272480	273920	552
								chrI:44760-45440	Rpd3_ChIP/Rpd3.narrowPeak_narrowPeak8	0.839	21.728	R							44760	45440	550
								chrXIII:162260-163280	Rpd3_ChIP/Rpd3.narrowPeak_narrowPeak1431	0.92	25.523	R							162260	163280	544
								chrXVI:74240-74710	Rpd3_ChIP/Rpd3.narrowPeak_narrowPeak1898	0.865	27.919	R							74240	74710	536
								chrXIV:62040-62670	Rpd3_ChIP/Rpd3.narrowPeak_narrowPeak1574	0.895	25.75	R							62040	62670	532
								chrVII:289370-289860	Rpd3_ChIP/Rpd3.narrowPeak_narrowPeak731	0.823	24.017	R							289370	289860	531
								chrXII:49000-49610	Rpd3_ChIP/Rpd3.narrowPeak_narrowPeak1221	0.946	24.326	R							49000	49610	524
								chrXIII:19230-20420	Rpd3_ChIP/Rpd3.narrowPeak_narrowPeak1409	0.891	20.974	R							19230	20420	520
								chrVII:75910-76680	Rpd3_ChIP/Rpd3.narrowPeak_narrowPeak699	0.862	23.371	R							75910	76680	513
								chrIV:491790-492300	Rpd3_ChIP/Rpd3.narrowPeak_narrowPeak301	0.879	27.667	R							491790	492300	510
								chrVII:1026800-1027230	Rpd3_ChIP/Rpd3.narrowPeak_narrowPeak881	0.981	26.984	R							1026800	1027230	509
								chrVII:806410-807770	Rpd3_ChIP/Rpd3.narrowPeak_narrowPeak836	1.053	32.86	R							806410	807770	505
								chrXVI:135850-136470	Rpd3_ChIP/Rpd3.narrowPeak_narrowPeak1913	0.883	25.694	R							135850	136470	502
								chrXVI:407040-407600	Rpd3_ChIP/Rpd3.narrowPeak_narrowPeak1960	0.982	28.639	R							407040	407600	500
								chrIV:836460-837850	Rpd3_ChIP/Rpd3.narrowPeak_narrowPeak353	0.906	17.193	R							836460	837850	472
								chrX:622280-623000	Rpd3_ChIP/Rpd3.narrowPeak_narrowPeak1088	0.842	21.48	R							622280	623000	471
								chrXIV:241550-242280	Rpd3_ChIP/Rpd3.narrowPeak_narrowPeak1612	0.829	21.671	R							241550	242280	467
								chrVIII:402390-402910	Rpd3_ChIP/Rpd3.narrowPeak_narrowPeak955	0.911	23.929	R							402390	402910	459
								chrXI:551860-552310	Rpd3_ChIP/Rpd3.narrowPeak_narrowPeak1197	0.828	24.742	R							551860	552310	457
								chrIV:106240-106820	Rpd3_ChIP/Rpd3.narrowPeak_narrowPeak223	0.891	23.023	R							106240	106820	456
								chrVII:279100-280350	Rpd3_ChIP/Rpd3.narrowPeak_narrowPeak729	0.793	17.722	R							279100	280350	456
								chrXVI:297550-298180	Rpd3_ChIP/Rpd3.narrowPeak_narrowPeak1939	0.934	24.951	R							297550	298180	456
								chrIV:427320-428310	Rpd3_ChIP/Rpd3.narrowPeak_narrowPeak291	0.915	25.374	R							427320	428310	455
								chrII:563330-564540	Rpd3_ChIP/Rpd3.narrowPeak_narrowPeak138	0.951	23.852	R							563330	564540	444
								chrXV:859470-860740	Rpd3_ChIP/Rpd3.narrowPeak_narrowPeak1839	0.592	10.12	R							859470	860740	441
								chrVI:58130-58440	Rpd3_ChIP/Rpd3.narrowPeak_narrowPeak660	1.031	26.184	R							58130	58440	435
								chrXV:377870-379100	Rpd3_ChIP/Rpd3.narrowPeak_narrowPeak1765	0.852	19.133	R							377870	379100	433
								chrIX:420640-421150	Rpd3_ChIP/Rpd3.narrowPeak_narrowPeak519	0.734	17.166	R							420640	421150	431
								chrXIII:667330-668120	Rpd3_ChIP/Rpd3.narrowPeak_narrowPeak1527	0.722	17.405	R							667330	668120	431
								chrI:130820-131900	Rpd3_ChIP/Rpd3.narrowPeak_narrowPeak27	1.022	30.027	R							130820	131900	425
								chrIV:1032200-1032660	Rpd3_ChIP/Rpd3.narrowPeak_narrowPeak378	0.864	21.295	R							1032200	1032660	425
								chrXIII:70740-71800	Rpd3_ChIP/Rpd3.narrowPeak_narrowPeak1420	0.888	20.681	R							70740	71800	425
								chrV:422620-423020	Rpd3_ChIP/Rpd3.narrowPeak_narrowPeak630	0.798	21.458	R							422620	423020	417
								chrXVI:264420-264810	Rpd3_ChIP/Rpd3.narrowPeak_narrowPeak1932	0.967	23.627	R							264420	264810	417
								chrIII:91440-92400	Rpd3_ChIP/Rpd3.narrowPeak_narrowPeak175	0.978	25.598	R							91440	92400	416
								chrVII:921090-921690	Rpd3_ChIP/Rpd3.narrowPeak_narrowPeak860	0.88	25.349	R							921090	921690	411
								chrVIII:122970-123730	Rpd3_ChIP/Rpd3.narrowPeak_narrowPeak914	0.775	18.824	R							122970	123730	407
								chrIV:525460-526520	Rpd3_ChIP/Rpd3.narrowPeak_narrowPeak306	0.795	17.615	R							525460	526520	401
								chrXII:875180-875530	Rpd3_ChIP/Rpd3.narrowPeak_narrowPeak1369	0.9	20.986	R							875180	875530	398
								chrXVI:731280-731710	Rpd3_ChIP/Rpd3.narrowPeak_narrowPeak2023	0.782	22.396	R							731280	731710	398
								chrIII:262830-263830	Rpd3_ChIP/Rpd3.narrowPeak_narrowPeak206	0.629	11.383	R							262830	263830	396
								chrX:466500-467030	Rpd3_ChIP/Rpd3.narrowPeak_narrowPeak1063	0.776	24.427	R							466500	467030	393
								chrXII:80660-81170	Rpd3_ChIP/Rpd3.narrowPeak_narrowPeak1224	0.817	18.582	R							80660	81170	393
								chrI:66720-67710	Rpd3_ChIP/Rpd3.narrowPeak_narrowPeak12	0.888	20.829	R							66720	67710	391
								chrXV:996300-996850	Rpd3_ChIP/Rpd3.narrowPeak_narrowPeak1865	0.819	19.213	R							996300	996850	388
								chrX:569670-570530	Rpd3_ChIP/Rpd3.narrowPeak_narrowPeak1079	0.882	23.457	R							569670	570530	387
								chrVII:1057770-1058690	Rpd3_ChIP/Rpd3.narrowPeak_narrowPeak887	0.919	23.549	R							1057770	1058690	386
								chrII:473960-474280	Rpd3_ChIP/Rpd3.narrowPeak_narrowPeak128	0.897	21.397	R							473960	474280	385
								chrIX:266500-267760	Rpd3_ChIP/Rpd3.narrowPeak_narrowPeak496	0.895	20.821	R							266500	267760	384
								chrVI:96140-96540	Rpd3_ChIP/Rpd3.narrowPeak_narrowPeak667	0.744	21.221	R							96140	96540	384
								chrIV:1453470-1454860	Rpd3_ChIP/Rpd3.narrowPeak_narrowPeak439	0.807	8.875	R							1453470	1454860	380
								chrXVI:481480-481920	Rpd3_ChIP/Rpd3.narrowPeak_narrowPeak1972	0.785	22.209	R							481480	481920	380
								chrXIII:388890-390420	Rpd3_ChIP/Rpd3.narrowPeak_narrowPeak1484	0.788	13.761	R							388890	390420	372
								chrV:306700-307110	Rpd3_ChIP/Rpd3.narrowPeak_narrowPeak599	0.735	21.32	R							306700	307110	365
								chrX:402720-403150	Rpd3_ChIP/Rpd3.narrowPeak_narrowPeak1052	0.689	18.906	R							402720	403150	359
								chrXIII:624130-625130	Rpd3_ChIP/Rpd3.narrowPeak_narrowPeak1515	0.74	14.738	R							624130	625130	359
								chrIX:101860-102420	Rpd3_ChIP/Rpd3.narrowPeak_narrowPeak470	0.768	18.383	R							101860	102420	358
								chrXV:92130-92680	Rpd3_ChIP/Rpd3.narrowPeak_narrowPeak1722	0.653	15.979	R							92130	92680	355
								chrXVI:108450-109870	Rpd3_ChIP/Rpd3.narrowPeak_narrowPeak1905	0.79	15.899	R							108450	109870	355
								chrII:452650-453200	Rpd3_ChIP/Rpd3.narrowPeak_narrowPeak122	0.844	19.471	R							452650	453200	353
								chrII:376800-378350	Rpd3_ChIP/Rpd3.narrowPeak_narrowPeak104	0.753	11.909	R							376800	378350	350
								chrII:45680-46320	Rpd3_ChIP/Rpd3.narrowPeak_narrowPeak43	0.654	14.963	R							45680	46320	349
								chrIX:98590-99350	Rpd3_ChIP/Rpd3.narrowPeak_narrowPeak468	0.705	13.957	R							98590	99350	348
								chrX:231150-231530	Rpd3_ChIP/Rpd3.narrowPeak_narrowPeak1022	0.866	20.346	R							231150	231530	345
								chrXI:288540-289160	Rpd3_ChIP/Rpd3.narrowPeak_narrowPeak1154	0.749	15.719	R							288540	289160	344
								chrXIII:504790-505100	Rpd3_ChIP/Rpd3.narrowPeak_narrowPeak1500	0.917	19.342	R							504790	505100	343
								chrXIV:662990-663610	Rpd3_ChIP/Rpd3.narrowPeak_narrowPeak1691	0.891	21.032	R							662990	663610	336
								chrXII:506290-507400	Rpd3_ChIP/Rpd3.narrowPeak_narrowPeak1293	0.832	17.678	R							506290	507400	334
								chrII:331460-331900	Rpd3_ChIP/Rpd3.narrowPeak_narrowPeak98	0.68	15.466	R							331460	331900	330
								chrVI:180820-181190	Rpd3_ChIP/Rpd3.narrowPeak_narrowPeak672	0.878	18.678	R							180820	181190	329
								chrXV:1041800-1042900	Rpd3_ChIP/Rpd3.narrowPeak_narrowPeak1879	0.797	17.387	R							1041800	1042900	329
								chrVII:767350-767780	Rpd3_ChIP/Rpd3.narrowPeak_narrowPeak826	0.804	18.905	R							767350	767780	322
								chrIII:273880-274250	Rpd3_ChIP/Rpd3.narrowPeak_narrowPeak209	0.889	18.101	R							273880	274250	321
								chrXII:924240-924920	Rpd3_ChIP/Rpd3.narrowPeak_narrowPeak1380	0.718	15.492	R							924240	924920	321
								chrXIV:569750-570130	Rpd3_ChIP/Rpd3.narrowPeak_narrowPeak1674	0.883	19.757	R							569750	570130	320
								chrVII:905410-905850	Rpd3_ChIP/Rpd3.narrowPeak_narrowPeak856	0.675	16.819	R							905410	905850	319
								chrIV:148250-148940	Rpd3_ChIP/Rpd3.narrowPeak_narrowPeak234	0.776	16.143	R							148250	148940	318
								chrXVI:325940-326320	Rpd3_ChIP/Rpd3.narrowPeak_narrowPeak1944	0.863	18.152	R							325940	326320	316
								chrX:36490-37310	Rpd3_ChIP/Rpd3.narrowPeak_narrowPeak987	0.76	17.147	R							36490	37310	310
								chrII:144970-145760	Rpd3_ChIP/Rpd3.narrowPeak_narrowPeak63	0.788	15.35	R							144970	145760	307
								chrII:426230-426930	Rpd3_ChIP/Rpd3.narrowPeak_narrowPeak118	0.858	19.191	R							426230	426930	307
								chrVIII:471020-472280	Rpd3_ChIP/Rpd3.narrowPeak_narrowPeak965	0.71	12.565	R							471020	472280	306
								chrXVI:580400-581250	Rpd3_ChIP/Rpd3.narrowPeak_narrowPeak1995	0.822	17.818	R							580400	581250	305
								chrXV:712770-713140	Rpd3_ChIP/Rpd3.narrowPeak_narrowPeak1815	0.883	17.262	R							712770	713140	304
								chrXV:831240-831970	Rpd3_ChIP/Rpd3.narrowPeak_narrowPeak1835	0.766	15.058	R							831240	831970	304
								chrXVI:370910-372830	Rpd3_ChIP/Rpd3.narrowPeak_narrowPeak1952	0.716	13.644	R							370910	372830	302
								chrXVI:308930-310050	Rpd3_ChIP/Rpd3.narrowPeak_narrowPeak1942	0.812	16.535	R							308930	310050	301
								chrXIV:443510-444050	Rpd3_ChIP/Rpd3.narrowPeak_narrowPeak1649	0.77	17.938	R							443510	444050	300
								chrXIV:518080-519160	Rpd3_ChIP/Rpd3.narrowPeak_narrowPeak1664	0.801	18.359	R							518080	519160	300
								chrXIII:68420-70190	Rpd3_ChIP/Rpd3.narrowPeak_narrowPeak1419	0.529	9.168	R							68420	70190	298
								chrXII:339940-341640	Rpd3_ChIP/Rpd3.narrowPeak_narrowPeak1266	0.765	4.88	R							339940	341640	295
								chrXVI:900830-901490	Rpd3_ChIP/Rpd3.narrowPeak_narrowPeak2058	0.718	15.281	R							900830	901490	294
								chrV:39200-39760	Rpd3_ChIP/Rpd3.narrowPeak_narrowPeak527	0.812	16.79	R							39200	39760	293
								chrXII:691190-691680	Rpd3_ChIP/Rpd3.narrowPeak_narrowPeak1327	0.726	13.605	R							691190	691680	293
								chrXVI:298690-299160	Rpd3_ChIP/Rpd3.narrowPeak_narrowPeak1940	0.688	15.184	R							298690	299160	292
								chrII:59900-60520	Rpd3_ChIP/Rpd3.narrowPeak_narrowPeak44	0.7	15.233	R							59900	60520	291
								chrXVI:648910-649610	Rpd3_ChIP/Rpd3.narrowPeak_narrowPeak2012	0.743	13.583	R							648910	649610	289
								chrIV:1444390-1445610	Rpd3_ChIP/Rpd3.narrowPeak_narrowPeak436	0.837	17.362	R							1444390	1445610	288
								chrXI:555220-556040	Rpd3_ChIP/Rpd3.narrowPeak_narrowPeak1198	0.724	13.116	R							555220	556040	287
								chrII:202060-203230	Rpd3_ChIP/Rpd3.narrowPeak_narrowPeak71	0.792	18.451	R							202060	203230	286
								chrXII:283790-284160	Rpd3_ChIP/Rpd3.narrowPeak_narrowPeak1259	0.806	14.252	R							283790	284160	286
								chrXIII:701420-703150	Rpd3_ChIP/Rpd3.narrowPeak_narrowPeak1532	0.627	10.1	R							701420	703150	286
								chrXIV:602170-602490	Rpd3_ChIP/Rpd3.narrowPeak_narrowPeak1680	0.888	18.973	R							602170	602490	286
								chrIV:217910-218350	Rpd3_ChIP/Rpd3.narrowPeak_narrowPeak246	0.732	15.632	R							217910	218350	284
								chrII:297370-297970	Rpd3_ChIP/Rpd3.narrowPeak_narrowPeak89	0.741	15.374	R							297370	297970	282
								chrIV:423460-423880	Rpd3_ChIP/Rpd3.narrowPeak_narrowPeak290	0.659	13.799	R							423460	423880	282
								chrIV:806190-806660	Rpd3_ChIP/Rpd3.narrowPeak_narrowPeak347	0.679	12.678	R							806190	806660	278
								chrIX:84170-85180	Rpd3_ChIP/Rpd3.narrowPeak_narrowPeak465	0.779	16.121	R							84170	85180	276
								chrVI:96770-97370	Rpd3_ChIP/Rpd3.narrowPeak_narrowPeak668	0.813	15.675	R							96770	97370	276
								chrIV:929520-930190	Rpd3_ChIP/Rpd3.narrowPeak_narrowPeak363	0.845	19.298	R							929520	930190	274
								chrIII:76240-77900	Rpd3_ChIP/Rpd3.narrowPeak_narrowPeak172	0.608	38.791	R							76240	77900	273
								chrIV:812220-812730	Rpd3_ChIP/Rpd3.narrowPeak_narrowPeak349	0.717	14.796	R							812220	812730	271
								chrXII:907650-908180	Rpd3_ChIP/Rpd3.narrowPeak_narrowPeak1377	0.701	12.627	R							907650	908180	270
								chrIV:434130-434430	Rpd3_ChIP/Rpd3.narrowPeak_narrowPeak292	0.824	15.078	R							434130	434430	268
								chrVII:731490-732680	Rpd3_ChIP/Rpd3.narrowPeak_narrowPeak820	0.697	11.162	R							731490	732680	268
								chrXV:79820-80150	Rpd3_ChIP/Rpd3.narrowPeak_narrowPeak1715	0.803	15.523	R							79820	80150	268
								chrV:399120-400020	Rpd3_ChIP/Rpd3.narrowPeak_narrowPeak623	0.546	8.061	R							399120	400020	267
								chrIV:628880-629190	Rpd3_ChIP/Rpd3.narrowPeak_narrowPeak326	0.8	14.882	R							628880	629190	266
								chrXVI:282520-282910	Rpd3_ChIP/Rpd3.narrowPeak_narrowPeak1935	0.829	15.795	R							282520	282910	266
								chrVII:649670-650650	Rpd3_ChIP/Rpd3.narrowPeak_narrowPeak804	0.802	16.446	R							649670	650650	265
								chrIII:229350-230200	Rpd3_ChIP/Rpd3.narrowPeak_narrowPeak199	0.65	10.359	R							229350	230200	263
								chrV:192960-194470	Rpd3_ChIP/Rpd3.narrowPeak_narrowPeak565	0.666	12.298	R							192960	194470	263
								chrXIV:116780-117060	Rpd3_ChIP/Rpd3.narrowPeak_narrowPeak1592	0.859	16.717	R							116780	117060	263
								chrIX:69220-69510	Rpd3_ChIP/Rpd3.narrowPeak_narrowPeak462	0.861	16.186	R							69220	69510	259
								chrVI:104910-106030	Rpd3_ChIP/Rpd3.narrowPeak_narrowPeak669	0.629	10.063	R							104910	106030	257
								chrII:159800-160910	Rpd3_ChIP/Rpd3.narrowPeak_narrowPeak65	0.681	11.243	R							159800	160910	255
								chrIII:223460-224040	Rpd3_ChIP/Rpd3.narrowPeak_narrowPeak196	0.651	13.818	R							223460	224040	253
								chrVII:1048880-1049900	Rpd3_ChIP/Rpd3.narrowPeak_narrowPeak883	0.765	15.394	R							1048880	1049900	253
								chrIV:83400-83930	Rpd3_ChIP/Rpd3.narrowPeak_narrowPeak221	0.752	13.001	R							83400	83930	250
								chrXIV:289650-290280	Rpd3_ChIP/Rpd3.narrowPeak_narrowPeak1620	0.701	11.918	R							289650	290280	250
								chrIV:1116910-1117290	Rpd3_ChIP/Rpd3.narrowPeak_narrowPeak389	0.748	12.808	R							1116910	1117290	247
								chrXI:515200-516690	Rpd3_ChIP/Rpd3.narrowPeak_narrowPeak1187	0.807	10.514	R							515200	516690	246
								chrXIII:20750-21580	Rpd3_ChIP/Rpd3.narrowPeak_narrowPeak1410	0.708	12.258	R							20750	21580	246
								chrIV:1466730-1468270	Rpd3_ChIP/Rpd3.narrowPeak_narrowPeak441	0.725	10.217	R							1466730	1468270	245
								chrIV:118210-118530	Rpd3_ChIP/Rpd3.narrowPeak_narrowPeak227	0.836	14.982	R							118210	118530	244
								chrXI:341340-341960	Rpd3_ChIP/Rpd3.narrowPeak_narrowPeak1166	0.716	14.837	R							341340	341960	244
								chrXIII:861220-861660	Rpd3_ChIP/Rpd3.narrowPeak_narrowPeak1555	0.656	12.199	R							861220	861660	244
								chrXIV:530940-532180	Rpd3_ChIP/Rpd3.narrowPeak_narrowPeak1667	0.595	8.834	R							530940	532180	243
								chrXV:882950-883810	Rpd3_ChIP/Rpd3.narrowPeak_narrowPeak1844	0.69	12.008	R							882950	883810	243
								chrXVI:329210-329460	Rpd3_ChIP/Rpd3.narrowPeak_narrowPeak1945	0.813	14.089	R							329210	329460	243
								chrXI:382810-384630	Rpd3_ChIP/Rpd3.narrowPeak_narrowPeak1174	0.396	9.569	R							382810	384630	241
								chrXIII:352170-352860	Rpd3_ChIP/Rpd3.narrowPeak_narrowPeak1473	0.605	10.01	R							352170	352860	241
								chrVI:219900-220280	Rpd3_ChIP/Rpd3.narrowPeak_narrowPeak680	0.789	13.813	R							219900	220280	240
								chrXIII:619460-620010	Rpd3_ChIP/Rpd3.narrowPeak_narrowPeak1513	0.665	12.37	R							619460	620010	240
								chrXIV:331420-332120	Rpd3_ChIP/Rpd3.narrowPeak_narrowPeak1626	0.649	11.726	R							331420	332120	240
								chrXV:722040-722620	Rpd3_ChIP/Rpd3.narrowPeak_narrowPeak1818	0.772	14.5	R							722040	722620	240
								chrXIII:818920-819860	Rpd3_ChIP/Rpd3.narrowPeak_narrowPeak1545	0.696	13.449	R							818920	819860	239
								chrI:30-600	Rpd3_ChIP/Rpd3.narrowPeak_narrowPeak1	0.64	12.995	R							30	600	237
								chrIII:96040-96450	Rpd3_ChIP/Rpd3.narrowPeak_narrowPeak176	0.64	13.726	R							96040	96450	235
								chrVI:56270-57530	Rpd3_ChIP/Rpd3.narrowPeak_narrowPeak659	0.751	12.804	R							56270	57530	235
								chrIV:926660-927200	Rpd3_ChIP/Rpd3.narrowPeak_narrowPeak361	0.661	12.25	R							926660	927200	234
								chrIV:1185990-1186410	Rpd3_ChIP/Rpd3.narrowPeak_narrowPeak398	0.757	13.699	R							1185990	1186410	234
								chrIX:439390-439870	Rpd3_ChIP/Rpd3.narrowPeak_narrowPeak521	0.641	10.926	R							439390	439870	234
								chrV:81570-82290	Rpd3_ChIP/Rpd3.narrowPeak_narrowPeak541	0.657	11.643	R							81570	82290	231
								chrXIII:851080-851540	Rpd3_ChIP/Rpd3.narrowPeak_narrowPeak1549	0.705	12.943	R							851080	851540	231
								chrXIV:660180-661300	Rpd3_ChIP/Rpd3.narrowPeak_narrowPeak1689	0.714	12.87	R							660180	661300	230
								chrV:83420-84540	Rpd3_ChIP/Rpd3.narrowPeak_narrowPeak542	0.705	11.511	R							83420	84540	229
								chrXII:253970-254880	Rpd3_ChIP/Rpd3.narrowPeak_narrowPeak1252	0.76	14.162	R							253970	254880	229
								chrXIII:627940-628560	Rpd3_ChIP/Rpd3.narrowPeak_narrowPeak1518	0.755	13.737	R							627940	628560	228
								chrXVI:792100-792570	Rpd3_ChIP/Rpd3.narrowPeak_narrowPeak2035	0.605	10.794	R							792100	792570	228
								chrVII:95950-96970	Rpd3_ChIP/Rpd3.narrowPeak_narrowPeak704	0.744	12.034	R							95950	96970	227
								chrXII:328260-329190	Rpd3_ChIP/Rpd3.narrowPeak_narrowPeak1263	0.726	12.944	R							328260	329190	226
								chrXVI:498240-499150	Rpd3_ChIP/Rpd3.narrowPeak_narrowPeak1976	0.704	11.409	R							498240	499150	224
								chrII:580280-581280	Rpd3_ChIP/Rpd3.narrowPeak_narrowPeak140	0.757	13.232	R							580280	581280	222
								chrX:617800-618110	Rpd3_ChIP/Rpd3.narrowPeak_narrowPeak1087	0.73	12.781	R							617800	618110	221
								chrXI:524360-525020	Rpd3_ChIP/Rpd3.narrowPeak_narrowPeak1194	0.704	13.628	R							524360	525020	221
								chrII:257050-257910	Rpd3_ChIP/Rpd3.narrowPeak_narrowPeak80	0.719	13.156	R							257050	257910	218
								chrXII:626620-626970	Rpd3_ChIP/Rpd3.narrowPeak_narrowPeak1315	0.795	13.173	R							626620	626970	218
								chrXII:837600-837820	Rpd3_ChIP/Rpd3.narrowPeak_narrowPeak1364	0.819	13.968	R							837600	837820	218
								chrXII:540840-541500	Rpd3_ChIP/Rpd3.narrowPeak_narrowPeak1300	0.701	12.621	R							540840	541500	216
								chrXV:217270-218350	Rpd3_ChIP/Rpd3.narrowPeak_narrowPeak1740	0.729	13.495	R							217270	218350	216
								chrV:61660-62000	Rpd3_ChIP/Rpd3.narrowPeak_narrowPeak534	0.731	11.506	R							61660	62000	215
								chrVIII:143960-145560	Rpd3_ChIP/Rpd3.narrowPeak_narrowPeak919	0.664	9.794	R							143960	145560	215
								chrVIII:382830-383190	Rpd3_ChIP/Rpd3.narrowPeak_narrowPeak948	0.631	10.877	R							382830	383190	215
								chrX:35080-36180	Rpd3_ChIP/Rpd3.narrowPeak_narrowPeak986	0.693	10.533	R							35080	36180	215
								chrXIII:235020-235780	Rpd3_ChIP/Rpd3.narrowPeak_narrowPeak1449	0.729	12.191	R							235020	235780	215
								chrXV:315850-316320	Rpd3_ChIP/Rpd3.narrowPeak_narrowPeak1759	0.643	12.979	R							315850	316320	215
								chrII:429660-431110	Rpd3_ChIP/Rpd3.narrowPeak_narrowPeak121	0.739	12.94	R							429660	431110	214
								chrIX:415980-416370	Rpd3_ChIP/Rpd3.narrowPeak_narrowPeak518	0.726	13.155	R							415980	416370	214
								chrIV:927450-928920	Rpd3_ChIP/Rpd3.narrowPeak_narrowPeak362	0.744	12.985	R							927450	928920	213
								chrXIII:409120-409430	Rpd3_ChIP/Rpd3.narrowPeak_narrowPeak1488	0.761	12.841	R							409120	409430	213
								chrIV:916580-917040	Rpd3_ChIP/Rpd3.narrowPeak_narrowPeak360	0.667	12.364	R							916580	917040	212
								chrX:705900-706640	Rpd3_ChIP/Rpd3.narrowPeak_narrowPeak1101	0.631	10.154	R							705900	706640	212
								chrXIV:568020-568280	Rpd3_ChIP/Rpd3.narrowPeak_narrowPeak1673	0.746	12.624	R							568020	568280	212
								chrIV:226960-227200	Rpd3_ChIP/Rpd3.narrowPeak_narrowPeak247	0.731	12.012	R							226960	227200	211
								chrVII:847110-848330	Rpd3_ChIP/Rpd3.narrowPeak_narrowPeak844	0.743	13.513	R							847110	848330	210
								chrXIV:188150-189280	Rpd3_ChIP/Rpd3.narrowPeak_narrowPeak1603	0.669	10.235	R							188150	189280	209
								chrXV:268090-268950	Rpd3_ChIP/Rpd3.narrowPeak_narrowPeak1749	0.563	8.437	R							268090	268950	209
								chrXVI:280550-280910	Rpd3_ChIP/Rpd3.narrowPeak_narrowPeak1933	0.717	12.064	R							280550	280910	209
								chrII:427890-429100	Rpd3_ChIP/Rpd3.narrowPeak_narrowPeak120	0.736	13.226	R							427890	429100	206
								chrVII:365680-366030	Rpd3_ChIP/Rpd3.narrowPeak_narrowPeak745	0.755	11.59	R							365680	366030	206
								chrIII:90840-91100	Rpd3_ChIP/Rpd3.narrowPeak_narrowPeak174	0.773	13.635	R							90840	91100	205
								chrIV:1241380-1241890	Rpd3_ChIP/Rpd3.narrowPeak_narrowPeak407	0.676	13.106	R							1241380	1241890	205
								chrXII:368840-369310	Rpd3_ChIP/Rpd3.narrowPeak_narrowPeak1271	0.626	12.821	R							368840	369310	205
								chrXV:108090-108560	Rpd3_ChIP/Rpd3.narrowPeak_narrowPeak1726	0.615	11.076	R							108090	108560	205
								chrVII:939030-939530	Rpd3_ChIP/Rpd3.narrowPeak_narrowPeak861	0.644	9.858	R							939030	939530	203
								chrVII:1020760-1021540	Rpd3_ChIP/Rpd3.narrowPeak_narrowPeak877	0.686	10.721	R							1020760	1021540	203
								chrXVI:898020-899660	Rpd3_ChIP/Rpd3.narrowPeak_narrowPeak2056	0.469	3.794	R							898020	899660	203
								chrII:43380-43830	Rpd3_ChIP/Rpd3.narrowPeak_narrowPeak42	0.644	10.792	R							43380	43830	201
								chrX:237100-237520	Rpd3_ChIP/Rpd3.narrowPeak_narrowPeak1023	0.597	12.324	R							237100	237520	201
								chrXIV:47740-48520	Rpd3_ChIP/Rpd3.narrowPeak_narrowPeak1570	0.64	9.645	R							47740	48520	201
								chrIII:261720-262420	Rpd3_ChIP/Rpd3.narrowPeak_narrowPeak205	0.715	11.767	R							261720	262420	200
								chrV:120470-120860	Rpd3_ChIP/Rpd3.narrowPeak_narrowPeak551	0.721	11.607	R							120470	120860	200
								chrIII:103620-104230	Rpd3_ChIP/Rpd3.narrowPeak_narrowPeak178	0.632	11.201	R							103620	104230	198
								chrXII:196970-198440	Rpd3_ChIP/Rpd3.narrowPeak_narrowPeak1242	0.634	4.285	R							196970	198440	198
								chrIII:221900-223160	Rpd3_ChIP/Rpd3.narrowPeak_narrowPeak195	0.637	9.294	R							221900	223160	197
								chrVIII:448110-448500	Rpd3_ChIP/Rpd3.narrowPeak_narrowPeak959	0.751	12.369	R							448110	448500	196
								chrXV:286320-287650	Rpd3_ChIP/Rpd3.narrowPeak_narrowPeak1753	0.606	9.019	R							286320	287650	196
								chrIV:309830-310110	Rpd3_ChIP/Rpd3.narrowPeak_narrowPeak268	0.74	11.525	R							309830	310110	195
								chrIV:300700-301330	Rpd3_ChIP/Rpd3.narrowPeak_narrowPeak263	0.593	8.88	R							300700	301330	194
								chrIII:122630-123090	Rpd3_ChIP/Rpd3.narrowPeak_narrowPeak181	0.557	9.843	R							122630	123090	193
								chrVII:801330-801720	Rpd3_ChIP/Rpd3.narrowPeak_narrowPeak835	0.674	10.731	R							801330	801720	192
								chrVIII:423040-424200	Rpd3_ChIP/Rpd3.narrowPeak_narrowPeak957	0.537	6.432	R							423040	424200	192
								chrV:222680-223070	Rpd3_ChIP/Rpd3.narrowPeak_narrowPeak574	0.701	11.446	R							222680	223070	191
								chrIV:301460-302130	Rpd3_ChIP/Rpd3.narrowPeak_narrowPeak264	0.697	12.232	R							301460	302130	190
								chrIX:117900-118230	Rpd3_ChIP/Rpd3.narrowPeak_narrowPeak471	0.698	11.79	R							117900	118230	188
								chrVII:1022010-1022310	Rpd3_ChIP/Rpd3.narrowPeak_narrowPeak878	0.656	11.184	R							1022010	1022310	188
								chrVII:1026110-1026610	Rpd3_ChIP/Rpd3.narrowPeak_narrowPeak880	0.661	11.061	R							1026110	1026610	188
								chrXIII:859430-859950	Rpd3_ChIP/Rpd3.narrowPeak_narrowPeak1553	0.66	10.226	R							859430	859950	187
								chrIV:216580-217020	Rpd3_ChIP/Rpd3.narrowPeak_narrowPeak245	0.64	10.972	R							216580	217020	186
								chrXVI:482850-483230	Rpd3_ChIP/Rpd3.narrowPeak_narrowPeak1973	0.608	9.265	R							482850	483230	185
								chrX:448390-448700	Rpd3_ChIP/Rpd3.narrowPeak_narrowPeak1058	0.729	10.842	R							448390	448700	184
								chrVII:906010-908580	Rpd3_ChIP/Rpd3.narrowPeak_narrowPeak857	0.561	8.617	R							906010	908580	183
								chrXV:87910-88430	Rpd3_ChIP/Rpd3.narrowPeak_narrowPeak1721	0.68	11.954	R							87910	88430	183
								chrXV:778650-779130	Rpd3_ChIP/Rpd3.narrowPeak_narrowPeak1826	0.683	12.417	R							778650	779130	183
								chrXVI:592340-592900	Rpd3_ChIP/Rpd3.narrowPeak_narrowPeak2000	0.651	11.088	R							592340	592900	183
								chrVIII:341650-342100	Rpd3_ChIP/Rpd3.narrowPeak_narrowPeak943	0.611	10.975	R							341650	342100	182
								chrXII:794880-795270	Rpd3_ChIP/Rpd3.narrowPeak_narrowPeak1350	0.687	9.759	R							794880	795270	182
								chrXVI:378590-378880	Rpd3_ChIP/Rpd3.narrowPeak_narrowPeak1954	0.685	11.456	R							378590	378880	182
								chrII:163100-163920	Rpd3_ChIP/Rpd3.narrowPeak_narrowPeak66	0.727	13.466	R							163100	163920	181
								chrII:379880-380250	Rpd3_ChIP/Rpd3.narrowPeak_narrowPeak105	0.646	9.715	R							379880	380250	181
								chrIV:239020-239460	Rpd3_ChIP/Rpd3.narrowPeak_narrowPeak255	0.612	9.291	R							239020	239460	181
								chrIV:1410520-1411060	Rpd3_ChIP/Rpd3.narrowPeak_narrowPeak430	0.608	10.319	R							1410520	1411060	181
								chrV:510550-511930	Rpd3_ChIP/Rpd3.narrowPeak_narrowPeak647	0.608	2.713	R							510550	511930	181
								chrVI:221600-221880	Rpd3_ChIP/Rpd3.narrowPeak_narrowPeak682	0.59	9.46	R							221600	221880	181
								chrII:138790-140060	Rpd3_ChIP/Rpd3.narrowPeak_narrowPeak59	0.62	7.899	R							138790	140060	180
								chrVI:191430-191690	Rpd3_ChIP/Rpd3.narrowPeak_narrowPeak676	0.709	10.755	R							191430	191690	180
								chrXII:546280-547220	Rpd3_ChIP/Rpd3.narrowPeak_narrowPeak1302	0.625	8.158	R							546280	547220	180
								chrX:577310-578240	Rpd3_ChIP/Rpd3.narrowPeak_narrowPeak1082	0.655	10.468	R							577310	578240	179
								chrXV:255370-255970	Rpd3_ChIP/Rpd3.narrowPeak_narrowPeak1747	0.605	9.411	R							255370	255970	179
								chrXVI:247110-248680	Rpd3_ChIP/Rpd3.narrowPeak_narrowPeak1930	0.619	6.277	R							247110	248680	179
								chrVII:546970-547500	Rpd3_ChIP/Rpd3.narrowPeak_narrowPeak787	0.585	10.099	R							546970	547500	178
								chrXVI:751480-752030	Rpd3_ChIP/Rpd3.narrowPeak_narrowPeak2027	0.658	9.798	R							751480	752030	177
								chrV:305960-306190	Rpd3_ChIP/Rpd3.narrowPeak_narrowPeak598	0.643	9.683	R							305960	306190	176
								chrXV:770910-772000	Rpd3_ChIP/Rpd3.narrowPeak_narrowPeak1825	0.725	11.404	R							770910	772000	175
								chrIV:835070-835530	Rpd3_ChIP/Rpd3.narrowPeak_narrowPeak351	0.627	10.248	R							835070	835530	174
								chrV:463100-463670	Rpd3_ChIP/Rpd3.narrowPeak_narrowPeak641	0.56	9.294	R							463100	463670	174
								chrXIII:699850-700900	Rpd3_ChIP/Rpd3.narrowPeak_narrowPeak1531	0.665	9.541	R							699850	700900	174
								chrVII:914990-916530	Rpd3_ChIP/Rpd3.narrowPeak_narrowPeak859	0.587	6.746	R							914990	916530	173
								chrXI:525520-526460	Rpd3_ChIP/Rpd3.narrowPeak_narrowPeak1195	0.513	7.108	R							525520	526460	173
								chrIII:210890-211510	Rpd3_ChIP/Rpd3.narrowPeak_narrowPeak191	0.631	10.469	R							210890	211510	172
								chrIII:211810-212710	Rpd3_ChIP/Rpd3.narrowPeak_narrowPeak192	0.516	6.489	R							211810	212710	172
								chrV:100830-101210	Rpd3_ChIP/Rpd3.narrowPeak_narrowPeak547	0.671	10.002	R							100830	101210	171
								chrV:483460-484080	Rpd3_ChIP/Rpd3.narrowPeak_narrowPeak643	0.637	10.039	R							483460	484080	171
								chrVIII:385840-386450	Rpd3_ChIP/Rpd3.narrowPeak_narrowPeak951	0.533	7.351	R							385840	386450	171
								chrXII:795670-796000	Rpd3_ChIP/Rpd3.narrowPeak_narrowPeak1351	0.678	9.834	R							795670	796000	171
								chrXIV:723300-723810	Rpd3_ChIP/Rpd3.narrowPeak_narrowPeak1701	0.659	10.201	R							723300	723810	171
								chrIX:97340-97630	Rpd3_ChIP/Rpd3.narrowPeak_narrowPeak467	0.674	9.74	R							97340	97630	169
								chrVIII:487810-488150	Rpd3_ChIP/Rpd3.narrowPeak_narrowPeak967	0.716	10.474	R							487810	488150	169
								chrXII:258400-259440	Rpd3_ChIP/Rpd3.narrowPeak_narrowPeak1253	0.625	7.869	R							258400	259440	169
								chrXIII:659320-659600	Rpd3_ChIP/Rpd3.narrowPeak_narrowPeak1525	0.72	11.753	R							659320	659600	169
								chrXIV:33470-34140	Rpd3_ChIP/Rpd3.narrowPeak_narrowPeak1568	0.702	11.575	R							33470	34140	169
								chrXV:523000-524000	Rpd3_ChIP/Rpd3.narrowPeak_narrowPeak1794	0.625	7.87	R							523000	524000	169
								chrVI:210480-211120	Rpd3_ChIP/Rpd3.narrowPeak_narrowPeak678	0.566	7.507	R							210480	211120	167
								chrVIII:225770-227010	Rpd3_ChIP/Rpd3.narrowPeak_narrowPeak929	0.568	6.93	R							225770	227010	167
								chrXV:381190-382630	Rpd3_ChIP/Rpd3.narrowPeak_narrowPeak1767	0.603	7.14	R							381190	382630	167
								chrVII:731090-731340	Rpd3_ChIP/Rpd3.narrowPeak_narrowPeak819	0.718	10.136	R							731090	731340	166
								chrXI:107530-108450	Rpd3_ChIP/Rpd3.narrowPeak_narrowPeak1125	0.615	9.298	R							107530	108450	166
								chrXVI:350450-352110	Rpd3_ChIP/Rpd3.narrowPeak_narrowPeak1949	0.566	4.149	R							350450	352110	166
								chrXI:263460-264050	Rpd3_ChIP/Rpd3.narrowPeak_narrowPeak1150	0.623	9.031	R							263460	264050	164
								chrI:107050-108640	Rpd3_ChIP/Rpd3.narrowPeak_narrowPeak22	0.537	5.429	R							107050	108640	162
								chrXII:521710-522540	Rpd3_ChIP/Rpd3.narrowPeak_narrowPeak1296	0.567	8.121	R							521710	522540	162
								chrXII:875820-877100	Rpd3_ChIP/Rpd3.narrowPeak_narrowPeak1370	0.648	9.051	R							875820	877100	161
								chrIII:30540-30770	Rpd3_ChIP/Rpd3.narrowPeak_narrowPeak165	0.728	10.768	R							30540	30770	160
								chrIX:299950-300360	Rpd3_ChIP/Rpd3.narrowPeak_narrowPeak501	0.57	8.265	R							299950	300360	160
								chrXIV:425100-426750	Rpd3_ChIP/Rpd3.narrowPeak_narrowPeak1643	0.557	3.341	R							425100	426750	160
								chrXVI:610770-611180	Rpd3_ChIP/Rpd3.narrowPeak_narrowPeak2001	0.618	9.51	R							610770	611180	159
								chrV:288350-288640	Rpd3_ChIP/Rpd3.narrowPeak_narrowPeak592	0.684	9.93	R							288350	288640	158
								chrVI:55430-55920	Rpd3_ChIP/Rpd3.narrowPeak_narrowPeak658	0.618	9.858	R							55430	55920	158
								chrVII:1061940-1063030	Rpd3_ChIP/Rpd3.narrowPeak_narrowPeak889	0.606	8.14	R							1061940	1063030	158
								chrII:305120-305880	Rpd3_ChIP/Rpd3.narrowPeak_narrowPeak92	0.626	9.769	R							305120	305880	157
								chrV:229640-230250	Rpd3_ChIP/Rpd3.narrowPeak_narrowPeak578	0.615	8.544	R							229640	230250	157
								chrVII:191100-191700	Rpd3_ChIP/Rpd3.narrowPeak_narrowPeak718	0.572	9.536	R							191100	191700	156
								chrXV:854110-854350	Rpd3_ChIP/Rpd3.narrowPeak_narrowPeak1838	0.695	9.601	R							854110	854350	156
								chrXI:24920-25160	Rpd3_ChIP/Rpd3.narrowPeak_narrowPeak1109	0.666	9.521	R							24920	25160	155
								chrXIV:135730-136060	Rpd3_ChIP/Rpd3.narrowPeak_narrowPeak1595	0.694	9.952	R							135730	136060	155
								chrXVI:718400-719370	Rpd3_ChIP/Rpd3.narrowPeak_narrowPeak2022	0.576	6.962	R							718400	719370	155
								chrXIII:67710-68010	Rpd3_ChIP/Rpd3.narrowPeak_narrowPeak1418	0.698	10.45	R							67710	68010	154
								chrII:380390-380960	Rpd3_ChIP/Rpd3.narrowPeak_narrowPeak106	0.589	8.156	R							380390	380960	153
								chrVII:887900-888160	Rpd3_ChIP/Rpd3.narrowPeak_narrowPeak855	0.671	9.324	R							887900	888160	153
								chrXIV:408260-408970	Rpd3_ChIP/Rpd3.narrowPeak_narrowPeak1640	0.68	10.762	R							408260	408970	153
								chrXV:897030-897950	Rpd3_ChIP/Rpd3.narrowPeak_narrowPeak1846	0.637	8.906	R							897030	897950	152
								chrXVI:875520-876010	Rpd3_ChIP/Rpd3.narrowPeak_narrowPeak2054	0.575	8.288	R							875520	876010	152
								chrII:216730-217350	Rpd3_ChIP/Rpd3.narrowPeak_narrowPeak73	0.58	10.365	R							216730	217350	151
								chrVIII:39670-39930	Rpd3_ChIP/Rpd3.narrowPeak_narrowPeak897	0.667	9.891	R							39670	39930	151
								chrX:637020-637480	Rpd3_ChIP/Rpd3.narrowPeak_narrowPeak1090	0.597	9.134	R							637020	637480	151
								chrXV:409100-409760	Rpd3_ChIP/Rpd3.narrowPeak_narrowPeak1771	0.537	6.891	R							409100	409760	151
								chrII:158850-159680	Rpd3_ChIP/Rpd3.narrowPeak_narrowPeak64	0.643	9.544	R							158850	159680	150
								chrIII:102400-103300	Rpd3_ChIP/Rpd3.narrowPeak_narrowPeak177	0.475	5.794	R							102400	103300	150
								chrXII:345750-346310	Rpd3_ChIP/Rpd3.narrowPeak_narrowPeak1268	0.558	7.92	R							345750	346310	150
								chrIV:241450-242010	Rpd3_ChIP/Rpd3.narrowPeak_narrowPeak257	0.626	8.558	R							241450	242010	149
								chrIV:1011650-1011940	Rpd3_ChIP/Rpd3.narrowPeak_narrowPeak375	0.551	8.418	R							1011650	1011940	149
								chrVII:385310-386020	Rpd3_ChIP/Rpd3.narrowPeak_narrowPeak750	0.583	8.389	R							385310	386020	149
								chrXIV:167360-167750	Rpd3_ChIP/Rpd3.narrowPeak_narrowPeak1600	0.634	8.302	R							167360	167750	149
								chrV:551120-551460	Rpd3_ChIP/Rpd3.narrowPeak_narrowPeak651	0.688	9.367	R							551120	551460	148
								chrXVI:464500-465520	Rpd3_ChIP/Rpd3.narrowPeak_narrowPeak1970	0.613	8.793	R							464500	465520	148
								chrIII:295450-295700	Rpd3_ChIP/Rpd3.narrowPeak_narrowPeak211	0.703	9.599	R							295450	295700	147
								chrX:115900-116200	Rpd3_ChIP/Rpd3.narrowPeak_narrowPeak998	0.705	9.886	R							115900	116200	147
								chrXII:84900-85660	Rpd3_ChIP/Rpd3.narrowPeak_narrowPeak1227	0.604	8.289	R							84900	85660	147
								chrXII:931140-931820	Rpd3_ChIP/Rpd3.narrowPeak_narrowPeak1382	0.568	7.856	R							931140	931820	147
								chrXIII:370070-370480	Rpd3_ChIP/Rpd3.narrowPeak_narrowPeak1480	0.545	8.527	R							370070	370480	147
								chrIV:287060-288530	Rpd3_ChIP/Rpd3.narrowPeak_narrowPeak261	0.607	7.01	R							287060	288530	146
								chrXIII:407210-407580	Rpd3_ChIP/Rpd3.narrowPeak_narrowPeak1486	0.605	8.089	R							407210	407580	146
								chrXVI:868920-869900	Rpd3_ChIP/Rpd3.narrowPeak_narrowPeak2052	0.622	9.002	R							868920	869900	146
								chrXVI:870170-870440	Rpd3_ChIP/Rpd3.narrowPeak_narrowPeak2053	0.665	9.108	R							870170	870440	146
								chrIV:200020-200630	Rpd3_ChIP/Rpd3.narrowPeak_narrowPeak241	0.604	8.08	R							200020	200630	145
								chrIX:99570-99870	Rpd3_ChIP/Rpd3.narrowPeak_narrowPeak469	0.642	9.157	R							99570	99870	145
								chrIV:126900-128050	Rpd3_ChIP/Rpd3.narrowPeak_narrowPeak229	0.612	7.878	R							126900	128050	144
								chrIV:1251020-1251490	Rpd3_ChIP/Rpd3.narrowPeak_narrowPeak409	0.601	8.709	R							1251020	1251490	144
								chrVII:1051240-1051700	Rpd3_ChIP/Rpd3.narrowPeak_narrowPeak885	0.6	8.65	R							1051240	1051700	144
								chrVIII:282760-283170	Rpd3_ChIP/Rpd3.narrowPeak_narrowPeak935	0.502	7.214	R							282760	283170	144
								chrXIII:608980-609420	Rpd3_ChIP/Rpd3.narrowPeak_narrowPeak1512	0.555	7.702	R							608980	609420	144
								chrIV:443970-444350	Rpd3_ChIP/Rpd3.narrowPeak_narrowPeak294	0.646	8.342	R							443970	444350	143
								chrIV:521280-521510	Rpd3_ChIP/Rpd3.narrowPeak_narrowPeak304	0.648	8.823	R							521280	521510	143
								chrVI:250860-251450	Rpd3_ChIP/Rpd3.narrowPeak_narrowPeak690	0.591	7.564	R							250860	251450	143
								chrXII:721960-722380	Rpd3_ChIP/Rpd3.narrowPeak_narrowPeak1332	0.611	9.249	R							721960	722380	142
								chrXIV:576200-576520	Rpd3_ChIP/Rpd3.narrowPeak_narrowPeak1676	0.576	9.116	R							576200	576520	142
								chrXV:87080-87320	Rpd3_ChIP/Rpd3.narrowPeak_narrowPeak1720	0.671	9.031	R							87080	87320	142
								chrII:83520-84200	Rpd3_ChIP/Rpd3.narrowPeak_narrowPeak50	0.603	8.064	R							83520	84200	141
								chrV:334060-335260	Rpd3_ChIP/Rpd3.narrowPeak_narrowPeak605	0.535	6.494	R							334060	335260	141
								chrVII:824100-825330	Rpd3_ChIP/Rpd3.narrowPeak_narrowPeak842	0.506	5.886	R							824100	825330	141
								chrXI:261210-261810	Rpd3_ChIP/Rpd3.narrowPeak_narrowPeak1149	0.588	7.762	R							261210	261810	141
								chrVII:428570-428870	Rpd3_ChIP/Rpd3.narrowPeak_narrowPeak760	0.659	8.946	R							428570	428870	140
								chrXIII:246200-246610	Rpd3_ChIP/Rpd3.narrowPeak_narrowPeak1451	0.586	8.096	R							246200	246610	140
								chrIV:323170-323450	Rpd3_ChIP/Rpd3.narrowPeak_narrowPeak269	0.683	8.936	R							323170	323450	139
								chrX:156610-157060	Rpd3_ChIP/Rpd3.narrowPeak_narrowPeak1007	0.625	9.123	R							156610	157060	139
								chrXIV:63090-63390	Rpd3_ChIP/Rpd3.narrowPeak_narrowPeak1575	0.564	7.854	R							63090	63390	139
								chrXVI:122320-123730	Rpd3_ChIP/Rpd3.narrowPeak_narrowPeak1909	0.474	2.425	R							122320	123730	139
								chrXI:100740-102050	Rpd3_ChIP/Rpd3.narrowPeak_narrowPeak1121	0.571	6.793	R							100740	102050	138
								chrXIII:251900-252820	Rpd3_ChIP/Rpd3.narrowPeak_narrowPeak1454	0.61	8.394	R							251900	252820	138
								chrXIII:755390-755800	Rpd3_ChIP/Rpd3.narrowPeak_narrowPeak1538	0.642	8.267	R							755390	755800	138
								chrII:464900-465690	Rpd3_ChIP/Rpd3.narrowPeak_narrowPeak126	0.55	6.81	R							464900	465690	137
								chrXV:232610-233490	Rpd3_ChIP/Rpd3.narrowPeak_narrowPeak1742	0.553	7.039	R							232610	233490	137
								chrXV:426730-427160	Rpd3_ChIP/Rpd3.narrowPeak_narrowPeak1774	0.543	8.868	R							426730	427160	137
								chrXI:549540-549890	Rpd3_ChIP/Rpd3.narrowPeak_narrowPeak1196	0.669	8.712	R							549540	549890	136
								chrXII:670070-670370	Rpd3_ChIP/Rpd3.narrowPeak_narrowPeak1324	0.629	8.131	R							670070	670370	136
								chrXVI:752320-752840	Rpd3_ChIP/Rpd3.narrowPeak_narrowPeak2028	0.566	8.856	R							752320	752840	136
								chrII:324230-324500	Rpd3_ChIP/Rpd3.narrowPeak_narrowPeak96	0.606	8.188	R							324230	324500	135
								chrIV:1288300-1288850	Rpd3_ChIP/Rpd3.narrowPeak_narrowPeak416	0.561	8.151	R							1288300	1288850	135
								chrIV:1361190-1362080	Rpd3_ChIP/Rpd3.narrowPeak_narrowPeak426	0.585	7.378	R							1361190	1362080	135
								chrVII:851140-851600	Rpd3_ChIP/Rpd3.narrowPeak_narrowPeak846	0.574	8.479	R							851140	851600	135
								chrX:95380-95810	Rpd3_ChIP/Rpd3.narrowPeak_narrowPeak996	0.577	7.668	R							95380	95810	135
								chrXVI:945990-946520	Rpd3_ChIP/Rpd3.narrowPeak_narrowPeak2064	0.363	6.507	R							945990	946520	135
								chrIV:1450300-1450800	Rpd3_ChIP/Rpd3.narrowPeak_narrowPeak437	0.501	6.395	R							1450300	1450800	134
								chrV:264980-265620	Rpd3_ChIP/Rpd3.narrowPeak_narrowPeak585	0.611	8.196	R							264980	265620	134
								chrVII:661700-661930	Rpd3_ChIP/Rpd3.narrowPeak_narrowPeak807	0.679	8.791	R							661700	661930	134
								chrXI:335340-335940	Rpd3_ChIP/Rpd3.narrowPeak_narrowPeak1162	0.485	6.215	R							335340	335940	134
								chrXIV:108530-109250	Rpd3_ChIP/Rpd3.narrowPeak_narrowPeak1590	0.534	6.969	R							108530	109250	134
								chrXIV:148250-148560	Rpd3_ChIP/Rpd3.narrowPeak_narrowPeak1599	0.66	8.941	R							148250	148560	134
								chrXIV:701820-702640	Rpd3_ChIP/Rpd3.narrowPeak_narrowPeak1695	0.601	7.167	R							701820	702640	134
								chrXVI:516070-516510	Rpd3_ChIP/Rpd3.narrowPeak_narrowPeak1979	0.564	7.324	R							516070	516510	134
								chrXVI:638270-638950	Rpd3_ChIP/Rpd3.narrowPeak_narrowPeak2005	0.58	7.405	R							638270	638950	134
								chrVIII:470420-470840	Rpd3_ChIP/Rpd3.narrowPeak_narrowPeak964	0.576	8.164	R							470420	470840	133
								chrXII:825700-826240	Rpd3_ChIP/Rpd3.narrowPeak_narrowPeak1361	0.551	7.161	R							825700	826240	133
								chrXIV:412800-413150	Rpd3_ChIP/Rpd3.narrowPeak_narrowPeak1641	0.638	7.837	R							412800	413150	133
								chrIV:133700-134790	Rpd3_ChIP/Rpd3.narrowPeak_narrowPeak232	0.535	6.39	R							133700	134790	132
								chrIV:1237690-1237930	Rpd3_ChIP/Rpd3.narrowPeak_narrowPeak405	0.658	8.241	R							1237690	1237930	132
								chrVII:875040-875340	Rpd3_ChIP/Rpd3.narrowPeak_narrowPeak851	0.631	7.884	R							875040	875340	132
								chrX:647740-649020	Rpd3_ChIP/Rpd3.narrowPeak_narrowPeak1094	0.632	8.448	R							647740	649020	132
								chrXIII:362110-362440	Rpd3_ChIP/Rpd3.narrowPeak_narrowPeak1479	0.539	8.259	R							362110	362440	132
								chrXIII:860110-860730	Rpd3_ChIP/Rpd3.narrowPeak_narrowPeak1554	0.57	7.723	R							860110	860730	132
								chrXIV:254290-254910	Rpd3_ChIP/Rpd3.narrowPeak_narrowPeak1614	0.509	7.116	R							254290	254910	132
								chrII:615400-616390	Rpd3_ChIP/Rpd3.narrowPeak_narrowPeak147	0.522	6.515	R							615400	616390	131
								chrIX:257850-258600	Rpd3_ChIP/Rpd3.narrowPeak_narrowPeak493	0.517	6.195	R							257850	258600	131
								chrVI:184390-185140	Rpd3_ChIP/Rpd3.narrowPeak_narrowPeak675	0.524	6.094	R							184390	185140	131
								chrXIII:361570-361800	Rpd3_ChIP/Rpd3.narrowPeak_narrowPeak1478	0.58	8.108	R							361570	361800	131
								chrIV:1531160-1531570	Rpd3_ChIP/Rpd3.narrowPeak_narrowPeak450	0.44	7.752	R							1531160	1531570	130
								chrXII:931960-932330	Rpd3_ChIP/Rpd3.narrowPeak_narrowPeak1383	0.456	6.097	R							931960	932330	130
								chrXIII:434950-435750	Rpd3_ChIP/Rpd3.narrowPeak_narrowPeak1493	0.587	7.906	R							434950	435750	130
								chrXVI:900080-900490	Rpd3_ChIP/Rpd3.narrowPeak_narrowPeak2057	0.498	7.598	R							900080	900490	130
								chrII:90000-90390	Rpd3_ChIP/Rpd3.narrowPeak_narrowPeak53	0.622	7.791	R							90000	90390	129
								chrXIII:196050-196250	Rpd3_ChIP/Rpd3.narrowPeak_narrowPeak1437	0.582	8.248	R							196050	196250	129
								chrX:204650-204910	Rpd3_ChIP/Rpd3.narrowPeak_narrowPeak1017	0.62	7.725	R							204650	204910	128
								chrVII:823470-823690	Rpd3_ChIP/Rpd3.narrowPeak_narrowPeak841	0.646	8.932	R							823470	823690	127
								chrVIII:229340-229690	Rpd3_ChIP/Rpd3.narrowPeak_narrowPeak930	0.66	8.346	R							229340	229690	127
								chrXII:499540-500170	Rpd3_ChIP/Rpd3.narrowPeak_narrowPeak1291	0.51	5.945	R							499540	500170	127
								chrXIII:44160-44660	Rpd3_ChIP/Rpd3.narrowPeak_narrowPeak1415	0.535	7.703	R							44160	44660	127
								chrXV:1011290-1011840	Rpd3_ChIP/Rpd3.narrowPeak_narrowPeak1868	0.57	7.137	R							1011290	1011840	127
								chrVIII:484250-485760	Rpd3_ChIP/Rpd3.narrowPeak_narrowPeak966	0.529	5.42	R							484250	485760	126
								chrXIV:603340-604120	Rpd3_ChIP/Rpd3.narrowPeak_narrowPeak1681	0.565	6.918	R							603340	604120	126
								chrIV:116490-116810	Rpd3_ChIP/Rpd3.narrowPeak_narrowPeak225	0.616	7.877	R							116490	116810	125
								chrVII:123650-124190	Rpd3_ChIP/Rpd3.narrowPeak_narrowPeak709	0.604	8.318	R							123650	124190	125
								chrVII:728800-729590	Rpd3_ChIP/Rpd3.narrowPeak_narrowPeak818	0.616	7.856	R							728800	729590	125
								chrVII:876820-878050	Rpd3_ChIP/Rpd3.narrowPeak_narrowPeak852	0.653	8.95	R							876820	878050	125
								chrXI:67060-67560	Rpd3_ChIP/Rpd3.narrowPeak_narrowPeak1115	0.542	7.392	R							67060	67560	125
								chrXIV:707820-708300	Rpd3_ChIP/Rpd3.narrowPeak_narrowPeak1696	0.562	8.137	R							707820	708300	125
								chrVII:596790-598450	Rpd3_ChIP/Rpd3.narrowPeak_narrowPeak793	0.53	4.048	R							596790	598450	124
								chrVIII:66410-67440	Rpd3_ChIP/Rpd3.narrowPeak_narrowPeak902	0.591	7.731	R							66410	67440	124
								chrX:415850-416130	Rpd3_ChIP/Rpd3.narrowPeak_narrowPeak1054	0.622	7.607	R							415850	416130	124
								chrXV:273500-273900	Rpd3_ChIP/Rpd3.narrowPeak_narrowPeak1751	0.497	6.968	R							273500	273900	124
								chrV:221940-222390	Rpd3_ChIP/Rpd3.narrowPeak_narrowPeak573	0.546	7.279	R							221940	222390	123
								chrXI:428150-428580	Rpd3_ChIP/Rpd3.narrowPeak_narrowPeak1178	0.61	7.998	R							428150	428580	123
								chrXIII:396320-396660	Rpd3_ChIP/Rpd3.narrowPeak_narrowPeak1485	0.602	7.443	R							396320	396660	123
								chrII:463780-464430	Rpd3_ChIP/Rpd3.narrowPeak_narrowPeak125	0.589	7.108	R							463780	464430	122
								chrIV:969880-970190	Rpd3_ChIP/Rpd3.narrowPeak_narrowPeak368	0.679	8.695	R							969880	970190	122
								chrVII:516970-517940	Rpd3_ChIP/Rpd3.narrowPeak_narrowPeak777	0.543	6.523	R							516970	517940	122
								chrVII:687580-688010	Rpd3_ChIP/Rpd3.narrowPeak_narrowPeak811	0.549	6.415	R							687580	688010	122
								chrVII:981730-982120	Rpd3_ChIP/Rpd3.narrowPeak_narrowPeak870	0.643	7.745	R							981730	982120	122
								chrX:90830-91160	Rpd3_ChIP/Rpd3.narrowPeak_narrowPeak995	0.576	7.161	R							90830	91160	122
								chrXI:521000-521580	Rpd3_ChIP/Rpd3.narrowPeak_narrowPeak1190	0.622	8.298	R							521000	521580	121
								chrIV:62250-62680	Rpd3_ChIP/Rpd3.narrowPeak_narrowPeak218	0.52	6.784	R							62250	62680	120
								chrVIII:499180-500040	Rpd3_ChIP/Rpd3.narrowPeak_narrowPeak970	0.553	6.278	R							499180	500040	120
								chrXII:332280-332910	Rpd3_ChIP/Rpd3.narrowPeak_narrowPeak1265	0.575	8.715	R							332280	332910	120
								chrXIV:216390-216800	Rpd3_ChIP/Rpd3.narrowPeak_narrowPeak1607	0.607	6.959	R							216390	216800	120
								chrXV:60550-60900	Rpd3_ChIP/Rpd3.narrowPeak_narrowPeak1710	0.616	7.223	R							60550	60900	120
								chrV:504250-504810	Rpd3_ChIP/Rpd3.narrowPeak_narrowPeak646	0.494	5.537	R							504250	504810	119
								chrIV:512160-512460	Rpd3_ChIP/Rpd3.narrowPeak_narrowPeak303	0.539	6.532	R							512160	512460	118
								chrV:282470-283350	Rpd3_ChIP/Rpd3.narrowPeak_narrowPeak588	0.53	5.964	R							282470	283350	118
								chrXI:102540-104030	Rpd3_ChIP/Rpd3.narrowPeak_narrowPeak1122	0.566	5.336	R							102540	104030	118
								chrXV:117250-117500	Rpd3_ChIP/Rpd3.narrowPeak_narrowPeak1730	0.554	7.569	R							117250	117500	118
								chrXV:159180-159390	Rpd3_ChIP/Rpd3.narrowPeak_narrowPeak1735	0.618	7.553	R							159180	159390	118
								chrVIII:25600-26430	Rpd3_ChIP/Rpd3.narrowPeak_narrowPeak892	0.519	5.611	R							25600	26430	117
								chrXIV:427600-428690	Rpd3_ChIP/Rpd3.narrowPeak_narrowPeak1645	0.531	5.539	R							427600	428690	117
								chrI:129680-130480	Rpd3_ChIP/Rpd3.narrowPeak_narrowPeak26	0.493	5.998	R							129680	130480	116
								chrVII:76970-77720	Rpd3_ChIP/Rpd3.narrowPeak_narrowPeak700	0.494	5.431	R							76970	77720	116
								chrVII:155670-155930	Rpd3_ChIP/Rpd3.narrowPeak_narrowPeak712	0.587	6.878	R							155670	155930	116
								chrXVI:174090-174620	Rpd3_ChIP/Rpd3.narrowPeak_narrowPeak1919	0.559	7.35	R							174090	174620	116
								chrIV:549080-550400	Rpd3_ChIP/Rpd3.narrowPeak_narrowPeak311	0.49	4.956	R							549080	550400	115
								chrXII:658990-659590	Rpd3_ChIP/Rpd3.narrowPeak_narrowPeak1322	0.514	6.004	R							658990	659590	115
								chrXII:836510-837300	Rpd3_ChIP/Rpd3.narrowPeak_narrowPeak1363	0.548	7.114	R							836510	837300	115
								chrXIV:138810-139200	Rpd3_ChIP/Rpd3.narrowPeak_narrowPeak1597	0.625	7.198	R							138810	139200	115
								chrXV:760940-761210	Rpd3_ChIP/Rpd3.narrowPeak_narrowPeak1822	0.647	7.776	R							760940	761210	115
								chrXVI:775450-775850	Rpd3_ChIP/Rpd3.narrowPeak_narrowPeak2032	0.472	6.82	R							775450	775850	115
								chrV:414530-415300	Rpd3_ChIP/Rpd3.narrowPeak_narrowPeak629	0.553	6.784	R							414530	415300	114
								chrVI:89940-90350	Rpd3_ChIP/Rpd3.narrowPeak_narrowPeak664	0.522	6.951	R							89940	90350	114
								chrVII:366360-366590	Rpd3_ChIP/Rpd3.narrowPeak_narrowPeak746	0.621	7.357	R							366360	366590	114
								chrXII:377440-377710	Rpd3_ChIP/Rpd3.narrowPeak_narrowPeak1274	0.625	8.283	R							377440	377710	114
								chrXV:86440-86790	Rpd3_ChIP/Rpd3.narrowPeak_narrowPeak1719	0.557	6.808	R							86440	86790	114
								chrXV:631120-631570	Rpd3_ChIP/Rpd3.narrowPeak_narrowPeak1808	0.549	7.538	R							631120	631570	114
								chrIV:1183340-1184060	Rpd3_ChIP/Rpd3.narrowPeak_narrowPeak397	0.478	5.945	R							1183340	1184060	113
								chrVIII:301070-301730	Rpd3_ChIP/Rpd3.narrowPeak_narrowPeak940	0.537	6.399	R							301070	301730	113
								chrII:222420-223430	Rpd3_ChIP/Rpd3.narrowPeak_narrowPeak75	0.447	5.257	R							222420	223430	112
								chrIV:465950-466490	Rpd3_ChIP/Rpd3.narrowPeak_narrowPeak298	0.549	7.216	R							465950	466490	112
								chrIV:656590-657070	Rpd3_ChIP/Rpd3.narrowPeak_narrowPeak333	0.554	6.344	R							656590	657070	112
								chrIV:1420460-1420800	Rpd3_ChIP/Rpd3.narrowPeak_narrowPeak432	0.529	6.64	R							1420460	1420800	112
								chrXII:2120-2400	Rpd3_ChIP/Rpd3.narrowPeak_narrowPeak1213	0.53	6.937	R							2120	2400	111
								chrXIV:439760-440200	Rpd3_ChIP/Rpd3.narrowPeak_narrowPeak1646	0.567	7.353	R							439760	440200	111
								chrII:427190-427460	Rpd3_ChIP/Rpd3.narrowPeak_narrowPeak119	0.585	6.517	R							427190	427460	110
								chrIII:216870-217630	Rpd3_ChIP/Rpd3.narrowPeak_narrowPeak194	0.572	7.121	R							216870	217630	110
								chrV:351240-351580	Rpd3_ChIP/Rpd3.narrowPeak_narrowPeak613	0.504	5.231	R							351240	351580	110
								chrXI:82220-82530	Rpd3_ChIP/Rpd3.narrowPeak_narrowPeak1117	0.612	6.881	R							82220	82530	110
								chrXII:300440-300950	Rpd3_ChIP/Rpd3.narrowPeak_narrowPeak1262	0.496	5.986	R							300440	300950	110
								chrXII:781110-781340	Rpd3_ChIP/Rpd3.narrowPeak_narrowPeak1342	0.621	7.462	R							781110	781340	110
								chrXIII:208300-208660	Rpd3_ChIP/Rpd3.narrowPeak_narrowPeak1441	0.548	5.801	R							208300	208660	110
								chrIV:643650-644060	Rpd3_ChIP/Rpd3.narrowPeak_narrowPeak329	0.525	6.735	R							643650	644060	109
								chrXII:372490-372870	Rpd3_ChIP/Rpd3.narrowPeak_narrowPeak1273	0.566	6.908	R							372490	372870	109
								chrIV:107260-108110	Rpd3_ChIP/Rpd3.narrowPeak_narrowPeak224	0.541	5.642	R							107260	108110	108
								chrIV:415730-416580	Rpd3_ChIP/Rpd3.narrowPeak_narrowPeak289	0.535	5.446	R							415730	416580	108
								chrIX:311350-311800	Rpd3_ChIP/Rpd3.narrowPeak_narrowPeak504	0.499	5.933	R							311350	311800	108
								chrV:69930-70210	Rpd3_ChIP/Rpd3.narrowPeak_narrowPeak537	0.537	6.419	R							69930	70210	108
								chrVII:334720-335050	Rpd3_ChIP/Rpd3.narrowPeak_narrowPeak741	0.604	6.961	R							334720	335050	108
								chrVII:914180-914680	Rpd3_ChIP/Rpd3.narrowPeak_narrowPeak858	0.53	6.751	R							914180	914680	108
								chrXI:457040-457370	Rpd3_ChIP/Rpd3.narrowPeak_narrowPeak1182	0.563	6.335	R							457040	457370	108
								chrXIII:626940-627350	Rpd3_ChIP/Rpd3.narrowPeak_narrowPeak1517	0.511	7.125	R							626940	627350	108
								chrXIII:768290-768510	Rpd3_ChIP/Rpd3.narrowPeak_narrowPeak1542	0.589	6.372	R							768290	768510	108
								chrXV:685560-685860	Rpd3_ChIP/Rpd3.narrowPeak_narrowPeak1814	0.596	6.505	R							685560	685860	108
								chrXV:868490-868810	Rpd3_ChIP/Rpd3.narrowPeak_narrowPeak1841	0.605	6.946	R							868490	868810	108
								chrIII:214140-214660	Rpd3_ChIP/Rpd3.narrowPeak_narrowPeak193	0.496	7.552	R							214140	214660	107
								chrVIII:38870-39240	Rpd3_ChIP/Rpd3.narrowPeak_narrowPeak896	0.562	6.494	R							38870	39240	107
								chrXI:339820-340410	Rpd3_ChIP/Rpd3.narrowPeak_narrowPeak1164	0.581	7.461	R							339820	340410	107
								chrXII:514120-514660	Rpd3_ChIP/Rpd3.narrowPeak_narrowPeak1294	0.455	6.25	R							514120	514660	107
								chrXII:652300-653040	Rpd3_ChIP/Rpd3.narrowPeak_narrowPeak1320	0.404	4.825	R							652300	653040	107
								chrIV:393000-393830	Rpd3_ChIP/Rpd3.narrowPeak_narrowPeak286	0.504	5.268	R							393000	393830	106
								chrIV:1359590-1359830	Rpd3_ChIP/Rpd3.narrowPeak_narrowPeak424	0.545	7.026	R							1359590	1359830	106
								chrIX:159300-160010	Rpd3_ChIP/Rpd3.narrowPeak_narrowPeak477	0.53	6.049	R							159300	160010	106
								chrV:510-760	Rpd3_ChIP/Rpd3.narrowPeak_narrowPeak522	0.399	5.003	R							510	760	106
								chrVII:427410-427760	Rpd3_ChIP/Rpd3.narrowPeak_narrowPeak759	0.563	6.671	R							427410	427760	106
								chrXVI:639430-640240	Rpd3_ChIP/Rpd3.narrowPeak_narrowPeak2006	0.576	7.384	R							639430	640240	105
								chrV:283480-284110	Rpd3_ChIP/Rpd3.narrowPeak_narrowPeak589	0.496	5.64	R							283480	284110	104
								chrVII:158740-159640	Rpd3_ChIP/Rpd3.narrowPeak_narrowPeak715	0.498	6.208	R							158740	159640	104
								chrVII:478870-479180	Rpd3_ChIP/Rpd3.narrowPeak_narrowPeak773	0.532	6.327	R							478870	479180	104
								chrXII:261080-262290	Rpd3_ChIP/Rpd3.narrowPeak_narrowPeak1255	0.471	4.558	R							261080	262290	104
								chrXVI:202780-203070	Rpd3_ChIP/Rpd3.narrowPeak_narrowPeak1922	0.566	6.849	R							202780	203070	104
								chrIV:770570-771340	Rpd3_ChIP/Rpd3.narrowPeak_narrowPeak346	0.555	6.974	R							770570	771340	103
								chrVI:93900-94840	Rpd3_ChIP/Rpd3.narrowPeak_narrowPeak665	0.555	6.629	R							93900	94840	103
								chrVII:396510-397460	Rpd3_ChIP/Rpd3.narrowPeak_narrowPeak751	0.511	5.64	R							396510	397460	103
								chrXI:302860-303070	Rpd3_ChIP/Rpd3.narrowPeak_narrowPeak1155	0.609	6.98	R							302860	303070	103
								chrXII:814340-815100	Rpd3_ChIP/Rpd3.narrowPeak_narrowPeak1357	0.491	4.806	R							814340	815100	103
								chrXII:962940-963150	Rpd3_ChIP/Rpd3.narrowPeak_narrowPeak1391	0.624	7.154	R							962940	963150	103
								chrXV:447530-448150	Rpd3_ChIP/Rpd3.narrowPeak_narrowPeak1782	0.501	6.214	R							447530	448150	103
								chrII:504580-505230	Rpd3_ChIP/Rpd3.narrowPeak_narrowPeak133	0.44	4.806	R							504580	505230	102
								chrXII:81490-82170	Rpd3_ChIP/Rpd3.narrowPeak_narrowPeak1225	0.525	6.239	R							81490	82170	102
								chrXIII:98900-99260	Rpd3_ChIP/Rpd3.narrowPeak_narrowPeak1423	0.554	6.046	R							98900	99260	102
								chrXIII:354020-354690	Rpd3_ChIP/Rpd3.narrowPeak_narrowPeak1475	0.57	7.139	R							354020	354690	102
								chrXV:82320-82800	Rpd3_ChIP/Rpd3.narrowPeak_narrowPeak1717	0.549	6.426	R							82320	82800	102
								chrXVI:134790-135330	Rpd3_ChIP/Rpd3.narrowPeak_narrowPeak1912	0.505	5.665	R							134790	135330	102
								chrII:37230-38420	Rpd3_ChIP/Rpd3.narrowPeak_narrowPeak41	0.475	4.534	R							37230	38420	101
								chrII:503610-503970	Rpd3_ChIP/Rpd3.narrowPeak_narrowPeak132	0.582	6.227	R							503610	503970	101
								chrIX:77520-77750	Rpd3_ChIP/Rpd3.narrowPeak_narrowPeak463	0.543	6.488	R							77520	77750	101
								chrX:411650-413000	Rpd3_ChIP/Rpd3.narrowPeak_narrowPeak1053	0.565	6.048	R							411650	413000	101
								chrXIV:441470-441850	Rpd3_ChIP/Rpd3.narrowPeak_narrowPeak1647	0.544	6.537	R							441470	441850	101
								chrXVI:152720-153060	Rpd3_ChIP/Rpd3.narrowPeak_narrowPeak1915	0.572	5.95	R							152720	153060	101
								chrIV:750890-751190	Rpd3_ChIP/Rpd3.narrowPeak_narrowPeak342	0.545	6.409	R							750890	751190	100
								chrV:424690-424930	Rpd3_ChIP/Rpd3.narrowPeak_narrowPeak633	0.598	6.535	R							424690	424930	100
								chrV:546780-547700	Rpd3_ChIP/Rpd3.narrowPeak_narrowPeak650	0.515	5.292	R							546780	547700	100
								chrVII:362670-363800	Rpd3_ChIP/Rpd3.narrowPeak_narrowPeak743	0.526	5.412	R							362670	363800	100
								chrXIII:353040-353360	Rpd3_ChIP/Rpd3.narrowPeak_narrowPeak1474	0.477	6.036	R							353040	353360	100
								chrXIV:576800-577000	Rpd3_ChIP/Rpd3.narrowPeak_narrowPeak1677	0.577	6.371	R							576800	577000	100
chrXV:449000-449270	Ash1_ChIP/Ash1.narrowPeak_narrowPeak302	0.665	8.596									A	449000	449270	133
chrIV:1394470-1394890	Ash1_ChIP/Ash1.narrowPeak_narrowPeak70	0.489	5.544									A	1394470	1394890	128
chrXV:569320-569740	Ash1_ChIP/Ash1.narrowPeak_narrowPeak307	0.582	7.646									A	569320	569740	120

## Sheet: Figure 4C
Figure 4C. Most Ash1 genomic sites are co-occupied by Tup1 and Rpd3.
Data for generating heat maps for Ash1, Tup1, Rpd3 enrichment across Ash1 peaks.
Total = 246 peaks (Four of the 250 from 4A are not represented here because they were the 2nd peak in a given intergenic region, and only the largest is shown.)
		Ash1 Log2 Fold Enrichment
Primary_ID	Name	Ash1:-500	Ash1:-480	Ash1:-460	Ash1:-440	Ash1:-420	Ash1:-400	Ash1:-380	Ash1:-360	Ash1:-340	Ash1:-320	Ash1:-300	Ash1:-280	Ash1:-260	Ash1:-240	Ash1:-220	Ash1:-200	Ash1:-180	Ash1:-160	Ash1:-140	Ash1:-120	Ash1:-100	Ash1:-80	Ash1:-60	Ash1:-40	Ash1:-20	Ash1:1	Ash1:21	Ash1:41	Ash1:61	Ash1:81	Ash1:101	Ash1:121	Ash1:141	Ash1:161	Ash1:181	Ash1:201	Ash1:221	Ash1:241	Ash1:261	Ash1:281	Ash1:301	Ash1:321	Ash1:341	Ash1:361	Ash1:381	Ash1:401	Ash1:421	Ash1:441
chrI:2695-2696	Ash1_Peak1	-0.0006	0.038375	0.089975	0.223875	0.253925	0.245375	0.3182	0.33305	0.368425	0.395	0.4034	0.419375	0.472225	0.5679	0.656175	0.719475	0.868275	1.02702	1.08645	1.14413	1.16785	1.17008	1.16428	1.1539	1.19195	1.18172	1.16191	1.11712	1.02384	0.84914	0.6728	0.54576	0.43843	0.37514	0.31103	0.18819	0.02194	-0.1377	-0.28981	-0.43312	-0.49197	-0.57839	-0.64703	-0.70771	-0.85833	-0.99607	-1.05887	-1.15065
chrI:14955-14956	Ash1_Peak2	0.0193	0.084275	0.097025	0.12165	0.148225	0.134525	0.144425	0.11025	0.073825	0.029125	0.014	0.0648	0.12175	0.183225	0.234675	0.28635	0.405925	0.4984	0.5863	0.61375	0.65565	0.74025	0.79115	0.80155	0.85325	0.89093	0.85949	0.83634	0.77681	0.70706	0.62473	0.53183	0.47743	0.38858	0.29489	0.21182	0.13023	0.12119	0.09194	0.04788	0.01088	-0.02608	-0.01572	-0.02222	-0.03274	0.00125	-0.01026	0.06243
chrI:20975-20976	Ash1_Peak3	-0.68805	-0.701825	-0.653925	-0.57505	-0.494875	-0.40975	-0.267475	-0.1407	0.00945	0.201725	0.425525	0.741825	1.02675	1.2483	1.39105	1.47227	1.52665	1.57052	1.56243	1.57075	1.56278	1.53782	1.5356	1.54272	1.5712	1.60268	1.62634	1.68187	1.7502	1.76899	1.67328	1.42638	1.19581	0.94373	0.6738	0.30308	-0.00282	-0.17894	-0.27284	-0.36269	-0.43231	-0.45842	-0.4524	-0.45877	-0.47096	-0.54127	-0.5742	-0.49301
chrI:28665-28666	Ash1_Peak4	-0.733	-0.5762	-0.488925	-0.381525	-0.364475	-0.30815	-0.232425	-0.1397	-0.030175	0.035975	0.16	0.32215	0.468375	0.555275	0.617925	0.7258	0.862925	1.09307	1.2985	1.50372	1.6495	1.75212	1.89533	1.99252	2.01197	2.00775	1.98839	1.96595	1.92925	1.80035	1.72136	1.62368	1.51126	1.34253	1.15814	0.9612	0.71194	0.49259	0.34066	0.26662	0.18761	0.15476	0.14598	0.08076	0.11654	0.07408	0.10133	0.11014
chrI:68485-68486	Ash1_Peak5	-0.541025	-0.49975	-0.4476	-0.420675	-0.371975	-0.304425	-0.204075	-0.101175	0.01165	0.136875	0.296525	0.434	0.64335	0.877725	1.11407	1.35435	1.59917	1.84887	2.0815	2.26955	2.41915	2.53967	2.62733	2.66777	2.72215	2.75678	2.74522	2.68763	2.59495	2.46747	2.30691	2.08375	1.82746	1.61863	1.4202	1.24304	1.09725	0.97284	0.88854	0.77699	0.67389	0.57997	0.4614	0.38333	0.32099	0.27248	0.24601	0.20927
chrI:70775-70776	Ash1_Peak6	0.686325	0.71245	0.70635	0.731175	0.791725	0.8264	0.905975	1.04223	1.22785	1.41363	1.54793	1.68058	1.80695	1.94285	2.1427	2.4015	2.6502	2.85083	2.96833	3.05563	3.12935	3.19963	3.2697	3.32773	3.35003	3.35015	3.33093	3.30449	3.25096	3.12534	3.02533	2.75749	2.53032	2.37387	2.06624	1.79319	1.47893	1.26015	1.08929	0.92086	0.77196	0.64422	0.54382	0.46629	0.40174	0.32746	0.23633	0.15119
chrI:105895-105896	Ash1_Peak8	-0.0388	-0.0452	0.020125	0.08465	0.133325	0.169675	0.23	0.338325	0.43545	0.478975	0.5583	0.65275	0.80765	0.988925	1.15998	1.3418	1.4768	1.53468	1.58068	1.63748	1.67952	1.71457	1.73142	1.76483	1.80467	1.81126	1.78955	1.76235	1.76038	1.73986	1.67459	1.59653	1.45731	1.26144	1.04916	0.84753	0.66914	0.49399	0.37916	0.31288	0.27571	0.20587	0.21269	0.26062	0.29283	0.26865	0.24043	0.2443
chrI:190305-190306	Ash1_Peak10	0.012625	0.103475	0.11235	0.1299	0.11895	0.0538	0.0734	0.0591	0.077	0.12045	0.1634	0.12665	0.15335	0.177625	0.16655	0.183475	0.1857	0.194375	0.218875	0.264925	0.303025	0.36695	0.4697	0.5587	0.61295	0.63532	0.61977	0.60234	0.57839	0.59354	0.56104	0.51952	0.48236	0.48901	0.48933	0.48241	0.48524	0.44288	0.39133	0.43159	0.42935	0.41667	0.43643	0.43883	0.44622	0.45742	0.4646	0.49231
chrI:198555-198556	Ash1_Peak11	-0.2443	-0.20725	-0.205625	-0.135475	-0.065875	-0.0635	-0.0555	-0.015425	0.0115	0.003375	-0.014875	-0.009375	0.18095	0.2581	0.274725	0.366425	0.388075	0.420625	0.4082	0.423225	0.43595	0.604675	1.17128	1.23245	1.29762	1.33376	1.29821	1.07851	0.33364	0.22307	0.34271	0.62518	0.61928	0.65424	0.59504	0.45118	0.23716	-0.02185	-0.35724	-0.75128	-5.6077	-8.3013	-8.3013	-8.3013	-8.3013	-6.30866	0	0
chrI:211305-211306	Ash1_Peak12	-3.6299	-3.5773	-3.5773	-3.5773	-3.5773	-3.58483	-3.63772	-3.82497	-4.16283	-4.67158	-4.97033	-5.0219	-5.0219	-3.6043	-1.77875	-1.1478	-0.713675	-0.360475	-0.148375	0.07725	0.295075	0.465525	0.593025	0.689925	0.758225	0.76171	0.70299	0.65173	0.57073	0.51747	0.45335	0.40174	0.37168	0.35288	0.27721	0.13919	0.03329	-0.10453	-0.23731	-0.32665	-0.50463	-0.57485	-0.67679	-0.69307	-0.65766	-0.63845	-0.66329	-0.74633
chrII:136155-136156	Ash1_Peak14	-0.43385	-0.424175	-0.44955	-0.4447	-0.40095	-0.3895	-0.36515	-0.284625	-0.218225	-0.072775	0.160825	0.398375	0.781675	1.15978	1.48305	1.75823	1.96092	2.14232	2.28705	2.34348	2.42865	2.46035	2.49293	2.51445	2.54278	2.54648	2.51892	2.46405	2.39221	2.24969	2.10599	1.94895	1.61477	1.19997	0.80993	0.41988	0.07757	-0.28652	-0.70517	-1.22282	-1.97357	-2.45483	-2.20193	-1.96444	-1.79428	-1.62331	-1.45157	-1.18037
chrII:165335-165336	Ash1_Peak15	-0.076675	-0.1114	-0.088775	-0.119825	-0.05605	-0.02955	-0.049475	-0.00655	-0.0249	0.081675	0.280375	0.480825	0.71085	0.97855	1.22995	1.48323	1.6929	1.90573	2.11085	2.33775	2.52287	2.66903	2.74295	2.83285	2.87605	2.85617	2.83418	2.81213	2.73891	2.65561	2.55987	2.41315	2.2244	2.05285	1.91392	1.76829	1.56758	1.40867	1.33956	1.29576	1.28025	1.28388	1.23258	1.25725	1.18354	1.09735	1.03979	0.90815
chrII:301525-301526	Ash1_Peak17	-0.460475	-0.4159	-0.317275	-0.27025	-0.2294	-0.193925	-0.163675	-0.1695	-0.21815	-0.3172	-0.4773	-0.69785	-0.88445	-0.902025	-0.805425	-0.642075	-0.465075	-0.1015	0.190875	0.477325	0.730375	0.856775	0.853525	0.81855	0.819925	0.79625	0.77634	0.74942	0.72134	0.66323	0.65465	0.61435	0.54108	0.45433	0.37994	0.34116	0.27623	0.15853	0.09214	0.02627	0.00637	-0.04164	-0.05268	-0.09459	-0.11734	-0.12105	-0.13829	-0.14563
chrII:371575-371576	Ash1_Peak20	-0.11865	-0.152925	-0.177125	-0.15175	-0.0799	-0.06705	-0.0269	-0.003575	0.064875	0.0723	0.099075	0.1161	0.162025	0.2398	0.310825	0.398025	0.4597	0.521875	0.601625	0.726775	0.801225	0.83075	0.861325	0.857475	0.894325	0.89928	0.87831	0.85097	0.86128	0.88077	0.86342	0.84807	0.79107	0.76515	0.69302	0.56917	0.46041	0.33594	0.24799	0.17099	0.07773	0.03027	-0.00737	-0.03855	-0.09361	-0.14256	-0.184	-0.21151
chrII:373235-373236	Ash1_Peak21	-0.049925	-0.09645	-0.093675	-0.087075	-0.0743	-0.056175	-0.091575	-0.046925	-0.005	0.095225	0.205575	0.296125	0.4498	0.655125	0.862775	1.05545	1.25043	1.47268	1.65117	1.80688	1.92025	2.01875	2.07702	2.11932	2.117	2.06589	2.03393	2.03839	2.00846	1.92601	1.81567	1.6799	1.53369	1.36783	1.28542	1.17794	1.0312	0.91043	0.75792	0.62565	0.49095	0.3283	0.16926	0.05363	-0.03815	-0.08842	-0.13068	-0.17024
chrII:392725-392726	Ash1_Peak22	-0.228	-0.2544	-0.287225	-0.32965	-0.357425	-0.3596	-0.4084	-0.399375	-0.31935	-0.243625	-0.186875	-0.10465	0.009975	0.1207	0.18865	0.2814	0.350425	0.382125	0.433725	0.4794	0.53445	0.577475	0.60215	0.596325	0.6368	0.6669	0.66578	0.63246	0.52212	0.44496	0.35369	0.28343	0.23683	0.15722	0.07339	0.01277	-0.04554	-0.10311	-0.09738	-0.05519	-0.04957	-0.01227	-0.02894	-0.0308	0.01945	0.04069	0.06474	0.06612
chrII:408825-408826	Ash1_Peak23	-0.072475	-0.0653	-0.078925	-0.1279	-0.09545	-0.06995	-0.01995	0.0225	0.012825	0.00565	0.003175	0.02925	0.10025	0.206325	0.291	0.38365	0.47925	0.530825	0.536575	0.581125	0.614475	0.65745	0.717625	0.77065	0.8069	0.81631	0.79483	0.73419	0.65465	0.58683	0.51834	0.42786	0.32688	0.25157	0.18082	0.07721	0.03307	-0.0425	-0.0957	-0.1362	-0.1691	-0.17206	-0.20913	-0.17574	-0.10971	-0.11174	-0.04878	-0.01862
chrII:466385-466386	Ash1_Peak25	-0.393575	-0.457925	-0.428125	-0.4035	-0.375725	-0.327175	-0.2939	-0.198675	-0.1175	-0.0965	-0.044875	0.046175	0.119975	0.203775	0.322875	0.4118	0.476675	0.578625	0.589525	0.569425	0.5942	0.587725	0.60325	0.6927	0.716375	0.71235	0.69868	0.70721	0.70181	0.65549	0.60228	0.56927	0.56441	0.57061	0.56771	0.546	0.48468	0.46674	0.4271	0.39765	0.35855	0.3389	0.34591	0.36144	0.36786	0.36352	0.37257	0.33212
chrII:554705-554706	Ash1_Peak26	0.15275	0.13955	0.056675	0.06605	0.025675	-0.0324	-0.03655	-0.048325	-0.0235	0.00635	0.050975	0.154825	0.3048	0.4704	0.602425	0.728925	0.871425	0.956875	1.04775	1.13473	1.1773	1.21065	1.1853	1.19735	1.2262	1.22229	1.17499	1.16144	1.1481	1.12491	1.06508	1.03547	1.03747	0.99304	0.97867	0.94013	0.88506	0.78409	0.69846	0.59299	0.49153	0.41128	0.30099	0.23379	0.15087	0.03992	-0.01299	-0.0335
chrII:556015-556016	Ash1_Peak27	-0.1358	-0.127775	-0.083125	-0.0737	-0.04635	-0.025875	-0.011125	0.02465	0.06765	0.107325	0.16755	0.2229	0.29975	0.356025	0.383025	0.4349	0.4875	0.4715	0.50055	0.55595	0.593575	0.688275	0.735975	0.805925	0.846075	0.86252	0.88422	0.8617	0.78382	0.71483	0.58446	0.4211	0.33288	0.14196	-0.04957	-0.2143	-0.35348	-0.44115	-0.48922	-0.47461	-0.51576	-0.50353	-0.48693	-0.47756	-0.41011	-0.38477	-0.3503	-0.29345
chrII:799015-799016	Ash1_Peak31	-0.24435	-0.320875	-0.30425	-0.2738	-0.20835	-0.18875	-0.198525	-0.15915	-0.1313	-0.14795	-0.17315	-0.13965	-0.093575	-0.022525	0.098425	0.1955	0.274925	0.349	0.448075	0.529175	0.625425	0.717525	0.79745	0.892225	0.9257	0.89004	0.80145	0.81131	0.83837	0.77588	0.70984	0.67262	0.69975	0.63426	0.46334	0.31759	0.19083	0.11194	0.02752	-0.11626	-0.24433	-0.34332	-0.43262	-0.4558	-0.50222	-0.50773	-0.44809	-0.39092
chrIII:17345-17346	Ash1_Peak33	-0.131775	-0.13135	-0.10225	-0.085375	-0.046975	-0.050775	0.027925	0.118975	0.20835	0.29375	0.372275	0.410475	0.458825	0.56975	0.687975	0.7752	0.8533	0.90485	0.956375	0.96255	0.950925	0.95505	0.958075	1.00302	1.06278	1.04256	0.99205	0.91584	0.82381	0.75684	0.67222	0.62289	0.58742	0.53694	0.43572	0.30523	0.17919	0.0528	-0.05813	-0.14664	-0.13128	-0.1642	-0.16836	-0.16865	-0.199	-0.19786	-0.2564	-0.27991
chrIII:78625-78626	Ash1_Peak34	-0.394025	-0.339825	-0.302525	-0.28495	-0.2835	-0.245075	-0.20835	-0.170175	-0.14055	-0.097825	0.01945	0.12425	0.264925	0.3948	0.5295	0.696125	0.88795	1.02075	1.11745	1.2504	1.43115	1.61385	1.74117	1.82425	1.87155	1.88015	1.86361	1.84008	1.82215	1.81499	1.77927	1.75624	1.68146	1.61421	1.58898	1.51505	1.50804	1.46089	1.38673	1.25502	0.98362	0.8049	0.60999	0.44814	0.32425	0.19834	0.12679	0.10453
chrIII:228955-228956	Ash1_Peak36	-0.161425	-0.16755	-0.14945	-0.134175	-0.116225	-0.0731	-0.0144	-0.021775	-0.02335	-0.017475	-0.0068	0.008175	0.04795	0.123075	0.182625	0.222675	0.29335	0.37545	0.430925	0.465475	0.536875	0.607025	0.655275	0.685925	0.773425	0.77627	0.70247	0.67071	0.58677	0.4847	0.36243	0.19188	0.04248	-0.07211	-0.17853	-0.22328	-0.33544	-0.34136	-0.39197	-0.37043	-0.29171	-0.30352	-0.17953	-0.16017	-0.1317	-0.03468	0.00603	0.03095
chrIV:10235-10236	Ash1_Peak39	-0.8181	-0.8596	-0.84835	-0.70225	-0.531775	-0.36135	-0.215125	-0.08735	0.094625	0.2746	0.51195	0.735375	0.994075	1.11195	1.23008	1.2798	1.32508	1.36725	1.43815	1.5482	1.66603	1.7598	1.8293	1.85993	1.9246	1.90286	1.77152	1.66242	1.55534	1.44137	1.31093	1.22701	1.15335	1.10862	1.03535	0.89955	0.68796	0.46618	0.24729	0.12433	0.0288	-0.03087	-0.13263	-0.19675	-0.28081	-0.36992	-0.38492	-0.4508
chrIV:13775-13776	Ash1_Peak40	-0.13005	-0.097325	-0.067675	-0.034825	-0.0133	0.1115	0.11845	0.2026	0.318375	0.4141	0.58365	0.791275	1.05638	1.29483	1.4489	1.61007	1.70745	1.81815	1.95388	2.13075	2.27985	2.4204	2.5295	2.57395	2.58893	2.57666	2.49071	2.33735	2.18393	2.08295	1.93562	1.80305	1.69774	1.49836	1.33423	1.21	1.07795	0.91851	0.80868	0.72002	0.62942	0.58234	0.50476	0.42878	0.33058	0.18363	0.12908	0.05409
chrIV:49205-49206	Ash1_Peak41	0.17675	0.205125	0.2227	0.337875	0.4605	0.625025	0.83935	1.015	1.1516	1.2611	1.38835	1.51103	1.6618	1.89505	2.13235	2.3336	2.52895	2.6411	2.75267	2.8739	3.01945	3.17327	3.28985	3.39315	3.43788	3.43672	3.41176	3.37589	3.30356	3.20439	3.09027	2.95391	2.7792	2.58423	2.3467	2.04341	1.80827	1.54785	1.37903	1.27444	1.19384	1.13641	1.1234	1.12693	1.12181	1.1576	1.19016	1.24117
chrIV:76955-76956	Ash1_Peak42	-0.19835	-0.2232	-0.253975	-0.24015	-0.255425	-0.27375	-0.270375	-0.25845	-0.305	-0.266725	-0.213125	-0.13175	-0.079525	0.00445	0.18865	0.4119	0.60395	0.7853	0.927775	1.02487	1.06802	1.12492	1.15	1.15653	1.15915	1.13599	1.12105	1.04674	0.99547	0.96422	0.90651	0.84211	0.74776	0.68599	0.64328	0.562	0.48088	0.40801	0.33383	0.24955	0.18971	0.18573	0.16277	0.15357	0.15128	0.12721	0.08867	0.06915
chrIV:234545-234546	Ash1_Peak44	-0.5291	-0.503475	-0.4311	-0.3884	-0.29525	-0.214525	-0.1306	-0.0655	-0.05865	-0.026525	0.023675	0.057225	0.063275	0.1438	0.206175	0.296325	0.415075	0.495425	0.5461	0.620375	0.6873	0.7495	0.808275	0.842825	0.848175	0.83136	0.79016	0.77056	0.7204	0.69742	0.67678	0.62522	0.56177	0.47171	0.41022	0.3357	0.25687	0.19953	0.18549	0.13673	0.1577	0.14102	0.12263	0.10721	0.10314	0.05466	0.0178	-0.00531
chrIV:331175-331176	Ash1_Peak46	-0.3057	-0.240925	-0.179675	-0.14635	-0.144675	-0.12895	-0.075	-0.0613	-0.05615	0.049325	0.103425	0.13315	0.168725	0.188775	0.219525	0.238475	0.326675	0.390575	0.444475	0.497825	0.523425	0.5774	0.58735	0.596925	0.644625	0.63566	0.62347	0.59278	0.57662	0.6208	0.60039	0.65013	0.61603	0.53538	0.54395	0.50901	0.57378	0.54254	0.51856	0.56412	0.51034	0.46842	0.42148	0.38613	0.34527	0.3099	0.29653	0.24143
chrIV:340265-340266	Ash1_Peak47	-0.085475	0.006025	0.070225	0.144125	0.19525	0.23965	0.281225	0.364625	0.43375	0.454125	0.441475	0.486325	0.563775	0.59245	0.58575	0.592825	0.620225	0.6893	0.711	0.748025	0.778075	0.801375	0.837675	0.841175	0.849225	0.8438	0.77782	0.68422	0.55072	0.4166	0.30005	0.1468	0.04104	-0.0523	-0.10722	-0.20191	-0.20891	-0.15948	-0.10809	-0.08116	-0.00369	0.07609	0.09484	0.12199	0.17857	0.23941	0.26926	0.28612
chrIV:369025-369026	Ash1_Peak48	-0.2	-0.080675	0.002425	0.020225	-0.00305	-0.034575	-0.04965	-0.01975	0.015375	0.04305	0.0905	0.111	0.203	0.308175	0.38575	0.468325	0.549375	0.63475	0.690575	0.7528	0.868275	0.9084	0.930225	0.938875	0.94505	0.93945	0.90279	0.8305	0.7144	0.58412	0.48498	0.38225	0.24222	0.13348	0.05082	-0.0917	-0.2309	-0.30891	-0.29506	-0.29254	-0.32542	-0.32748	-0.38385	-0.40905	-0.3934	-0.39377	-0.37062	-0.31597
chrIV:386735-386736	Ash1_Peak49	1.50745	1.4279	1.3219	1.18632	1.1201	1.05625	0.97495	0.900375	0.865925	0.8504	0.883325	0.954675	0.973925	0.99755	0.997575	1.1524	1.24325	1.33545	1.4077	1.57875	1.73265	1.88485	1.98632	2.02982	2.04935	2.04615	1.99783	1.966	1.91709	1.85786	1.7791	1.69384	1.54611	1.40206	1.26934	1.08944	0.94199	0.83702	0.721	0.6691	0.61115	0.60651	0.58829	0.59709	0.56245	0.5125	0.48873	0.4542
chrIV:465315-465316	Ash1_Peak50	-0.155625	-0.12735	-0.1073	-0.0684	-0.032675	-0.00255	0.028725	0.0504	0.10185	0.13395	0.1836	0.27595	0.41105	0.569125	0.739725	0.90825	1.03193	1.1758	1.31918	1.44445	1.51442	1.54935	1.59035	1.61715	1.62395	1.62045	1.59133	1.56182	1.51078	1.4213	1.2791	1.11315	0.93334	0.72375	0.56066	0.37204	0.21674	0.14154	0.09786	0.05271	0.01521	-0.03026	-0.05813	-0.0771	-0.10287	-0.13091	-0.15196	-0.22829
chrIV:539105-539106	Ash1_Peak51	-3.56737	-3.95863	-4.4051	-4.80373	-5.1714	-6.05008	-7.5891	-4.79413	-2.31375	-1.31648	-0.640625	-0.15505	0.1449	0.41575	0.698125	1.0053	1.29532	1.52797	1.63378	1.71005	1.79485	1.82775	1.8541	1.81953	1.8229	1.79815	1.70128	1.55639	1.44396	1.33499	1.25007	1.13993	0.99476	0.86133	0.70297	0.59171	0.48238	0.38064	0.31812	0.26962	0.20718	0.18095	0.16714	0.13474	0.07789	0.02737	0.01214	-0.02679
chrIV:543785-543786	Ash1_Peak52	-0.082875	-0.10725	-0.104375	-0.079425	-0.082775	-0.04915	-0.02145	-0.0117	0.0059	0.021	0.043825	0.120825	0.1553	0.2136	0.2959	0.394225	0.533475	0.70275	0.88945	1.07675	1.19125	1.28002	1.31735	1.3741	1.3922	1.4023	1.37578	1.34696	1.31436	1.25398	1.24672	1.22021	1.09104	0.8906	0.65785	0.43342	0.19014	-0.07278	-0.32003	-0.55196	-0.73714	-0.9886	-1.21876	-1.52409	-1.51932	-1.26523	-1.01292	-0.83182
chrIV:563255-563256	Ash1_Peak53	0.182425	0.211125	0.237875	0.256825	0.327575	0.4174	0.509825	0.586625	0.652725	0.727325	0.8553	0.932025	1.01068	1.0686	1.1224	1.16435	1.229	1.28413	1.32895	1.38153	1.41432	1.44978	1.52518	1.56398	1.5861	1.61015	1.55924	1.52727	1.44666	1.34962	1.26695	1.13537	1.00435	0.88131	0.79436	0.7016	0.55567	0.44569	0.37424	0.32867	0.30193	0.32115	0.34511	0.35588	0.34424	0.32499	0.28988	0.27469
chrIV:599975-599976	Ash1_Peak57	-0.105725	-0.141225	-0.162175	-0.113975	-0.0713	0.0039	0.084325	0.2254	0.43765	0.7091	1.1194	1.52585	1.93192	2.32225	2.6636	3.03217	3.34265	3.59913	3.83528	3.99305	4.13063	4.23593	4.3004	4.368	4.41895	4.39942	4.3923	4.32269	4.23764	4.13814	4.0472	3.89115	3.70408	3.46011	3.25172	2.95171	2.70303	2.47354	2.2469	2.01131	1.79731	1.55764	1.32223	1.15016	0.99784	0.86065	0.74757	0.61692
chrIV:721950-721951	Ash1_Peak58	0.2243	0.17095	0.0916	-0.0341	-0.09225	-0.2087	-0.2129	-0.18765	-0.0822	0.03525	0.2308	0.4005	0.62275	0.8392	1.08125	1.3195	1.42685	1.56465	1.6541	1.74235	1.814	1.89375	1.9329	1.954	2.00445	2.01013	2.01687	2.05072	2.05398	2.00041	1.96606	1.85971	1.61946	1.33492	1.016	0.61543	0.17089	-0.43212	-1.05288	-1.36663	-1.06399	-0.572805	-0.10604	0.243415	0.557125	0.894805	1.12227	1.32876
chrIV:722585-722586	Ash1_Peak59	1.70075	1.41938	1.11893	0.7378	0.3173	-0.245625	-0.86415	-1.3413	-1.1877	-0.711375	-0.242875	0.14805	0.45665	0.80435	1.05893	1.26035	1.48058	1.63127	1.79332	1.9071	1.96028	1.99725	2.05005	2.0666	2.0776	2.06862	2.02017	1.93523	1.826	1.70374	1.60682	1.48721	1.33483	1.16577	0.97794	0.82719	0.6697	0.54543	0.39191	0.2559	0.17016	0.07752	0.01456	-0.05495	-0.11497	-0.15644	-0.14153	-0.16664
chrIV:894205-894206	Ash1_Peak61	0.09885	0.1206	0.12835	0.155175	0.204975	0.21135	0.1853	0.198775	0.199775	0.196675	0.2275	0.274475	0.273325	0.301075	0.365625	0.444225	0.501775	0.5284	0.552975	0.572475	0.599225	0.63805	0.669975	0.720525	0.756925	0.78075	0.72096	0.63572	0.58656	0.55685	0.54334	0.49344	0.48065	0.43746	0.37313	0.36487	0.24617	0.20313	0.12727	0.07278	0.05028	-0.05099	-0.05078	-0.11892	-0.17508	-0.18028	-0.22214	-0.28968
chrIV:976325-976326	Ash1_Peak62	-0.06625	-0.064425	-0.05035	-0.0365	-0.031325	-0.040725	-0.014475	0.025825	0.139825	0.24525	0.43035	0.64965	0.97915	1.29712	1.5948	1.90535	2.14405	2.43602	2.6718	2.85887	3.03775	3.12002	3.18997	3.23225	3.20717	3.21	3.1423	3.08931	3.00015	2.85333	2.72897	2.5096	2.27711	2.02613	1.74007	1.45871	1.18215	0.96887	0.75665	0.61946	0.48448	0.40395	0.26671	0.13475	0.09415	0.06697	0.04378	0.04522
chrIV:1080755-1080756	Ash1_Peak63	-0.1044	-0.10685	-0.091675	-0.030525	0.02315	0.093475	0.195725	0.27125	0.29445	0.342875	0.428975	0.51175	0.574225	0.655175	0.712625	0.82815	0.956175	1.0667	1.17043	1.24188	1.36508	1.461	1.51562	1.51745	1.56578	1.54991	1.52133	1.51434	1.43711	1.2938	1.13336	0.94215	0.74305	0.53101	0.33422	0.1167	-0.10063	-0.20705	-0.293	-0.34651	-0.40982	-0.46831	-0.34903	-0.31338	-0.30755	-0.25578	-0.25782	-0.19132
chrIV:1156435-1156436	Ash1_Peak64	-0.34115	-0.408075	-0.439575	-0.484225	-0.502425	-0.467575	-0.4842	-0.4879	-0.47985	-0.4108	-0.306625	-0.218725	-0.07075	0.131525	0.29905	0.510325	0.709475	0.841525	0.857925	0.896325	0.9388	0.9771	0.970075	0.97495	0.9669	0.97228	0.94562	0.94249	0.92876	0.86583	0.81976	0.77936	0.73118	0.67899	0.58565	0.52907	0.48977	0.41994	0.3496	0.30182	0.23629	0.1255	0.03026	-0.08746	-0.22458	-0.33903	-0.39563	-0.48875
chrIV:1161760-1161761	Ash1_Peak65	-0.4487	-0.5389	-0.6333	-0.68735	-0.67685	-0.6537	-0.5992	-0.6167	-0.59105	-0.4692	-0.373	-0.306	-0.2341	0.0264	0.22895	0.38775	0.53125	0.6555	0.80115	0.9717	1.12185	1.2314	1.33575	1.36725	1.4704	1.45807	1.42364	1.3802	1.29461	1.14563	1.00029	0.904625	0.81404	0.69666	0.536335	0.44292	0.349325	0.269625	0.22508	0.185865	0.196565	0.20086	0.13038	0.11736	0.126515	0.079705	0.03471	-0.013455
chrIV:1278875-1278876	Ash1_Peak67	-0.010325	0.028525	0.02375	0.023075	-0.00045	0.003025	-0.025175	0.038675	0.0936	0.133	0.172875	0.216575	0.2522	0.29395	0.337775	0.397225	0.44145	0.50705	0.56635	0.612575	0.6747	0.7173	0.736125	0.7476	0.7524	0.73881	0.67511	0.63209	0.56619	0.48629	0.45569	0.41162	0.39067	0.37215	0.30543	0.2799	0.25941	0.21073	0.16008	0.09377	0.06776	0.06375	0.04205	0.03781	-0.0157	-0.056	-0.07898	-0.08411
chrIV:1345535-1345536	Ash1_Peak68	-0.328625	-0.431125	-0.4872	-0.59915	-0.724	-0.777	-0.8557	-0.90765	-0.82515	-0.56125	-0.18275	0.2293	0.584325	0.849875	1.09828	1.36523	1.51468	1.5798	1.63958	1.69632	1.731	1.79323	1.84775	1.8722	1.90347	1.91457	1.90242	1.88456	1.83485	1.7062	1.64384	1.5324	1.40745	1.16036	1.01227	0.89466	0.76533	0.64121	0.44125	0.23945	0.108	0.01644	-0.04296	0.00981	-0.03885	-0.08622	-0.07527	-0.14323
chrIV:1362465-1362466	Ash1_Peak69	-0.0033	-0.025475	-0.04625	-0.030225	-0.109925	-0.168075	-0.173375	-0.10745	-0.104075	-0.087075	-0.0723	-0.009175	0.1182	0.276125	0.428775	0.57425	0.702325	0.833125	0.98685	1.13775	1.26755	1.3406	1.35228	1.3748	1.3768	1.35301	1.30406	1.30153	1.26638	1.18652	1.10695	1.05682	0.94906	0.82123	0.66259	0.52924	0.34263	0.11434	-0.01613	-0.13904	-0.23367	-0.2326	-0.24487	-0.25561	-0.29847	-0.28205	-0.26566	-0.27692
chrIV:1394680-1394681	Ash1_Peak70	-0.1452	-0.1439	-0.10885	-0.1422	-0.0675	0.01455	0.04045	0.1551	0.18485	0.1842	0.23025	0.302	0.33325	0.3492	0.39355	0.4401	0.40205	0.4515	0.4781	0.4896	0.5041	0.5556	0.6224	0.70555	0.766	0.75422	0.6834	0.63384	0.586175	0.553485	0.529575	0.485715	0.419495	0.37986	0.359115	0.360945	0.28694	0.18495	0.09982	0.02882	-0.007815	-0.09655	-0.16725	-0.169795	-0.165735	-0.178855	-0.1409	-0.14969
chrIV:1490215-1490216	Ash1_Peak73	0.642575	0.629125	0.5981	0.5654	0.463025	0.371025	0.2363	0.095675	0.07525	0.049475	0.1215	0.22805	0.2865	0.416525	0.556525	0.73335	0.947975	1.07412	1.23745	1.28452	1.32422	1.37595	1.386	1.39193	1.43067	1.43697	1.40242	1.34103	1.26933	1.20619	1.11795	0.97331	0.82723	0.71227	0.5995	0.4644	0.36538	0.22487	0.11351	0.0925	0.09073	0.12136	0.14682	0.14941	0.20257	0.20159	0.20551	0.22521
chrIV:1507415-1507416	Ash1_Peak75	-0.1843	-0.156025	-0.152875	-0.12385	-0.079025	-0.00745	0.075725	0.13245	0.1864	0.25915	0.373675	0.5045	0.606075	0.70715	0.813475	0.878675	0.93145	1.00203	1.03657	1.07363	1.09218	1.12767	1.14565	1.15503	1.20622	1.19404	1.13185	1.05083	0.94287	0.8516	0.7683	0.67926	0.5544	0.51268	0.47995	0.4431	0.41574	0.409	0.3619	0.30727	0.17172	0.04829	-0.04253	-0.13363	-0.1979	-0.25333	-0.33711	-0.44575
chrIX:19065-19066	Ash1_Peak76	-0.21255	-0.244125	-0.283175	-0.297575	-0.340325	-0.37585	-0.39515	-0.4333	-0.526275	-0.641025	-0.81	-0.99965	-1.17788	-1.34002	-1.41793	-0.78795	-0.020025	0.4927	0.860375	1.08153	1.27875	1.3746	1.4216	1.45015	1.46765	1.46536	1.43595	1.36004	1.24407	1.13099	0.9822	0.83242	0.67437	0.52224	0.38302	0.2993	0.23173	0.20334	0.14724	0.13677	0.09748	0.08275	0.00969	-0.07218	-0.19374	-0.22802	-0.25305	-0.27984
chrIX:22035-22036	Ash1_Peak77	-0.244975	-0.21275	-0.145525	-0.101925	-0.080875	-0.041325	-0.017175	-0.02665	0.031725	0.16415	0.3189	0.527275	0.726125	0.94805	1.1549	1.3361	1.51853	1.6893	1.79745	1.91517	2.0345	2.10527	2.14533	2.1419	2.18593	2.18713	2.17479	2.18572	2.11862	1.96506	1.81728	1.66952	1.45036	1.22826	0.95258	0.65053	0.35751	0.08631	-0.09565	-0.36391	-0.59608	-0.79093	-0.93883	-1.07255	-1.22535	-1.3869	-1.56687	-1.68659
chrIX:127895-127896	Ash1_Peak78	-0.0392	-0.008625	0.002275	0.07745	0.142475	0.223875	0.3318	0.4773	0.6201	0.747775	0.82115	0.911475	1.0459	1.23442	1.42553	1.6136	1.73975	1.76285	1.7436	1.77475	1.79132	1.83072	1.91313	1.9675	2.0483	2.05412	1.97119	1.90835	1.86449	1.77673	1.62895	1.5393	1.45874	1.35134	1.22749	1.06103	0.91527	0.75262	0.62896	0.5526	0.47293	0.42462	0.40529	0.37391	0.31968	0.31098	0.22545	0.15982
chrIX:130125-130126	Ash1_Peak79	0.01675	0.122025	0.20965	0.26575	0.310275	0.461175	0.596925	0.788075	1.01783	1.2745	1.50758	1.74065	1.98793	2.2577	2.53778	2.81923	3.09083	3.31173	3.4789	3.59288	3.67383	3.76223	3.8314	3.83415	3.834	3.84369	3.84324	3.7638	3.64549	3.4997	3.25295	3.01264	2.82336	2.66255	2.50076	2.29778	2.07531	1.80504	1.58872	1.4377	1.31174	1.2248	1.14479	1.05486	0.90603	0.72465	0.59999	0.46048
chrIX:138495-138496	Ash1_Peak80	-0.467725	-0.324575	-0.2243	-0.1237	-0.005375	0.183875	0.425775	0.729625	1.01617	1.35682	1.6803	1.98382	2.19805	2.34115	2.4431	2.4965	2.5281	2.54247	2.53148	2.50355	2.53445	2.55515	2.58635	2.58017	2.61087	2.56369	2.52333	2.45809	2.34972	2.2823	2.18816	2.15042	2.15836	2.18032	2.21923	2.21491	2.2328	2.25723	2.24592	2.2329	2.16007	2.08573	1.98001	1.85064	1.7304	1.60708	1.46479	1.34666
chrIX:141905-141906	Ash1_Peak81	-0.003475	-0.014675	-0.04155	-0.029475	-0.0476	-0.06705	-0.0973	-0.1666	-0.203575	-0.19385	-0.19225	-0.163875	-0.12195	-0.071375	0.019525	0.207475	0.430325	0.619125	0.778575	0.904325	1.02203	1.10765	1.14985	1.17992	1.20735	1.19718	1.16273	1.08147	0.97113	0.8907	0.81833	0.70492	0.61848	0.62111	0.59567	0.53035	0.51402	0.40762	0.32964	0.26647	0.17647	0.09082	0.02263	-0.01903	-0.04819	-0.10614	-0.1208	-0.11609
chrIX:177815-177816	Ash1_Peak82	-1.26365	-1.606	-1.96122	-2.2226	-2.4121	-2.53413	-2.7068	-3.13732	-2.78145	-1.7502	-1.11683	-0.598725	-0.1292	0.24025	0.5072	0.789475	1.03627	1.17912	1.2806	1.3992	1.53978	1.58588	1.66213	1.712	1.78748	1.79212	1.77638	1.76842	1.68979	1.56488	1.46518	1.31917	1.23443	1.18536	1.09531	0.95464	0.81437	0.62157	0.47929	0.33254	0.1746	0.08722	0.02823	-0.04145	-0.03663	-0.07363	-0.11379	-0.16869
chrIX:249225-249226	Ash1_Peak83	-0.087975	-0.100625	-0.074375	-0.091175	-0.153275	-0.169325	-0.102225	-0.014575	0.04295	0.085925	0.16315	0.24825	0.409325	0.560975	0.6769	0.837925	1.00635	1.15628	1.28928	1.3383	1.35638	1.4286	1.48227	1.53152	1.54705	1.53571	1.53154	1.48163	1.41509	1.33626	1.30706	1.24603	1.14355	1.02358	0.92148	0.7835	0.65536	0.51501	0.33706	0.17298	0.03151	-0.07754	-0.16302	-0.22534	-0.25447	-0.33609	-0.34652	-0.38073
chrIX:268125-268126	Ash1_Peak84	0.263925	0.2007	0.1752	0.14275	0.0767	0.0615	-0.049675	-0.075925	-0.08285	-0.17625	-0.218275	-0.280825	-0.3225	-0.25245	-0.182325	-0.1027	-0.009125	0.10775	0.220575	0.34765	0.463775	0.56655	0.6496	0.70465	0.73435	0.73933	0.72415	0.71824	0.72351	0.73335	0.68792	0.62757	0.61649	0.57	0.51704	0.53003	0.50572	0.48792	0.49822	0.43339	0.33164	0.19061	0.08261	-0.02389	-0.1651	-0.27685	-0.3201	-0.34408
chrIX:292145-292146	Ash1_Peak85	0.00895	-0.058275	-0.095275	-0.145025	-0.17475	-0.2289	-0.21355	-0.225275	-0.189525	-0.12105	-0.096775	-0.012275	0.08945	0.11815	0.193275	0.26105	0.298875	0.33105	0.38005	0.439425	0.494375	0.54525	0.615375	0.682975	0.696625	0.68347	0.63516	0.56993	0.52306	0.48753	0.49485	0.46062	0.41015	0.38394	0.28143	0.21352	0.09028	-0.05174	-0.18885	-0.25768	-0.26654	-0.28177	-0.29379	-0.25879	-0.22772	-0.14858	-0.11393	-0.09508
chrIX:339005-339006	Ash1_Peak86	-0.428775	-0.412825	-0.39415	-0.36915	-0.342275	-0.293375	-0.232825	-0.1559	-0.116125	-0.104225	-0.11035	-0.1038	-0.063325	-0.023075	0.04595	0.10995	0.20885	0.271125	0.35795	0.42945	0.480275	0.52595	0.530575	0.5515	0.6125	0.64192	0.64319	0.62399	0.58987	0.54119	0.48063	0.40473	0.35852	0.29749	0.23164	0.15567	-0.00597	-0.06989	-0.10276	-0.11386	-0.09901	-0.1018	-0.05005	-0.04774	-0.03073	0.00043	-0.00523	0.06888
chrIX:380665-380666	Ash1_Peak87	-0.03305	0.0264	0.069225	0.0923	0.14235	0.125225	0.13355	0.160575	0.2141	0.28465	0.3485	0.4338	0.4615	0.463225	0.468425	0.4896	0.541625	0.62875	0.734275	0.812	0.8841	0.940425	0.95785	0.9735	0.97375	0.98027	0.96661	0.95931	0.95093	0.94593	0.89775	0.81478	0.73584	0.6799	0.60296	0.48031	0.34099	0.14675	-0.08154	-0.1814	-0.20511	-0.16985	-0.12775	-0.11224	-0.08986	-0.08343	-0.0837	-0.10999
chrIX:386775-386776	Ash1_Peak88	-0.172475	-0.18395	-0.174675	-0.1804	-0.20185	-0.164525	-0.15075	-0.128275	-0.08705	-0.067475	-0.04095	0.008275	0.071675	0.160725	0.233525	0.3583	0.5119	0.635775	0.71875	0.8074	0.8509	0.914975	0.9638	0.966125	0.99805	0.99869	0.94568	0.91962	0.93818	0.90956	0.84385	0.76378	0.6873	0.60393	0.46407	0.30409	0.18484	0.03734	-0.12197	-0.22233	-0.32487	-0.37195	-0.47417	-0.56522	-0.5338	-0.45949	-0.44844	-0.42642
chrIX:388795-388796	Ash1_Peak89	0.42485	0.449275	0.5057	0.581575	0.679375	0.751825	0.822575	0.867	0.887825	0.895875	0.9131	0.936025	0.958375	1.02352	1.13208	1.23263	1.33188	1.41862	1.53548	1.64895	1.75635	1.81398	1.85423	1.89808	1.91063	1.89475	1.85039	1.8007	1.7226	1.62401	1.52036	1.40386	1.34275	1.20789	1.12084	1.04079	0.95539	0.8682	0.78272	0.65705	0.50882	0.37632	0.24539	0.18827	0.12946	3e-05	-0.07194	-0.14703
chrIX:394925-394926	Ash1_Peak90	-0.11375	-0.113875	-0.0978	-0.091325	-0.064175	0.002925	0.076125	0.137425	0.206675	0.304175	0.4358	0.5756	0.81205	1.04352	1.2207	1.42725	1.60662	1.79235	2.01237	2.20815	2.37357	2.487	2.57107	2.61857	2.63393	2.59774	2.5504	2.44246	2.30891	2.13668	1.90978	1.65327	1.3897	1.18287	0.98132	0.82278	0.69642	0.56175	0.38373	0.28976	0.21689	0.19283	0.15764	0.14565	0.15435	0.1119	0.09444	0.04164
chrIX:427395-427396	Ash1_Peak91	-0.066525	0.033725	0.079025	0.1323	0.1942	0.195725	0.22455	0.27435	0.2829	0.34435	0.404275	0.424525	0.42935	0.4667	0.539775	0.607875	0.705275	0.796925	0.8646	0.933775	0.94995	0.979	0.9781	0.972675	1.0029	0.99022	0.95486	0.8619	0.75835	0.62792	0.52836	0.51842	0.47551	0.37917	0.29752	0.2811	0.2813	0.2465	0.21615	0.22648	0.21521	0.15164	0.06505	0.00609	0.00065	-0.05067	-0.13205	-0.1994
chrIX:433355-433356	Ash1_Peak92	-0.042175	-0.0498	-0.1283	-0.1629	-0.19945	-0.267325	-0.30165	-0.29365	-0.28125	-0.25525	-0.203675	-0.193225	-0.150375	-0.109675	-0.078275	-0.0574	0.007875	0.03185	0.077825	0.121275	0.170325	0.2787	0.450575	0.67505	0.84305	0.85419	0.81272	0.79243	0.79284	0.77506	0.77625	0.72799	0.72112	0.72713	0.73931	0.68995	0.61159	0.47008	0.36862	0.31724	0.26835	0.24797	0.21638	0.21097	0.19826	0.18175	0.12975	0.1194
chrV:18925-18926	Ash1_Peak93	0.0432	0.029725	0.040375	0.069225	0.095375	0.154075	0.17005	0.231675	0.26435	0.26245	0.3241	0.388625	0.537	0.7562	0.97695	1.17575	1.34668	1.49823	1.59587	1.66675	1.76287	1.8577	1.9358	1.99255	2.0424	2.04883	2.01727	1.92045	1.81111	1.67504	1.53366	1.35018	1.18239	0.94442	0.77897	0.61512	0.48163	0.44452	0.45916	0.41398	0.41574	0.35952	0.20444	0.0699	-0.07396	-0.14722	-0.21939	-0.33798
chrV:23740-23741	Ash1_Peak94	-0.22145	-0.26175	-0.2058	-0.1643	-0.14645	-0.07495	0.02835	0.11095	0.14155	0.24475	0.33285	0.4346	0.5607	0.66895	0.86925	1.0869	1.33005	1.5359	1.6736	1.80655	1.94165	2.04625	2.12135	2.1651	2.166	2.13525	2.07423	1.958	1.83456	1.67258	1.57914	1.46314	1.34684	1.18722	1.00236	0.790805	0.61329	0.521905	0.43221	0.40437	0.316375	0.17766	0.0488	-0.04828	-0.16697	-0.237275	-0.25865	-0.273255
chrV:42325-42326	Ash1_Peak95	-0.0167	0.0085	0.034	0.03595	0.026475	0.0488	0.033075	0.01935	0.038425	0.0309	0.10775	0.175625	0.26115	0.375575	0.44915	0.53415	0.557725	0.5964	0.6358	0.68425	0.72285	0.7714	0.790525	0.8143	0.8142	0.80517	0.73259	0.68384	0.62584	0.50513	0.43799	0.3784	0.35457	0.34958	0.3252	0.29816	0.27959	0.22324	0.20462	0.16963	0.11437	0.09841	0.05023	-0.01327	-0.07748	-0.12175	-0.12767	-0.13117
chrV:77725-77726	Ash1_Peak97	-0.03785	-0.04105	0.019075	0.054875	0.054825	0.122575	0.168925	0.201275	0.225475	0.262925	0.304625	0.388925	0.47955	0.6671	0.950725	1.2527	1.52407	1.80017	1.99815	2.1711	2.34743	2.48502	2.57412	2.63153	2.66292	2.68929	2.65369	2.60279	2.50913	2.37503	2.18771	1.97378	1.77573	1.57881	1.29556	1.04189	0.86846	0.68615	0.52725	0.43558	0.34789	0.32159	0.31113	0.33255	0.42422	0.46872	0.4873	0.4763
chrV:141305-141306	Ash1_Peak100	-0.184125	-0.1936	-0.212625	-0.238275	-0.2619	-0.2613	-0.223625	-0.1958	-0.166175	-0.135375	-0.07815	-0.000925	0.082225	0.1739	0.28	0.436675	0.5821	0.723375	0.8302	0.9357	1.04412	1.0814	1.1595	1.20042	1.2157	1.24038	1.21002	1.16987	1.07309	0.97495	0.89265	0.75394	0.67315	0.52599	0.39659	0.30436	0.18347	0.101	-0.01661	-0.09434	-0.18086	-0.22724	-0.28064	-0.3298	-0.35776	-0.35186	-0.34289	-0.25847
chrV:153070-153071	Ash1_Peak101	0.43735	0.52715	0.5765	0.6125	0.5375	0.5701	0.5598	0.5518	0.5941	0.58425	0.6142	0.59955	0.61045	0.6102	0.6463	0.63845	0.63445	0.62755	0.6222	0.6388	0.6582	0.6621	0.67065	0.6626	0.71765	0.7029	0.667835	0.591155	0.511225	0.43796	0.42055	0.3651	0.301695	0.25596	0.20884	0.153015	0.11878	0.111485	0.06536	0.015135	-0.05296	-0.070135	-0.08722	-0.103255	-0.122095	-0.16078	-0.183055	-0.215985
chrV:221595-221596	Ash1_Peak103	-0.028825	-0.0042	-0.004275	0.015025	0.054975	0.0231	0.025425	0.052575	0.054975	0.0903	0.090675	0.11345	0.1974	0.26015	0.319275	0.374075	0.430025	0.479375	0.4993	0.541075	0.5592	0.6155	0.706075	0.73385	0.781725	0.77198	0.75752	0.72753	0.66141	0.59412	0.52851	0.47453	0.3692	0.26925	0.15844	0.0401	-0.05043	-0.075	-0.12204	-0.13923	-0.14704	-0.11212	-0.05948	-0.04752	-0.02572	0.00081	0.0162	0.02537
chrV:242155-242156	Ash1_Peak104	-1.15293	-1.29495	-1.39243	-1.44545	-1.56293	-1.66782	-1.74002	-1.81545	-1.70853	-1.61912	-1.46537	-0.9944	-0.585275	-0.167075	0.23235	0.464925	0.7182	0.8629	1.04037	1.19267	1.27872	1.3489	1.34317	1.32435	1.29633	1.25723	1.19038	1.1431	1.05399	0.93416	0.8719	0.8077	0.7067	0.54992	0.46801	0.35545	0.26124	0.18161	0.1323	0.06891	0.01698	-0.02645	-0.08774	-0.09769	-0.1161	-0.11656	-0.1345	-0.14438
chrV:386485-386486	Ash1_Peak105	-0.202775	-0.192375	-0.1783	-0.129325	-0.087875	-0.065	-0.067725	-0.05675	-0.01545	0.092975	0.24885	0.3971	0.5484	0.713025	0.815225	0.89745	0.981225	1.0163	1.0811	1.17478	1.24922	1.30242	1.33463	1.4121	1.46745	1.44857	1.45478	1.41592	1.33796	1.35764	1.30566	1.1531	1.06049	0.92501	0.81995	0.76874	0.70388	0.61985	0.4507	0.24505	0.07111	-0.10326	-0.25089	-0.22186	-0.1733	-0.07101	0.00159	0.05773
chrV:462065-462066	Ash1_Peak109	-0.219	-0.182275	-0.184125	-0.1491	-0.15345	-0.100625	-0.05845	-0.0542	-0.0311	-0.017375	0.005075	0.048725	0.12645	0.238075	0.341	0.38415	0.418425	0.437075	0.469125	0.5183	0.56745	0.593975	0.6306	0.675175	0.686375	0.68271	0.64257	0.57416	0.53648	0.48109	0.3899	0.28605	0.16007	0.04917	-0.02134	-0.08195	-0.16016	-0.21419	-0.30069	-0.30221	-0.34563	-0.37052	-0.37263	-0.40758	-0.37138	-0.30874	-0.19727	-0.0782
chrV:491265-491266	Ash1_Peak110	-0.253525	-0.217875	-0.166225	-0.116075	-0.060925	-0.008575	0.033875	0.14695	0.32495	0.48415	0.621625	0.722275	0.912325	1.129	1.34622	1.6252	1.84205	1.93157	2.01517	2.0642	2.15345	2.21987	2.32837	2.4287	2.4588	2.45961	2.37933	2.26538	2.12763	1.94561	1.67365	1.41316	1.1523	0.83513	0.62508	0.39864	0.2818	0.25267	0.19386	0.24094	0.22251	0.19835	0.22583	0.223	0.29016	0.33103	0.3263	0.36148
chrVI:19625-19626	Ash1_Peak111	-0.251	-0.22445	-0.1948	-0.17665	-0.1521	-0.105275	-0.055725	0.027225	0.098275	0.13855	0.22065	0.277275	0.35895	0.436175	0.531125	0.6469	0.79555	0.899275	0.9782	1.0485	1.13	1.24125	1.33553	1.39933	1.42037	1.42353	1.41667	1.38343	1.32452	1.2564	1.13267	0.98643	0.83499	0.68485	0.52169	0.36489	0.2725	0.21883	0.1946	0.17758	0.16058	0.12417	0.08338	0.04223	0.00851	-0.03669	-0.06526	-0.06549
chrVI:31245-31246	Ash1_Peak112	-0.139125	-0.120875	-0.098025	-0.105375	-0.0839	-0.10995	-0.1158	-0.070525	0.022625	0.05685	0.114175	0.177575	0.27775	0.419275	0.624225	0.820275	1.01528	1.25975	1.4356	1.61345	1.7429	1.84183	1.92513	1.96875	2.00065	2.00574	1.97798	1.98262	1.92746	1.86556	1.7828	1.66641	1.52862	1.36202	1.17881	0.99696	0.75255	0.53363	0.42126	0.32973	0.27941	0.24321	0.21136	0.16883	0.13119	0.08017	0.05808	0.08721
chrVI:106685-106686	Ash1_Peak113	-0.176525	-0.168425	-0.191	-0.2051	-0.228775	-0.243975	-0.183175	-0.16975	-0.140975	-0.06845	0.01925	0.145675	0.34235	0.56225	0.743375	0.932325	1.11428	1.2628	1.41647	1.51023	1.5706	1.66647	1.768	1.86775	1.92635	1.93963	1.93394	1.86833	1.77474	1.58147	1.38234	1.23898	1.10907	1.00441	0.88742	0.72444	0.51791	0.3173	0.16693	0.05512	-0.0303	-0.06483	-0.13159	-0.12499	-0.23852	-0.39056	-0.43045	-0.54364
chrVI:183525-183526	Ash1_Peak114	-2.0167	-1.69255	-1.4149	-1.1425	-0.8853	-0.71285	-0.541975	-0.389325	-0.314925	-0.239025	-0.147925	-0.03265	0.148275	0.31975	0.472925	0.644325	0.76785	0.924625	1.04868	1.08965	1.15618	1.18368	1.23337	1.27142	1.27785	1.2759	1.26503	1.25314	1.213	1.14398	1.05522	0.93144	0.87394	0.80099	0.69107	0.58474	0.4777	0.33948	0.22302	0.15545	0.10266	0.0886	0.09826	0.10429	0.0989	0.08945	0.07425	0.01472
chrVII:156515-156516	Ash1_Peak117	-1.13662	-1.39952	-1.69123	-2.03998	-3.02095	-5.707	-5.48745	-2.7705	-1.7106	-1.05235	-0.604675	-0.26825	0.09585	0.36615	0.600575	0.8033	0.976675	1.13547	1.25243	1.28415	1.256	1.2523	1.24668	1.24737	1.30965	1.30623	1.22363	1.17332	1.11035	1.02081	0.94778	0.83224	0.6749	0.45373	0.33217	0.2573	0.16051	0.07969	-0.0469	-0.13435	-0.24815	-0.31291	-0.37698	-0.40129	-0.40806	-0.39812	-0.3429	-0.29003
chrVII:206415-206416	Ash1_Peak119	0.668275	0.617025	0.554875	0.4825	0.441325	0.446275	0.505225	0.526425	0.5787	0.642525	0.718775	0.804	0.873275	0.95945	1.03418	1.13065	1.21637	1.30702	1.40815	1.50702	1.59435	1.65817	1.75883	1.82343	1.90505	1.91718	1.898	1.87657	1.81903	1.69892	1.65539	1.57336	1.47365	1.44539	1.40907	1.33244	1.21372	1.13512	1.02437	0.92307	0.85826	0.82249	0.84099	0.81156	0.75871	0.70016	0.65902	0.58762
chrVII:323965-323966	Ash1_Peak120	-0.011125	0.150825	0.37895	0.498675	0.58805	0.551875	0.57115	0.920825	1.01317	1.0811	1.08222	0.9923	1.06845	1.14315	1.16395	1.20467	1.3671	1.46108	1.61205	1.69955	1.75635	1.77875	1.82528	1.84407	1.866	1.89684	1.86882	1.841	1.75052	1.57188	1.58611	1.52337	1.32262	1.18209	1.00513	0.83571	0.70478	0.40128	0.30456	0.39787	0.40013	0.43293	0.46285	0.48901	0.54413	0.60125	0.62415	0.62941
chrVII:384835-384836	Ash1_Peak121	-0.015125	-0.024125	-0.014225	-0.001525	0.016775	0.02515	0.018875	-0.0014	-0.04135	-0.0356	-0.035625	0.01865	0.092075	0.16205	0.313675	0.4507	0.569825	0.6807	0.74095	0.8285	0.90525	0.98095	1.01845	1.06478	1.06767	1.0774	1.02582	0.9386	0.86171	0.75738	0.65595	0.57357	0.41053	0.26939	0.13568	0.04089	-0.03062	-0.07509	-0.10447	-0.13666	-0.15545	-0.18037	-0.18994	-0.21145	-0.21859	-0.22209	-0.22402	-0.24963
chrVII:413535-413536	Ash1_Peak122	0.02655	0.037625	0.03875	0.009925	0.021675	-0.00175	-0.03435	-0.01885	-0.037275	-0.0433	0.0064	0.071375	0.184575	0.268425	0.402075	0.507025	0.628075	0.694575	0.78685	0.877075	0.93455	0.981175	0.99135	1.0148	1.0477	1.06607	1.04642	0.9996	0.92718	0.77548	0.58208	0.47079	0.34907	0.25715	0.17527	0.09626	0.01683	-0.09565	-0.21274	-0.2653	-0.3057	-0.33015	-0.38924	-0.3969	-0.45361	-0.48715	-0.45271	-0.38095
chrVII:483515-483516	Ash1_Peak125	-0.462025	-0.387475	-0.298975	-0.185475	-0.1533	-0.108325	-0.063525	0.0175	0.108925	0.151625	0.230225	0.30325	0.366825	0.491175	0.6108	0.775925	0.858275	0.91995	0.994675	1.05095	1.14085	1.19985	1.26812	1.3039	1.31495	1.32376	1.31533	1.29612	1.28463	1.24539	1.23789	1.18961	1.11664	1.03752	0.94133	0.85308	0.78864	0.70964	0.67688	0.63857	0.63163	0.63169	0.64459	0.61899	0.57498	0.53691	0.49011	0.4472
chrVII:516495-516496	Ash1_Peak126	-0.17215	-0.170125	-0.165525	-0.175225	-0.13495	-0.097275	-0.085475	-0.040875	-0.00115	-0.00255	-0.019025	-0.0106	0.026075	0.0671	0.1518	0.225375	0.27095	0.410825	0.487975	0.534875	0.556075	0.5691	0.5989	0.6299	0.646225	0.6408	0.57901	0.49616	0.35775	0.22069	0.10432	-0.07187	-0.25289	-0.34165	-0.4287	-0.44196	-0.4374	-0.43136	-0.42302	-0.41035	-0.36864	-0.3721	-0.35336	-0.30338	-0.23582	-0.15552	-0.09869	-0.01608
chrVII:528895-528896	Ash1_Peak127	-0.1945	-0.19025	-0.159525	-0.1515	-0.13125	-0.071925	-0.06275	-0.0302	0.018625	0.07325	0.16765	0.22265	0.273975	0.3412	0.4163	0.467575	0.5317	0.572125	0.56275	0.550325	0.543325	0.55175	0.57175	0.57705	0.58535	0.59444	0.55035	0.46463	0.38966	0.30693	0.2521	0.13185	-0.02031	-0.13681	-0.22763	-0.21317	-0.21715	-0.21494	-0.16458	-0.14804	-0.09206	-0.06492	-0.00347	0.07228	0.0794	0.07784	0.07397	0.09013
chrVII:592570-592571	Ash1_Peak128	-0.2805	-0.19905	-0.1718	-0.14625	-0.1328	-0.0308	0.0426	0.0982	0.22165	0.2728	0.38075	0.46675	0.5647	0.68325	0.73105	0.8098	0.86995	0.93565	0.98825	0.9829	1.0234	1.02105	1.0232	1.0298	1.0314	1.03022	1.01741	0.996165	0.988155	0.93892	0.91293	0.85726	0.805895	0.756495	0.688415	0.670305	0.670665	0.61853	0.57879	0.512825	0.456285	0.40892	0.37378	0.35435	0.28376	0.27412	0.21197	0.206315
chrVII:625335-625336	Ash1_Peak129	-0.3553	-0.373125	-0.315025	-0.2654	-0.1823	-0.095825	-0.077175	0.017325	0.083	0.179175	0.283475	0.381125	0.498775	0.596725	0.6728	0.740575	0.7971	0.8843	0.979575	1.0565	1.1344	1.23017	1.28282	1.31145	1.30845	1.28452	1.19342	1.14478	1.15449	1.13827	1.069	1.01163	0.92986	0.8454	0.76179	0.69081	0.60209	0.45562	0.38008	0.31744	0.24653	0.16908	0.1163	0.10722	0.10005	0.08352	0.089	0.00869
chrVII:651125-651126	Ash1_Peak131	0.19865	0.1845	0.167725	0.152025	0.11455	0.12245	0.096825	0.125125	0.17775	0.259875	0.34545	0.43105	0.606725	0.790575	0.951075	1.11577	1.27688	1.463	1.59143	1.70733	1.82092	1.94285	2.0108	2.04518	2.04043	2.03804	2.00032	1.91497	1.83072	1.73979	1.60426	1.44415	1.30556	1.14419	1.01586	0.90491	0.80434	0.73125	0.65236	0.52725	0.40207	0.33805	0.23628	0.15379	0.09859	0.01543	-0.03155	-0.08241
chrVII:677915-677916	Ash1_Peak132	0.07095	0.07455	0.04715	0.03465	0.027125	0.047075	0.0669	0.108975	0.132975	0.18075	0.220975	0.266675	0.3427	0.385475	0.43465	0.5074	0.6022	0.67605	0.7752	0.8395	0.9094	0.973725	0.998725	1.03717	1.05907	1.0551	1.01879	0.94983	0.87567	0.81261	0.71283	0.62701	0.46905	0.27636	0.1412	0.12648	0.05169	-0.04133	-0.08692	-0.1213	-0.14485	-0.11803	-0.11101	-0.12527	-0.13166	-0.15857	-0.20996	-0.19426
chrVII:703115-703116	Ash1_Peak134	-0.49005	-0.50305	-0.431275	-0.337625	-0.2464	-0.1725	-0.09415	0.019725	0.115725	0.22415	0.3266	0.439625	0.5283	0.6594	0.7957	0.89955	1.03468	1.18617	1.34728	1.44637	1.53515	1.61077	1.68397	1.74352	1.77745	1.77052	1.72346	1.65447	1.5582	1.45199	1.31961	1.13546	0.93314	0.65922	0.47133	0.20651	0.04274	-0.01662	-0.07912	-0.07593	-0.08259	-0.07712	-0.01943	-0.05612	-0.04206	-0.07837	-0.09267	-0.05733
chrVII:766325-766326	Ash1_Peak135	-1.89732	-1.62345	-1.41542	-1.1715	-0.967825	-0.742625	-0.5699	-0.352175	-0.12145	0.0755	0.191225	0.254325	0.351325	0.48585	0.5992	0.7145	0.91065	1.0876	1.24343	1.38603	1.51925	1.6338	1.7188	1.80765	1.85915	1.84121	1.79678	1.78403	1.75012	1.66037	1.56995	1.43899	1.30893	1.10796	0.8854	0.71902	0.5767	0.43451	0.28775	0.17399	0.0689	0.08096	0.03776	0.02767	0.06361	0.03143	0.0145	-0.03159
chrVII:774545-774546	Ash1_Peak136	-0.404225	-0.301075	-0.221275	-0.189375	-0.08805	-0.056225	-0.006175	0.022575	0.001875	0.043925	0.0817	0.1673	0.2172	0.220425	0.244775	0.360875	0.45685	0.577625	0.706975	0.8474	0.946775	1.03388	1.10085	1.137	1.15722	1.12229	1.06088	0.99974	0.92647	0.7864	0.69958	0.61731	0.58811	0.55906	0.51266	0.45117	0.38343	0.31794	0.22693	0.13087	-0.01593	-0.13321	-0.17975	-0.21258	-0.30681	-0.28633	-0.29025	-0.27132
chrVII:878585-878586	Ash1_Peak138	-0.204525	-0.188575	-0.2003	-0.1823	-0.180675	-0.200425	-0.17055	-0.118625	-0.011075	0.086325	0.216525	0.343975	0.444675	0.5722	0.681675	0.712375	0.6885	0.6889	0.692075	0.741375	0.78185	0.819675	0.8493	0.88015	0.90925	0.9228	0.87902	0.79947	0.6991	0.57516	0.42174	0.33325	0.19368	0.07996	0.05733	0.02523	-0.04369	-0.05104	0.03545	0.09458	0.12637	0.13641	0.12374	0.12782	0.12406	0.14556	0.14296	0.15844
chrVII:919895-919896	Ash1_Peak139	-0.1024	-0.08245	-0.05175	-0.00335	-0.00315	0.0497	0.086575	0.117525	0.128575	0.12085	0.10975	0.102525	0.119325	0.19265	0.3006	0.384925	0.5127	0.618425	0.6609	0.7696	0.8351	0.883075	0.907175	0.880125	0.9178	0.91388	0.91697	0.91476	0.87244	0.81809	0.74644	0.65156	0.47889	0.32876	0.24258	0.15824	0.1479	0.20221	0.22945	0.23245	0.16378	0.06542	-0.04129	-0.12124	-0.15861	-0.18832	-0.23158	-0.19407
chrVII:951545-951546	Ash1_Peak140	-0.311225	-0.269875	-0.22525	-0.23475	-0.1792	-0.141925	-0.08245	-0.027475	0.0285	0.120575	0.190775	0.30425	0.48605	0.6661	0.8504	1.08393	1.17565	1.216	1.30535	1.40975	1.54528	1.6319	1.69508	1.71355	1.71973	1.70126	1.66038	1.64828	1.64059	1.57618	1.463	1.32397	1.19225	1.05466	0.93083	0.78499	0.68795	0.57206	0.42831	0.24479	0.18858	0.10778	0.0708	0.02383	-0.01444	-0.07153	-0.07558	-0.04571
chrVII:959495-959496	Ash1_Peak141	-0.216925	-0.194025	-0.205425	-0.209125	-0.193175	-0.181625	-0.142925	-0.1083	-0.06625	-0.033225	0.022125	0.0775	0.120775	0.099875	0.158225	0.254725	0.365175	0.4785	0.6233	0.739125	0.852075	0.897625	0.91965	0.9442	0.985425	1.03244	1.02262	1.00061	0.95785	0.85584	0.68359	0.46102	0.19294	-0.09242	-0.38499	-0.67507	-1.11877	-1.62933	-2.27419	-3.43797	-3.22063	-2.17781	-1.49609	-0.98405	-0.65428	-0.36944	-0.17797	-0.03584
chrVII:987045-987046	Ash1_Peak142	0.027875	0.0539	0.0882	0.127475	0.14695	0.157825	0.228925	0.279625	0.337875	0.446275	0.468875	0.53555	0.708575	0.8871	1.2522	1.57412	1.879	2.09192	2.23792	2.4082	2.48013	2.54807	2.58412	2.55735	2.58543	2.56058	2.53696	2.49371	2.41773	2.31432	2.18166	2.06776	1.95164	1.86177	1.69715	1.60555	1.50955	1.43726	1.37891	1.36991	1.39827	1.45368	1.46208	1.48432	1.5358	1.61952	1.67533	1.75114
chrVII:990145-990146	Ash1_Peak143	-0.199675	-0.166225	-0.073425	0.1107	0.259375	0.377425	0.533975	0.75265	0.92045	1.05518	1.2405	1.49105	1.6695	1.8539	1.97028	1.96765	1.983	2.0043	2.00122	2.02037	2.08033	2.13398	2.19335	2.2084	2.22507	2.2725	2.26869	2.22225	2.14247	2.01187	1.83159	1.67619	1.51121	1.30187	1.09926	0.85985	0.63688	0.45765	0.36803	0.30588	0.26225	0.18391	0.15886	0.16554	0.07259	0.11037	0.13099	0.11482
chrVII:1050335-1050336	Ash1_Peak145	0.19165	0.213075	0.2156	0.162975	0.094425	0.02045	-0.082375	-0.156925	-0.240625	-0.3054	-0.304375	-0.287425	-0.23655	-0.06075	0.177975	0.490475	0.861325	1.20028	1.55463	1.8492	2.0467	2.26602	2.39025	2.39655	2.36298	2.32969	2.283	2.26251	2.22867	2.20532	2.17239	2.06915	1.9318	1.76673	1.63524	1.49544	1.33238	1.22411	1.04423	0.82769	0.65108	0.46348	0.31619	0.13589	-0.00427	-0.098	-0.15582	-0.21257
chrVII:1052055-1052056	Ash1_Peak146	0.35675	0.38945	0.37675	0.3713	0.33955	0.28145	0.243425	0.11805	0.0384	-0.036925	-0.127675	-0.203725	-0.35945	-0.4112	-0.349275	-0.1911	0.005225	0.17965	0.329375	0.432675	0.5012	0.561625	0.6124	0.650025	0.689125	0.70243	0.58849	0.47462	0.40478	0.37973	0.3473	0.31863	0.28406	0.27174	0.20961	0.14946	0.11396	0.06464	0.04062	0.03889	0.05043	0.10763	0.11735	0.07642	-0.00687	-0.09198	-0.14161	-0.18076
chrVIII:17170-17171	Ash1_Peak150	0.13455	0.22325	0.28095	0.36755	0.4807	0.51965	0.5417	0.58745	0.62305	0.71385	0.82645	0.97325	1.09315	1.20015	1.3153	1.52975	1.7318	1.9457	2.1481	2.32165	2.41715	2.47145	2.4974	2.51165	2.5351	2.53426	2.52373	2.4906	2.41532	2.2472	2.14225	1.99252	1.83221	1.69901	1.58546	1.50508	1.46076	1.4464	1.47818	1.58184	1.66618	1.78182	1.85244	1.93688	2.05166	2.147	2.21179	2.27293
chrVIII:48455-48456	Ash1_Peak151	-0.2278	-0.251625	-0.2912	-0.309625	-0.3297	-0.3397	-0.3278	-0.262025	-0.079475	0.004025	0.121775	0.179725	0.21585	0.295125	0.37845	0.509025	0.61745	0.694025	0.798175	0.88995	0.967575	1.03895	1.07392	1.14418	1.16375	1.18626	1.11917	1.03698	0.87921	0.69503	0.47021	0.26111	0.07283	-0.06412	-0.12018	-0.15317	-0.21559	-0.25288	-0.27397	-0.27266	-0.21547	-0.20489	-0.13338	-0.11309	-0.09955	-0.04924	-0.05926	0.00649
chrVIII:54465-54466	Ash1_Peak152	-0.09225	-0.062825	-0.06085	-0.01585	-0.068525	-0.073625	-0.093325	-0.15225	-0.145925	-0.146225	-0.11985	-0.094375	-0.045375	-0.035325	-0.036375	-0.017875	0.022425	0.037	0.07115	0.127025	0.277825	0.35795	0.4352	0.516025	0.5825	0.57981	0.56978	0.54585	0.5318	0.51127	0.47987	0.45	0.37801	0.34584	0.31909	0.28624	0.24497	0.1256	0.0428	-0.0463	-0.08671	-0.15847	-0.23639	-0.23412	-0.22396	-0.22151	-0.19437	-0.18543
chrVIII:175255-175256	Ash1_Peak155	0.1539	0.1526	0.177225	0.204375	0.189	0.156775	0.133525	0.1613	0.167375	0.1557	0.1462	0.167125	0.20845	0.2298	0.27675	0.33375	0.4659	0.57365	0.64865	0.7763	0.866025	0.955175	0.968125	1.01458	1.07008	1.08208	1.06907	1.05393	1.00727	0.95833	0.90011	0.82816	0.75198	0.64803	0.51419	0.47218	0.38067	0.34971	0.30212	0.27675	0.28363	0.26431	0.30369	0.27419	0.23978	0.2224	0.20568	0.1647
chrVIII:206185-206186	Ash1_Peak157	-0.1136	-0.0913	-0.052625	-0.01735	0.036675	0.080025	0.108025	0.178725	0.185725	0.186475	0.197625	0.183825	0.1872	0.201675	0.296775	0.325	0.33555	0.3732	0.4282	0.4709	0.536125	0.603625	0.66375	0.681625	0.7025	0.73528	0.68483	0.6519	0.58255	0.5082	0.41769	0.30345	0.21339	0.12285	0.05124	-0.03154	-0.10468	-0.16302	-0.19848	-0.23392	-0.27214	-0.29242	-0.29986	-0.25464	-0.20659	-0.17987	-0.12992	-0.11307
chrVIII:222775-222776	Ash1_Peak159	-0.002175	0.07145	0.1456	0.186225	0.19825	0.208475	0.22235	0.248825	0.2505	0.214425	0.2405	0.234	0.261525	0.300875	0.340325	0.406675	0.422	0.418425	0.437925	0.45885	0.493625	0.528075	0.558325	0.62395	0.697175	0.68216	0.65039	0.61629	0.56042	0.52693	0.48083	0.45722	0.4101	0.3932	0.32692	0.25276	0.18743	0.12365	0.15535	0.1469	0.1269	0.1089	0.09038	0.10023	0.05682	0.00584	-0.04043	-0.09947
chrVIII:361670-361671	Ash1_Peak161	0.03145	0.07395	0.08285	0.0726	0.04195	0.0428	0.0652	0.13205	0.1595	0.1909	0.2132	0.26935	0.3593	0.4384	0.5298	0.61395	0.72665	0.76675	0.81145	0.8794	0.89755	0.85795	0.86845	0.91655	0.98095	0.992115	0.973695	0.955775	0.9424	0.907445	0.890205	0.85444	0.79672	0.741945	0.65865	0.564325	0.397375	0.167305	0.06862	0.00433	-0.028455	-0.030595	-0.015605	-0.01905	-0.019195	0.010115	0.029075	0.07742
chrVIII:379745-379746	Ash1_Peak163	-0.198225	-0.198175	-0.214925	-0.2144	-0.180525	-0.169525	-0.11125	-0.055175	0.05015	0.14515	0.19145	0.21155	0.243175	0.282975	0.3243	0.348825	0.419025	0.55075	0.69225	0.793175	0.917225	1.00533	1.07887	1.08505	1.10302	1.06655	1.01416	0.97081	0.91482	0.87221	0.82354	0.77626	0.68962	0.5188	0.32876	0.19686	0.16062	0.13397	0.07234	0.03838	0.0816	0.07213	0.04531	0.04421	0.01549	0.00055	-0.00181	-0.00539
chrVIII:455825-455826	Ash1_Peak165	0.064425	0.045	0.033375	0.0145	0.017275	0.0017	0.0352	0.02245	0.0283	0.066775	0.090425	0.18515	0.313275	0.48925	0.70995	0.864325	1.08988	1.29815	1.465	1.5656	1.6896	1.76415	1.84298	1.91588	1.9606	1.95028	1.96318	1.99609	1.95392	1.87406	1.71958	1.6121	1.43501	1.23568	1.05377	0.84565	0.71907	0.58321	0.42054	0.28825	0.15998	0.07257	0.00352	-0.08033	-0.17474	-0.24632	-0.25808	-0.2795
chrVIII:531745-531746	Ash1_Peak167	0.119475	0.1274	0.12195	0.095375	0.107525	0.157075	0.198475	0.2399	0.260725	0.328225	0.4272	0.5568	0.692575	0.850825	1.04517	1.17695	1.30065	1.42678	1.59212	1.67167	1.70643	1.73725	1.76628	1.78965	1.862	1.91538	1.8242	1.75547	1.761	1.70561	1.67925	1.62328	1.54505	1.46983	1.30307	1.10436	0.87803	0.65314	0.42256	0.22061	0.08798	-0.03308	-0.09629	-0.17833	-0.28333	-0.30071	-0.42459	-0.47939
chrX:18985-18986	Ash1_Peak170	-0.543875	-0.518275	-0.46345	-0.40315	-0.3288	-0.177325	-0.0459	0.067875	0.16915	0.271025	0.3795	0.53375	0.659	0.78695	0.911475	0.9595	1.01348	1.10502	1.17945	1.26952	1.34778	1.4717	1.5255	1.59315	1.64765	1.66707	1.62796	1.57339	1.52521	1.38417	1.19629	0.98662	0.82965	0.63476	0.44872	0.25776	0.09356	-0.06534	-0.15052	-0.24045	-0.31357	-0.33254	-0.37957	-0.37395	-0.40701	-0.42492	-0.44221	-0.47008
chrX:26425-26426	Ash1_Peak172	-0.0135	0.031775	0.062875	0.104675	0.082375	0.098775	0.11265	0.150925	0.187275	0.220725	0.3204	0.379475	0.4308	0.536775	0.60235	0.6559	0.715425	0.79645	0.890775	0.9928	1.10942	1.18945	1.27055	1.30885	1.3154	1.30861	1.2778	1.22118	1.13613	1.068	0.97312	0.85334	0.75217	0.69245	0.50372	0.35864	0.2842	0.17331	0.04991	0.00968	-0.02344	0.00859	-0.00676	-0.04525	-0.11754	-0.15893	-0.20325	-0.26793
chrX:69145-69146	Ash1_Peak173	-0.051425	-0.02305	-0.040825	-0.055425	-0.0365	0.0097	0.017225	0.06955	0.13565	0.236575	0.406125	0.62755	0.8074	1.00818	1.16175	1.3582	1.5309	1.7226	1.88235	2.0186	2.14638	2.2673	2.41727	2.50845	2.59895	2.60686	2.53358	2.41375	2.25547	2.07723	1.85457	1.6642	1.54222	1.43602	1.35236	1.22825	1.06117	0.89744	0.75572	0.65455	0.63445	0.58477	0.56639	0.54695	0.48408	0.51294	0.45505	0.41718
chrX:120115-120116	Ash1_Peak175	0.245575	0.186725	0.131675	0.1143	0.099075	0.10755	0.12485	0.14745	0.20455	0.289775	0.335675	0.392275	0.41485	0.45905	0.4984	0.548125	0.629175	0.725775	0.8061	0.887275	0.954525	0.988775	1.1031	1.18395	1.20222	1.21252	1.19378	1.16794	1.13399	1.0772	1.00589	0.90412	0.77671	0.63519	0.48945	0.36579	0.26705	0.20645	0.16719	0.16601	0.14567	0.17265	0.19454	0.16511	0.17585	0.15765	0.15966	0.19518
chrX:159845-159846	Ash1_Peak177	-0.5416	-0.55955	-0.6021	-0.597475	-0.585975	-0.5473	-0.500975	-0.385225	-0.3271	-0.2538	-0.18875	-0.140425	-0.07855	-0.02985	0.0251	0.0126	0.113625	0.289825	0.48595	0.68175	0.890675	1.06133	1.17685	1.2487	1.30185	1.28065	1.28292	1.28289	1.25872	1.21371	1.2167	1.16445	1.11668	1.06781	0.95324	0.8322	0.72665	0.6361	0.52523	0.41474	0.30686	0.15863	0.0283	-0.07852	-0.12461	-0.18057	-0.23575	-0.24448
chrX:182015-182016	Ash1_Peak178	-0.303525	-0.281475	-0.256225	-0.237375	-0.18785	-0.146975	-0.101175	-0.04595	-0.024225	-0.025725	-0.024	-0.008825	-0.00925	0.060375	0.170825	0.315075	0.46985	0.582575	0.670675	0.77475	0.88015	0.97395	1.10987	1.22625	1.27235	1.26518	1.26232	1.26131	1.25256	1.17472	1.05491	0.93055	0.80942	0.65269	0.52765	0.37059	0.19891	0.0881	-0.07035	-0.17034	-0.23282	-0.21468	-0.18086	-0.17547	-0.14937	-0.13715	-0.11442	-0.07952
chrX:195395-195396	Ash1_Peak179	-0.5158	-0.5566	-0.532175	-0.508075	-0.484275	-0.439075	-0.364975	-0.3605	-0.3374	-0.247375	-0.155375	-0.01335	0.1803	0.303375	0.427575	0.510325	0.6321	0.783775	0.930375	1.14942	1.29873	1.43833	1.53625	1.56625	1.65282	1.66211	1.66562	1.64971	1.59548	1.57236	1.48236	1.34073	1.19826	1.12123	0.96015	0.83815	0.73326	0.63262	0.55733	0.47064	0.40404	0.36879	0.32713	0.31589	0.35032	0.30032	0.25077	0.21001
chrX:224195-224196	Ash1_Peak181	0.237825	0.256525	0.274275	0.282	0.287675	0.235525	0.23485	0.23215	0.216175	0.221075	0.23545	0.2146	0.195025	0.249825	0.342675	0.392425	0.464425	0.513775	0.546375	0.6101	0.656175	0.686875	0.7172	0.746	0.78085	0.7729	0.76977	0.73871	0.72897	0.70963	0.73158	0.71792	0.71446	0.69384	0.67543	0.63095	0.54465	0.48379	0.4502	0.39978	0.3134	0.23941	0.2354	0.26185	0.24386	0.18171	0.12392	0.0682
chrX:257325-257326	Ash1_Peak182	-0.04665	0.024425	0.101725	0.1509	0.195025	0.2027	0.223825	0.261875	0.2816	0.29215	0.319225	0.36635	0.421625	0.496275	0.568775	0.610875	0.650025	0.638275	0.627625	0.63495	0.6382	0.69885	0.7279	0.75115	0.791775	0.78794	0.74431	0.70587	0.67271	0.64714	0.63421	0.65245	0.66162	0.67583	0.64818	0.53817	0.48534	0.42542	0.37374	0.35673	0.31959	0.28904	0.22658	0.11127	0.03079	-0.01839	-0.10323	-0.15071
chrX:265705-265706	Ash1_Peak183	-0.002925	0.029225	0.095725	0.153125	0.107125	0.11795	0.123175	0.15035	0.2	0.2428	0.28085	0.310225	0.322775	0.379225	0.41665	0.435875	0.461025	0.524975	0.620975	0.704375	0.8099	0.88045	0.97205	1.0508	1.09035	1.12306	1.1072	1.10067	1.07396	1.08399	1.1212	1.11181	1.10823	0.99034	0.85454	0.79245	0.70396	0.60456	0.53307	0.47837	0.43814	0.41397	0.34899	0.23877	0.12679	0.000229999	-0.08189	-0.14179
chrX:291225-291226	Ash1_Peak184	-0.035	-0.06075	-0.0184	0.006325	0.025175	0.075325	0.048125	0.069975	0.084875	0.0737	0.130675	0.162675	0.2626	0.40465	0.554825	0.721125	0.86735	1.02002	1.14412	1.25137	1.3934	1.53523	1.61815	1.68065	1.72575	1.70228	1.65067	1.65138	1.62628	1.54518	1.43327	1.28273	1.14938	0.99022	0.84774	0.73322	0.61979	0.51244	0.33369	0.19654	0.08266	-0.02333	-0.10046	-0.15567	-0.18515	-0.23289	-0.2259	-0.23634
chrX:294855-294856	Ash1_Peak185	0.036225	0.071275	0.0761	0.09505	0.132125	0.148125	0.16725	0.194425	0.1779	0.21525	0.274575	0.3368	0.3421	0.387	0.411775	0.446325	0.468625	0.491475	0.48285	0.488875	0.49775	0.522875	0.52955	0.528275	0.5402	0.55185	0.55846	0.55128	0.55537	0.54628	0.50976	0.45844	0.43193	0.36457	0.27914	0.18982	0.07158	0.01103	-0.11295	-0.21061	-0.2566	-0.28496	-0.29676	-0.28728	-0.25615	-0.20776	-0.18966	-0.15789
chrX:391905-391906	Ash1_Peak188	0.219575	0.16625	0.147575	0.10815	0.118575	0.089375	0.12665	0.09785	0.0809	0.07105	0.13735	0.20785	0.221825	0.256475	0.269425	0.3241	0.37775	0.425525	0.4219	0.4393	0.4695	0.500475	0.5166	0.53625	0.58215	0.6008	0.57693	0.60254	0.62353	0.60122	0.51155	0.4245	0.31768	0.24196	0.14737	0.05311	-0.06813	-0.16966	-0.2417	-0.30614	-0.34158	-0.39524	-0.40554	-0.41508	-0.42001	-0.36149	-0.39047	-0.31009
chrX:606515-606516	Ash1_Peak190	-0.1962	-0.12705	-0.055275	0.0399	0.083325	0.1522	0.245275	0.299325	0.411925	0.479275	0.567775	0.702625	0.80545	0.9639	1.04355	1.12613	1.2161	1.32565	1.53073	1.7121	1.93428	2.12808	2.25297	2.31555	2.3081	2.29872	2.27555	2.22866	2.19516	2.23015	2.21436	2.16754	2.10912	2.00902	1.81158	1.6277	1.47494	1.31444	1.17818	1.07464	0.91669	0.76306	0.64383	0.5714	0.49914	0.48384	0.46904	0.44468
chrX:639905-639906	Ash1_Peak191	0.338225	0.3509	0.363825	0.337625	0.33155	0.32805	0.3134	0.334825	0.33685	0.345225	0.40965	0.47125	0.486725	0.40375	0.275475	0.24785	0.465625	0.6085	0.6937	0.797675	0.865075	0.915	0.974425	0.990425	1.01633	1.02016	0.99508	0.93491	0.91147	0.89234	0.86466	0.85359	0.81284	0.75709	0.70166	0.654	0.60587	0.56662	0.5405	0.54009	0.55418	0.49877	0.47746	0.38371	0.30005	0.23548	0.20446	0.16472
chrX:663095-663096	Ash1_Peak192	-0.185575	-0.2105	-0.240925	-0.297475	-0.2858	-0.3237	-0.26445	-0.2788	-0.297725	-0.265275	-0.2074	-0.088775	0.104175	0.3039	0.578075	0.751925	0.978125	1.17823	1.309	1.44715	1.52502	1.58287	1.62868	1.6418	1.65375	1.6429	1.62161	1.56979	1.48847	1.40214	1.27006	1.08222	0.8903	0.71285	0.5334	0.39456	0.2629	0.14069	0.03324	-0.04146	-0.08438	-0.04663	-0.03496	-0.02428	-0.07175	-0.09205	-0.07468	-0.10957
chrX:703605-703606	Ash1_Peak193	-1.59758	-1.78473	-1.93545	-1.59798	-1.28527	-1.05805	-0.819475	-0.67625	-0.503825	-0.316875	-0.20535	-0.097325	-0.0733	-0.011625	0.04245	0.080125	0.1524	0.232525	0.35345	0.4568	0.535075	0.570575	0.5706	0.57145	0.56945	0.57342	0.53521	0.5247	0.52113	0.52795	0.51444	0.47497	0.4401	0.38033	0.32852	0.28547	0.26687	0.2463	0.20262	0.16301	0.1391	0.10095	0.06439	0.02608	-0.00067	-0.02784	-0.03568	-0.05266
chrX:732035-732036	Ash1_Peak194	-0.446675	-0.4915	-0.5283	-0.500225	-0.535525	-0.68995	-0.807975	-0.886825	-1.03057	-1.16115	-1.43017	-1.65443	-0.9356	0.0201	0.649625	1.02183	1.33295	1.62145	1.88535	2.17277	2.39065	2.54597	2.63107	2.67115	2.6834	2.63743	2.51531	2.39722	2.29059	2.21668	2.12205	2.05292	2.00698	1.93108	1.81224	1.68347	1.49174	1.27366	0.98868	0.77591	0.61152	0.43546	0.34639	0.25084	0.11724	0.00486	-0.06494	-0.08456
chrX:735565-735566	Ash1_Peak195	-0.46045	-0.43755	-0.3976	-0.34175	-0.2566	-0.14725	-0.012575	0.162575	0.2675	0.29975	0.38265	0.4981	0.648125	0.788825	0.975825	1.1558	1.28032	1.32762	1.40838	1.5043	1.59793	1.724	1.82182	1.9151	1.97765	1.964	1.94413	1.89946	1.79877	1.69356	1.60448	1.51043	1.43494	1.37041	1.32665	1.27311	1.14384	0.88352	0.59048	0.33024	0.08436	-0.08608	-0.26337	-0.36008	-0.50455	-0.68441	-0.81468	-0.94675
chrXI:7985-7986	Ash1_Peak197	-1.04925	-1.18595	-1.35425	-1.56385	-1.80902	-2.08222	-2.34705	-2.41717	-2.49198	-2.3281	-1.99943	-1.5452	-1.1691	-0.8819	-0.594725	-0.384775	-0.20185	-0.0588	0.1076	0.28285	0.4347	0.57835	0.6822	0.7701	0.795325	0.75442	0.69725	0.68836	0.62764	0.5908	0.56696	0.52712	0.45266	0.40251	0.37579	0.3589	0.35018	0.28642	0.2255	0.16239	0.07583	0.00477	-0.03329	-0.03898	-0.07724	-0.11878	-0.14186	-0.14886
chrXI:20705-20706	Ash1_Peak198	-0.3934	-0.3046	-0.196075	-0.124625	-0.053075	0.017975	0.0877	0.122725	0.175875	0.207	0.26745	0.317775	0.411725	0.482375	0.5951	0.705075	0.7947	0.84275	0.916425	1.00138	1.10508	1.2255	1.2869	1.32518	1.31225	1.29361	1.28796	1.25643	1.18253	1.11276	1.05074	1.05384	1.02463	0.97518	0.92865	0.86524	0.77795	0.67081	0.58228	0.51568	0.46691	0.43848	0.34042	0.25705	0.20769	0.15668	0.04341	-0.10072
chrXI:21565-21566	Ash1_Peak199	0.260375	0.2099	0.159775	0.05185	-0.09545	-0.109425	-0.078225	-0.060375	0.02535	0.1079	0.23545	0.368225	0.487575	0.544875	0.609825	0.654725	0.7187	0.827225	0.943975	1.0656	1.12068	1.10383	1.12395	1.146	1.13605	1.10975	1.05186	1.03818	0.98894	0.97055	0.90914	0.86055	0.80991	0.73564	0.71212	0.69605	0.6855	0.64176	0.58757	0.54571	0.36794	0.2327	0.1452	0.06321	0.01205	-0.06106	-0.14208	-0.26985
chrXI:68335-68336	Ash1_Peak200	0.43685	0.49375	0.5281	0.574125	0.627375	0.64075	0.654025	0.710675	0.7022	0.725475	0.724275	0.669875	0.659275	0.613125	0.661125	0.710725	0.699025	0.7066	0.6625	0.6775	0.6945	0.6828	0.712975	0.7156	0.74695	0.74553	0.68539	0.66507	0.60865	0.59088	0.58491	0.56995	0.60493	0.62348	0.65896	0.64566	0.62755	0.6014	0.59372	0.5234	0.53264	0.57733	0.58627	0.55409	0.51832	0.4768	0.44872	0.43034
chrXI:93925-93926	Ash1_Peak202	-0.110875	-0.05275	-0.004875	0.0326	0.043125	0.08525	0.13905	0.204725	0.30515	0.45735	0.59855	0.6924	0.86325	1.08763	1.2929	1.5399	1.78975	2.03683	2.22812	2.42385	2.60122	2.72363	2.80335	2.84985	2.88027	2.89508	2.87118	2.78873	2.66478	2.50652	2.28528	2.08311	1.77939	1.4505	1.07819	0.68465	0.39876	0.11716	-0.1058	-0.33159	-0.46614	-0.57396	-0.63739	-0.67044	-0.64619	-0.6419	-0.6387	-0.62221
chrXI:143275-143276	Ash1_Peak203	-0.324	-0.38905	-0.412825	-0.406925	-0.4351	-0.430925	-0.385075	-0.295425	-0.234175	-0.137	-0.046125	0.024325	0.073425	0.13165	0.1911	0.27155	0.360025	0.4859	0.5718	0.6022	0.652475	0.7021	0.748525	0.7824	0.82245	0.82957	0.78648	0.73523	0.67867	0.61131	0.55212	0.43625	0.33616	0.21424	0.08058	0.01716	-0.04264	-0.07254	-0.12276	-0.15235	-0.15816	-0.13332	-0.09317	-0.05348	-0.02052	-0.02653	-0.01966	-0.00308
chrXI:147035-147036	Ash1_Peak204	-0.29205	-0.349075	-0.392875	-0.340275	-0.348275	-0.316075	-0.2948	-0.262975	-0.214725	-0.1861	-0.1566	-0.101175	-0.0502	0.0523	0.1973	0.3893	0.64895	0.89555	0.89755	1.19425	1.34937	1.41787	1.4495	1.49522	1.52193	1.51025	1.4831	1.44776	1.43327	1.4131	1.34256	1.22808	1.12859	0.98668	0.76828	0.56669	0.46219	0.36265	0.24159	0.12166	-0.04003	-0.19094	-0.26635	-0.31675	-0.33068	-0.3779	-0.37344	-0.39543
chrXI:231435-231436	Ash1_Peak206	0.682975	0.753775	0.84285	0.929325	1.01163	1.11442	1.20345	1.28463	1.36385	1.43348	1.5239	1.62882	1.72055	1.84048	1.92498	2.00438	2.14687	2.22998	2.31688	2.37015	2.40705	2.45385	2.4661	2.45603	2.4902	2.48372	2.4489	2.40758	2.34241	2.28763	2.2197	2.11513	2.02736	1.8994	1.74787	1.60695	1.46708	1.19677	0.86004	0.51739	0.18273	-0.17608	-0.53187	-0.80874	-1.20034	-1.55047	-1.71591	-1.85796
chrXI:258745-258746	Ash1_Peak207	0.055	0.057525	0.054675	0.01965	0.02115	0.03	0.029525	0.039525	0.021175	0.027425	0.0785	0.12285	0.194675	0.264525	0.3416	0.44765	0.549675	0.62715	0.6973	0.7429	0.761825	0.7816	0.8415	0.9059	0.930725	0.93788	0.91208	0.85655	0.8249	0.79286	0.74801	0.6688	0.58539	0.49745	0.36567	0.25778	0.13061	0.08091	0.02803	-0.10351	-0.15373	-0.21027	-0.17686	-0.09452	-0.1029	-0.0472	0.00433	0.07017
chrXI:260695-260696	Ash1_Peak208	-0.10385	-0.10415	-0.094375	-0.126675	-0.12025	-0.1417	-0.15325	-0.13585	-0.0919	-0.069025	0.005325	0.070125	0.136675	0.187875	0.234875	0.305725	0.355125	0.4195	0.5165	0.625525	0.755275	0.85295	0.90735	0.955	1.00525	1.0156	1.01112	1.01117	1.00066	0.95114	0.90545	0.83694	0.71785	0.57966	0.41958	0.2658	0.16552	0.08543	0.04175	0.00767	-0.0182	-0.04642	-0.04813	-0.05186	-0.07516	-0.07828	-0.08322	-0.11431
chrXI:322585-322586	Ash1_Peak209	0.216125	0.207	0.2147	0.183975	0.16285	0.130175	0.104125	0.1032	0.074975	0.02965	0.017575	0.020525	0.078525	0.16	0.2698	0.385025	0.4738	0.593125	0.7162	0.822125	0.904425	0.977825	1.05345	1.12933	1.16197	1.16862	1.13352	1.08971	1.05073	1.04186	1.04854	1.07042	1.03667	1.03058	1.03467	0.99784	0.98745	1.04346	1.08354	1.09854	1.08605	1.04602	0.99156	0.94792	0.86689	0.77491	0.68402	0.57095
chrXI:355595-355596	Ash1_Peak211	-0.049575	0.01385	0.134775	0.2033	0.44335	0.648775	0.83155	0.99325	1.1349	1.306	1.43267	1.5932	1.73902	1.85878	1.98663	2.0673	2.1563	2.22392	2.27613	2.3673	2.41035	2.45442	2.5122	2.53457	2.54588	2.51644	2.51559	2.49653	2.4601	2.45348	2.41366	2.35265	2.30062	2.24186	2.16077	2.09139	2.02192	1.96093	1.91114	1.84819	1.80622	1.74004	1.66232	1.56594	1.47597	1.40258	1.34901	1.28869
chrXI:514295-514296	Ash1_Peak213	-0.118175	-0.07435	-0.05675	-0.0942	-0.063975	-0.090375	-0.08735	-0.0281	0.023825	0.0821	0.142	0.29205	0.4099	0.527	0.639025	0.700825	0.7665	0.806325	0.806475	0.8544	0.824575	0.835075	0.8587	0.846825	0.856925	0.81226	0.76695	0.71281	0.64244	0.55189	0.48585	0.42496	0.35133	0.2972	0.20674	0.15029	0.0217	-0.19628	-0.4649	-0.18557	-0.08851	-0.1127	-0.1921	-0.23143	-0.28771	-0.29173	-0.29329	-0.31857
chrXI:517310-517311	Ash1_Peak214	-0.9691	-1.2175	-1.4221	-1.68205	-2.03875	-2.66915	-3.12955	-3.0623	-2.8893	-2.7469	-2.5439	-2.12475	-1.6701	-1.3002	-0.8703	-0.5761	-0.28745	0.0164	0.24175	0.46775	0.6552	0.82845	0.92625	0.98575	1.02575	1.02434	0.985215	0.92828	0.863195	0.77756	0.62862	0.376505	-2.0286	-3.08944	-2.61686	-2.30195	-2.03555	-1.92901	-1.81716	-1.76777	-1.7163	-1.7177	-1.74756	-1.79828	-1.90238	-2.13704	-2.56369	-3.0322
chrXI:519015-519016	Ash1_Peak215	-0.277	-0.2483	-0.2321	-0.232725	-0.19095	-0.131625	-0.02755	0.0426	0.123925	0.2166	0.3068	0.40455	0.538575	0.72985	0.938325	1.15602	1.38555	1.61757	1.82382	2.0585	2.22947	2.38708	2.54167	2.60815	2.6841	2.71427	2.70964	2.71637	2.67205	2.63614	2.53508	2.3851	2.17464	1.93329	1.6678	1.36309	1.08663	0.79544	0.49591	0.30311	0.11704	0.0207	0.02026	-0.00097	0.00221	0.00753	0.02794	0.0517
chrXI:581175-581176	Ash1_Peak216	-0.1199	-0.278175	-0.434075	-0.582375	-0.748875	-0.9396	-1.18717	-1.53665	-1.98422	-2.55015	-3.0946	-2.89432	-2.26463	-1.73873	-1.31525	-0.883975	-0.5759	-0.218475	0.013875	0.196	0.359675	0.56325	0.70615	0.825175	0.8436	0.80789	0.76448	0.73381	0.72156	0.71651	0.70353	0.64786	0.54444	0.43845	0.35146	0.27166	0.19104	0.15229	0.11224	0.11032	0.10428	0.09045	0.09598	0.10797	0.10369	0.14407	0.16506	0.15701
chrXI:614975-614976	Ash1_Peak217	-0.004475	0.018125	0.03705	0.046975	0.062175	0.063525	0.0385	0.059125	0.064675	0.0725	0.10415	0.125175	0.1564	0.189425	0.250825	0.318	0.42065	0.517225	0.66105	0.80885	0.940725	1.089	1.17378	1.28618	1.33425	1.29825	1.28104	1.30379	1.29711	1.27875	1.22954	1.15655	1.0536	0.90694	0.78337	0.6985	0.57305	0.40887	0.3039	0.18258	0.08132	-0.00318	-0.08519	-0.13033	-0.13284	-0.22922	-0.29881	-0.35004
chrXI:630605-630606	Ash1_Peak218	0.150175	0.1285	0.143225	0.08095	0.106225	0.125925	0.161775	0.143675	0.1853	0.193925	0.18405	0.2507	0.2946	0.3293	0.33055	0.349275	0.445575	0.69885	1.01803	1.32447	1.6422	1.8316	2.02493	2.16315	2.23705	2.23355	2.13261	2.03586	1.98032	1.88002	1.77546	1.65033	1.55192	1.47071	1.37096	1.35284	1.3041	1.16761	1.00143	0.71523	0.40337	0.15374	-0.01405	-0.18231	-0.30831	-0.43814	-0.63411	-0.87159
chrXI:645515-645516	Ash1_Peak219	-0.174725	-0.1783	-0.2007	-0.181525	-0.165875	-0.16835	-0.13405	-0.12185	-0.041425	-0.004625	0.08185	0.161075	0.2475	0.387175	0.585525	0.737125	0.862225	1.04618	1.12335	1.1978	1.32233	1.4284	1.49485	1.51673	1.5495	1.5518	1.56278	1.49372	1.39612	1.26856	1.14535	1.04497	0.96049	0.85411	0.75222	0.55656	0.39594	0.32463	0.2595	0.21398	0.13394	0.06698	0.06533	0.03207	-0.01472	-0.05408	-0.09776	-0.13784
chrXII:37075-37076	Ash1_Peak221	-0.393825	-0.376375	-0.304225	-0.207675	-0.160775	-0.03505	0.0703	0.1661	0.299925	0.39695	0.46595	0.555925	0.57495	0.5884	0.6264	0.65575	0.69075	0.6926	0.67705	0.672275	0.68075	0.6614	0.6791	0.687175	0.698525	0.7098	0.72042	0.64892	0.56181	0.47547	0.38561	0.26347	0.15796	0.08091	0.00981	-0.02157	0.00435	0.00413	-0.01611	-0.03083	-0.05563	-0.04278	-0.05313	-0.06615	-0.0247	-0.01516	0.02925	0.02183
chrXII:84045-84046	Ash1_Peak223	-0.0137	-0.01295	0.003175	-0.019325	0.0033	-0.015875	-0.0069	0.0029	-0.0416	-0.03635	-0.078925	-0.040475	0.0488	0.1766	0.34505	0.488075	0.6545	0.838025	0.9401	1.0776	1.187	1.29805	1.4027	1.4774	1.52965	1.52764	1.51346	1.4986	1.47649	1.42517	1.3362	1.25147	1.20912	1.14368	1.01469	0.93218	0.81708	0.72199	0.61874	0.49053	0.3858	0.27239	0.22356	0.18358	0.10024	-0.01042	-0.11092	-0.19207
chrXII:108705-108706	Ash1_Peak224	-0.04745	-0.00575	0.032575	0.0559	0.03605	0.011475	0.048575	0.017225	0.029475	0.0581	0.074575	0.12105	0.1968	0.2607	0.328075	0.409625	0.505	0.56345	0.631575	0.69765	0.738625	0.761725	0.76825	0.8029	0.8176	0.80463	0.76407	0.72999	0.70524	0.68103	0.66513	0.65389	0.60782	0.5539	0.4896	0.3879	0.30368	0.25348	0.21066	0.14156	0.07311	-0.01399	-0.1277	-0.24533	-0.30957	-0.37153	-0.37459	-0.35637
chrXII:370855-370856	Ash1_Peak227	0.1054	0.153425	0.181925	0.2455	0.34575	0.41745	0.491075	0.572875	0.65605	0.737075	0.806575	0.888425	0.9316	0.9752	1.0061	0.99455	0.99595	1.01108	1.0088	1.00403	1.01973	1.03687	1.06628	1.07335	1.0948	1.08685	1.06165	1.09389	1.08522	1.04193	1.01069	0.97554	0.9207	0.84198	0.73823	0.6713	0.59884	0.4852	0.38206	0.26977	0.20647	0.12325	0.02869	-0.00599	-0.0151	-0.03707	-0.0663	-0.12536
chrXII:424255-424256	Ash1_Peak228	0.127975	0.1593	0.1824	0.18785	0.193075	0.15545	0.154225	0.18285	0.204675	0.230475	0.19795	0.23525	0.21905	0.27025	0.304575	0.359625	0.4573	0.522675	0.612825	0.686275	0.743525	0.81725	0.8411	0.876925	0.89975	0.89053	0.85198	0.84358	0.78855	0.72078	0.6643	0.56418	0.44829	0.33822	0.20128	0.11506	0.03509	-0.01903	-0.03313	-0.04779	-0.05285	-0.05143	-0.05851	-0.05718	-0.0479	-0.00472	0.02476	0.03983
chrXII:447975-447976	Ash1_Peak229	-0.276125	-0.3789	-0.511975	-0.656625	-0.811575	-0.995875	-1.21143	-1.54545	-1.965	-2.50273	-2.31025	-1.5197	-1.0544	-0.68525	-0.422925	-0.210725	-0.0604	0.069075	0.220175	0.335675	0.473975	0.621275	0.7285	0.836375	0.85635	0.82653	0.77359	0.69631	0.6117	0.56628	0.52957	0.47562	0.47494	0.43684	0.35258	0.31176	0.2608	0.23505	0.23419	0.22715	0.19435	0.21649	0.2518	0.25237	0.22531	0.25738	0.35538	0.43897
chrXII:448615-448616	Ash1_Peak230	0.471725	0.441	0.356175	0.313925	0.263025	0.2362	0.233275	0.229075	0.195675	0.214125	0.249775	0.25405	0.226	0.253275	0.350475	0.4355	0.5148	0.577725	0.567325	0.6143	0.64	0.675675	0.722275	0.71385	0.729375	0.70083	0.63137	0.58834	0.48928	0.46609	0.38791	0.3706	0.43517	0.42117	0.43434	0.36231	0.34247	0.36457	0.33793	0.30783	0.24826	0.14959	0.01927	-0.10002	-0.19135	-0.29854	-0.4334	-0.58263
chrXII:449515-449516	Ash1_Peak231	-0.293625	-0.425075	-0.57485	-0.71045	-0.8638	-1.0415	-1.19737	-1.29522	-1.28688	-1.19842	-0.967025	-0.7321	-0.535525	-0.379575	-0.18825	-0.0131	0.125875	0.26745	0.42845	0.55015	0.6446	0.71385	0.793325	0.85765	0.89455	0.89345	0.89122	0.89119	0.86454	0.80975	0.76207	0.67576	0.5871	0.52918	0.51743	0.49028	0.50941	0.46227	0.40811	0.39949	0.40851	0.36995	0.30353	0.31122	0.30821	0.28952	0.24328	0.2362
chrXII:611845-611846	Ash1_Peak232	0.058825	0.0757	0.077425	0.076375	0.106525	0.092675	0.094625	0.107025	0.10605	0.16135	0.210825	0.264725	0.300875	0.3324	0.37805	0.465975	0.556025	0.677775	0.836525	0.99945	1.13643	1.284	1.33	1.40018	1.48303	1.48886	1.45506	1.37584	1.32953	1.30599	1.23042	1.14804	1.08846	0.98869	0.90179	0.75987	0.5473	0.38669	0.23263	0.02105	-0.1482	-0.24169	-0.32231	-0.4044	-0.49988	-0.55333	-0.57127	-0.5425
chrXII:646110-646111	Ash1_Peak234	-0.1202	-0.1918	-0.1738	-0.2025	-0.2381	-0.29175	-0.28345	-0.2817	-0.25945	-0.2133	-0.20365	-0.16905	-0.12705	-0.0763	0.01195	0.18945	0.29955	0.44845	0.54285	0.662	0.7299	0.77065	0.831	0.84825	0.8756	0.890825	0.860615	0.873885	0.802635	0.767785	0.69889	0.58161	0.539115	0.464245	0.415745	0.323965	0.214675	0.10604	-0.012205	0.014115	0.023105	-0.01357	0.03195	0.011535	-0.0058	-0.01199	0.020755	0.094745
chrXII:704395-704396	Ash1_Peak236	-0.2296	-0.2793	-0.303325	-0.344125	-0.312575	-0.34275	-0.371	-0.37685	-0.4278	-0.4289	-0.431725	-0.384975	-0.302525	-0.10755	0.00455	0.056825	0.1589	0.277525	0.38645	0.51635	0.5757	0.615825	0.654825	0.6545	0.681225	0.68443	0.68027	0.6471	0.60655	0.57085	0.51322	0.498	0.44247	0.39243	0.33554	0.26044	0.22704	0.17094	0.11458	0.08789	0.08564	0.08707	0.07634	0.08823	0.08715	0.10665	0.08394	0.0637
chrXII:710735-710736	Ash1_Peak237	-1.5904	-1.386	-1.16515	-0.97065	-0.758925	-0.547675	-0.417975	-0.335675	-0.222225	-0.0712	0.0895	0.24435	0.403325	0.53005	0.6464	0.7547	0.827025	0.93815	1.01573	1.08	1.1241	1.20862	1.30887	1.37377	1.36937	1.32852	1.2497	1.20468	1.1634	1.08977	1.06064	1.03634	0.94006	0.85702	0.81557	0.75358	0.65409	0.53022	0.42564	0.2915	0.18916	0.08497	0.04154	0.06545	0.03452	-0.03718	-0.08244	-0.15885
chrXII:723275-723276	Ash1_Peak238	0.4253	0.499325	0.589	0.6211	0.63715	0.71025	0.7867	0.854975	0.918875	0.98075	1.02148	1.0357	1.07178	1.0859	1.06783	1.078	1.06065	1.06263	1.06758	1.10937	1.15863	1.2022	1.1963	1.24	1.30605	1.28656	1.28004	1.27781	1.28734	1.23672	1.21311	1.12489	1.05564	0.97379	0.84026	0.70658	0.56108	0.42815	0.36643	0.27377	0.1581	0.05381	-0.00287	-0.02423	-0.1264	-0.27434	-0.3953	-0.52656
chrXII:728325-728326	Ash1_Peak239	0.139925	0.09865	0.063225	0.043825	-0.002725	0.00685	-0.023925	0.015425	0.0444	0.06915	0.133	0.127025	0.19555	0.268375	0.36475	0.597625	0.897625	1.18508	1.41222	1.6291	1.8269	1.97203	2.0639	2.0981	2.0956	2.09404	2.04243	1.99941	1.92271	1.84473	1.74735	1.63345	1.47664	1.33034	1.19807	1.05876	0.92251	0.8027	0.65965	0.54865	0.45261	0.37326	0.30713	0.14364	-0.04222	-0.19024	-0.27222	-0.35201
chrXII:764475-764476	Ash1_Peak241	0.098725	0.10985	0.107475	0.084475	0.0473	0.0373	0.0183	0.008725	0.001125	-0.042475	-0.064025	-0.0667	-0.080225	-0.056475	-0.02395	0.0286	0.112425	0.2072	0.33975	0.4766	0.568975	0.58345	0.622525	0.63775	0.663375	0.66286	0.65161	0.6509	0.64036	0.64349	0.61003	0.5367	0.52358	0.43277	0.36391	0.27498	0.18454	0.10606	0.0543	0.04883	0.02983	-0.01578	-0.06479	-0.07773	-0.07319	-0.07831	-0.04255	-0.0241
chrXII:789935-789936	Ash1_Peak242	-0.009725	0.0336	0.06125	0.092275	0.12315	0.13715	0.140375	0.133725	0.056675	0.0548	0.065175	0.033575	0.072875	0.06065	0.043275	0.04345	0.060225	0.17075	0.285825	0.4358	0.5968	0.730875	0.83005	0.911925	0.9534	0.92854	0.85645	0.81412	0.75734	0.65685	0.60765	0.55911	0.46317	0.35062	0.29007	0.23668	0.21369	0.16398	0.15011	0.13405	0.12778	0.10139	0.06535	0.03889	0.01769	-0.02309	-0.05932	-0.06735
chrXII:809405-809406	Ash1_Peak244	0.054125	0.097625	0.108725	0.169275	0.276325	0.30085	0.3613	0.4158	0.4722	0.5556	0.632075	0.71695	0.7699	0.8475	0.905525	0.951125	1.05235	1.14148	1.22695	1.31778	1.4209	1.4746	1.5302	1.5659	1.60597	1.62203	1.58899	1.56795	1.49716	1.40527	1.31755	1.13844	0.9899	0.80573	0.60419	0.46993	0.30183	0.14538	-0.01395	-0.11951	-0.16395	-0.15713	-0.08425	-0.03331	0.05247	0.09387	0.1109	0.20998
chrXII:949740-949741	Ash1_Peak245	-0.13935	-0.0879	-0.07195	-0.1168	-0.0729	-0.03565	-0.014	0.01885	-0.00235	0.0777	0.14205	0.243	0.3203	0.39495	0.5097	0.62155	0.73775	0.8847	0.9882	1.10285	1.19685	1.25325	1.285	1.2931	1.30855	1.28454	1.23083	1.18271	1.07494	0.961595	0.84769	0.71187	0.63202	0.57511	0.473015	0.44124	0.43804	0.37799	0.31327	0.26512	0.32565	0.33488	0.298945	0.31918	0.3144	0.30254	0.28536	0.26292
chrXII:950755-950756	Ash1_Peak246	0.133625	0.0899	0.006975	-0.057625	-0.10585	-0.0918	-0.09695	-0.090625	-0.080375	-0.03165	0.04775	0.051025	0.09915	0.14845	0.19345	0.257875	0.30855	0.4394	0.549225	0.667425	0.765225	0.771075	0.767275	0.828675	0.854325	0.86186	0.80403	0.75451	0.74961	0.72049	0.70675	0.70274	0.64554	0.58223	0.50907	0.38096	0.27965	0.15647	0.06675	0.00628	-0.01806	-0.06777	-0.08138	-0.08924	-0.04881	-0.03494	-0.03172	-0.00286
chrXII:954435-954436	Ash1_Peak247	-0.065875	-0.08345	-0.067525	-0.05775	-0.0467	-0.04705	0.00675	0.053825	0.05885	0.119625	0.2127	0.194625	0.23185	0.275	0.3391	0.416375	0.458875	0.52705	0.5786	0.5757	0.606275	0.6526	0.66985	0.68805	0.7001	0.67996	0.65727	0.61587	0.59625	0.5869	0.56175	0.5266	0.47791	0.43269	0.42839	0.42919	0.41512	0.40303	0.37024	0.3759	0.35538	0.28951	0.16459	0.05925	-0.0315	-0.12922	-0.19617	-0.25794
chrXIII:26365-26366	Ash1_Peak248	-0.116125	-0.122675	-0.1164	-0.08525	-0.0306	0.015375	0.063	0.06455	0.020525	-0.01725	-0.062125	-0.0501	-0.0296	-0.0138	0.0071	0.062475	0.1384	0.23685	0.331325	0.40605	0.463225	0.57395	0.681275	0.78695	0.909075	0.95211	0.87643	0.76865	0.63114	0.50457	0.33241	0.13101	-0.08298	-0.4279	-0.91121	-1.3476	-1.56498	-1.53666	-1.53422	-1.41147	-1.41569	-1.44239	-1.41082	-1.22986	-0.99275	-0.7979	-0.60383	-0.40932
chrXIII:91345-91346	Ash1_Peak249	-1.15512	-1.00212	-0.840475	-0.7596	-0.610075	-0.469025	-0.3762	-0.2689	-0.170375	-0.0705	0.009325	0.10575	0.220725	0.243775	0.216725	0.22475	0.287625	0.3735	0.4079	0.4578	0.47935	0.54045	0.60185	0.63425	0.686075	0.68715	0.66596	0.64387	0.56846	0.58003	0.57169	0.57369	0.56978	0.52145	0.50285	0.47123	0.4358	0.43088	0.43928	0.43764	0.41942	0.39662	0.38087	0.36527	0.38335	0.33742	0.32065	0.32328
chrXIII:287615-287616	Ash1_Peak252	0.020925	-0.050875	-0.15295	-0.170725	-0.18755	-0.216525	-0.2455	-0.3124	-0.29285	-0.2643	-0.211125	-0.16565	-0.0455	0.120175	0.26685	0.4544	0.64075	0.869825	1.12685	1.28368	1.40517	1.47695	1.54667	1.60272	1.66245	1.67053	1.66692	1.64333	1.6402	1.57179	1.48693	1.44676	1.37337	1.23244	1.07841	0.89727	0.69171	0.5003	0.30178	0.14526	0.03934	-0.02471	-0.06762	-0.13832	-0.16576	-0.23067	-0.27526	-0.27051
chrXIII:306875-306876	Ash1_Peak253	1.1953	1.10937	1.03077	0.980675	0.9492	0.9501	0.9944	1.03378	1.09473	1.15295	1.21832	1.30025	1.35465	1.37705	1.38678	1.43605	1.4784	1.49742	1.52288	1.54958	1.57345	1.62703	1.66817	1.6918	1.74665	1.74578	1.77157	1.75118	1.721	1.71009	1.63273	1.61768	1.56994	1.51894	1.48103	1.3752	1.27693	1.13689	0.96664	0.82764	0.63091	0.53449	0.4536	0.3794	0.34111	0.22187	0.09054	-0.00212
chrXIII:309915-309916	Ash1_Peak254	-0.46175	-0.427325	-0.3717	-0.32935	-0.24535	-0.166575	-0.0322	0.097025	0.19405	0.2999	0.4034	0.53475	0.6355	0.67485	0.76775	0.90825	1.04085	1.14083	1.2221	1.28728	1.30875	1.35053	1.4065	1.4518	1.49058	1.49604	1.42614	1.34896	1.22623	1.06532	0.93018	0.82302	0.72221	0.63206	0.51953	0.42387	0.28617	0.17544	0.08111	0.03426	-0.00626	-0.02251	-0.05904	-0.10074	-0.10936	-0.12971	-0.1364	-0.15159
chrXIII:335095-335096	Ash1_Peak255	-0.071525	-0.027675	-0.030275	-0.060075	-0.034525	-0.00535	0.0304	0.048575	0.1148	0.20105	0.21125	0.226625	0.22395	0.22845	0.286725	0.3448	0.383525	0.49015	0.57535	0.678025	0.763775	0.84645	0.9057	0.896225	0.9239	0.90137	0.89074	0.88496	0.84397	0.81287	0.78767	0.72172	0.66471	0.60482	0.49107	0.41856	0.34295	0.29785	0.29894	0.26616	0.29387	0.27842	0.16184	0.03343	-0.00541	0.03034	-0.00094	-0.00593
chrXIII:388485-388486	Ash1_Peak256	-0.103825	-0.071125	-0.041475	0.060525	0.147725	0.23535	0.3175	0.382875	0.400525	0.395775	0.415075	0.444075	0.512225	0.54815	0.553075	0.607225	0.677225	0.715425	0.75725	0.764975	0.797875	0.83125	0.86245	0.892575	0.936575	0.94806	0.83121	0.66813	0.46877	0.2034	-0.11415	-0.51113	-0.99519	-1.60954	-2.58919	-3.93804	-3.80243	-2.83361	-2.20431	-1.77503	-1.45775	-1.13572	-0.88474	-0.61123	-0.43197	-0.2996	-0.13862	-0.02969
chrXIII:408625-408626	Ash1_Peak257	0.184825	0.20345	0.217175	0.2335	0.224875	0.25285	0.285925	0.301725	0.338175	0.388125	0.431925	0.4693	0.564425	0.653875	0.775825	0.9217	1.08113	1.19433	1.2918	1.37965	1.5029	1.59212	1.67105	1.69187	1.68702	1.6668	1.65556	1.60731	1.51606	1.44111	1.36482	1.27912	1.12111	0.95161	0.77717	0.56069	0.3902	0.16964	-0.00966	-0.13611	-0.25941	-0.33171	-0.38325	-0.38901	-0.33226	-0.2764	-0.18747	-0.15689
chrXIII:420265-420266	Ash1_Peak258	0.1199	0.177825	0.2202	0.2166	0.197	0.18405	0.18515	0.1893	0.19405	0.22	0.297875	0.39075	0.421475	0.452625	0.4625	0.4749	0.4718	0.471925	0.528	0.550075	0.607875	0.6761	0.705775	0.738125	0.7715	0.78974	0.76855	0.7675	0.75321	0.74516	0.70372	0.6788	0.68336	0.62339	0.58637	0.5532	0.5494	0.51441	0.44499	0.4237	0.35817	0.32562	0.31526	0.271	0.25397	0.24754	0.24386	0.19711
chrXIII:432015-432016	Ash1_Peak259	-0.136775	-0.056625	-0.014075	0.083425	0.1602	0.2292	0.29225	0.292475	0.29955	0.388175	0.419075	0.442775	0.440925	0.453675	0.50955	0.51785	0.5095	0.5317	0.5486	0.603925	0.6561	0.68585	0.686775	0.65385	0.714625	0.72633	0.63864	0.57031	0.53964	0.51145	0.46864	0.3858	0.29457	0.16256	0.03735	-0.12572	-0.22785	-0.21445	-0.21317	-0.15564	-0.10254	-0.08124	-0.05724	-0.08625	-0.11649	-0.13745	-0.11998	-0.11778
chrXIII:473025-473026	Ash1_Peak260	-0.1477	-0.1489	-0.20675	-0.325875	-0.535875	-0.7029	-0.89245	-1.04208	-1.22563	-1.48782	-1.7163	-2.1403	-2.3005	-2.08865	-1.45295	-0.82175	-0.3435	0.022625	0.348125	0.6068	0.81085	0.983225	1.09572	1.15375	1.14557	1.09193	1.0491	1.02058	0.95031	0.87317	0.7464	0.60738	0.4374	0.32082	0.2182	0.13666	0.10998	0.09695	0.0808	0.04416	0.03091	0.01177	-0.04675	-0.01739	-0.04837	-0.12032	-0.18907	-0.21013
chrXIII:511015-511016	Ash1_Peak262	-0.2401	-0.12405	0.027025	0.2067	0.392725	0.567025	0.722225	0.845675	0.9608	1.08493	1.18955	1.27582	1.3577	1.41588	1.46555	1.5129	1.5465	1.5756	1.54783	1.56365	1.60478	1.63247	1.67033	1.69565	1.7385	1.73724	1.76545	1.76098	1.74536	1.73275	1.66304	1.55283	1.46367	1.31043	1.22748	1.01897	0.90344	0.81222	0.68249	0.64779	0.63044	0.60091	0.60552	0.56847	0.58573	0.54335	0.48169	0.43582
chrXIII:540575-540576	Ash1_Peak263	-0.364375	-0.327325	-0.184675	-0.026775	0.089025	0.241075	0.34225	0.461525	0.5793	0.69025	0.83045	0.971725	1.0673	1.1892	1.33988	1.4796	1.60995	1.6898	1.79517	1.84885	1.93773	1.96813	1.9676	1.97642	2.00737	2.01904	2.00707	1.98739	1.98818	1.94399	1.93177	1.89062	1.79103	1.72856	1.67701	1.60665	1.56095	1.46686	1.38177	1.2992	1.14951	1.01754	0.85426	0.68376	0.51821	0.30619	0.16576	0.03718
chrXIII:557155-557156	Ash1_Peak264	-0.534	-0.381275	-0.296025	-0.2036	-0.0823	0.034975	0.156825	0.229325	0.263975	0.2409	0.273925	0.292025	0.333175	0.457125	0.5853	0.70995	0.771625	0.8558	0.9714	1.01092	1.05112	1.05472	1.03735	1.10612	1.13485	1.12195	1.09039	0.97104	0.85513	0.72956	0.59718	0.44166	0.35605	0.25057	0.15935	0.07397	0.00331	-0.08661	-0.14312	-0.17167	-0.16502	-0.14722	-0.09895	-0.07854	-0.04404	0.04783	0.09312	0.18293
chrXIII:661855-661856	Ash1_Peak265	-0.09185	-0.08165	-0.08405	-0.06395	-0.07695	-0.097875	-0.11405	-0.173625	-0.155825	-0.150975	-0.197	-0.1648	-0.147275	-0.102675	-0.054025	-0.036675	0.0284	0.075525	0.175075	0.2556	0.3335	0.3945	0.4647	0.5496	0.57085	0.55319	0.53404	0.53126	0.51381	0.44718	0.42329	0.39339	0.35541	0.34777	0.36205	0.35803	0.32928	0.28836	0.2465	0.2245	0.20413	0.17706	0.08955	-0.05942	-0.17381	-0.30347	-0.42055	-0.46792
chrXIII:756545-756546	Ash1_Peak266	-0.0102	0.005475	0.0289	0.05635	0.0593	0.050725	0.026225	0.025475	-0.016425	-0.030775	0.006075	0.0346	0.106875	0.248225	0.302325	0.365475	0.477175	0.56925	0.665825	0.74755	0.817	0.84125	0.860675	0.877675	0.866325	0.87986	0.83637	0.76697	0.69538	0.63078	0.5765	0.50801	0.43291	0.34319	0.24987	0.15283	0.02996	-0.08161	-0.25357	-0.48972	-0.64913	-0.82377	-0.97812	-1.10956	-1.30423	-1.39759	-1.44092	-1.43513
chrXIII:774425-774426	Ash1_Peak267	-0.0384	0.0004	0.075575	0.1709	0.253225	0.3461	0.428975	0.54705	0.6074	0.709775	0.797675	0.88135	0.965475	1.04348	1.10668	1.12685	1.16675	1.2463	1.2878	1.28268	1.29588	1.36225	1.43365	1.47117	1.50802	1.55195	1.56738	1.53031	1.45064	1.41605	1.29801	1.2119	1.00498	0.79328	0.65074	0.46808	0.40155	0.30437	0.25498	0.2224	0.13808	0.18807	0.1862	0.14151	0.10805	0.07721	0.07841	0.0372
chrXIII:880705-880706	Ash1_Peak271	-0.139125	-0.164375	-0.180475	-0.17135	-0.176525	-0.236975	-0.21255	-0.244275	-0.187025	-0.029875	0.1053	0.235775	0.357375	0.47	0.596	0.77895	0.94925	1.0972	1.20862	1.27043	1.35645	1.44883	1.5238	1.5613	1.56438	1.55673	1.54552	1.51546	1.46852	1.3549	1.21469	1.15985	1.14049	1.08124	1.08071	1.00826	0.93186	0.856	0.73645	0.59414	0.4448	0.29357	0.18793	0.0806	-0.00293	-0.03381	-0.05143	-0.06381
chrXIII:915115-915116	Ash1_Peak273	-0.121375	-0.17525	-0.253575	-0.29275	-0.4028	-0.435925	-0.502325	-0.6092	-0.63075	-0.73575	-0.61305	-0.456175	-0.239	0.0395	0.282775	0.4709	0.629125	0.751925	0.869075	0.947675	1.06337	1.16568	1.22978	1.26425	1.2731	1.23891	1.1512	1.1163	1.06363	1.02305	0.99535	0.9157	0.85531	0.7635	0.65324	0.57378	0.47651	0.40714	0.38394	0.40374	0.37736	0.3603	0.35417	0.31497	0.30163	0.31539	0.28472	0.27224
chrXIV:65415-65416	Ash1_Peak274	0.2177	0.2903	0.374825	0.43145	0.494175	0.518925	0.480475	0.4593	0.38135	0.32905	0.3257	0.3175	0.301825	0.34355	0.41155	0.560775	0.656175	0.754575	0.8112	0.8825	0.9142	0.963175	1.03312	1.08528	1.16738	1.20307	1.1898	1.13547	1.04946	0.92723	0.83378	0.75779	0.66037	0.56309	0.46366	0.37124	0.30867	0.25987	0.20196	0.13466	0.10719	0.1203	0.10794	0.09053	0.06024	0.0462	0.0424	0.07856
chrXIV:68575-68576	Ash1_Peak275	0.064825	0.0427	0.0687	0.124975	0.196775	0.33655	0.32315	0.3425	0.376425	0.389675	0.493175	0.6776	0.869525	1.03662	1.16487	1.26468	1.27442	1.29463	1.36892	1.4681	1.552	1.63332	1.68905	1.74127	1.73588	1.74268	1.66172	1.5551	1.39809	1.24083	1.15553	1.06237	1.00541	0.96503	0.87177	0.7859	0.70287	0.59329	0.5161	0.45529	0.37402	0.30456	0.25596	0.18492	0.16606	0.11644	0.05545	-0.01727
chrXIV:87545-87546	Ash1_Peak276	0.0383	0.0411	0.066725	0.09285	0.1346	0.222375	0.3055	0.37645	0.448475	0.49235	0.60355	0.79575	0.981125	1.0271	1.43735	1.67922	1.85948	1.98985	2.0664	2.16375	2.27628	2.33662	2.42957	2.55602	2.6423	2.65862	2.614	2.59854	2.53723	2.42031	2.28034	2.12285	1.96725	1.72532	1.48569	1.30372	1.14991	1.02285	0.89185	0.71103	0.52138	0.3558	0.22978	0.14928	0.07779	0.04154	0.03781	0.00363
chrXIV:301915-301916	Ash1_Peak281	0.7812	0.71965	0.60405	0.5953	0.50745	0.4841	0.4605	0.37905	0.3625	0.339325	0.356625	0.4026	0.447475	0.52675	0.588025	0.716275	0.85805	0.98705	1.09615	1.21942	1.2917	1.3401	1.37575	1.39258	1.438	1.43994	1.40856	1.33282	1.25236	1.13866	1.06512	0.96014	0.81842	0.68012	0.56554	0.45124	0.38276	0.29377	0.21059	0.15236	0.15002	0.15118	0.19423	0.21221	0.15259	0.09544	0.01309	-0.03981
chrXIV:352155-352156	Ash1_Peak282	-0.068625	-0.006025	0.034725	0.08505	0.104025	0.108925	0.114525	0.099775	0.11305	0.172625	0.25555	0.3765	0.50495	0.68285	0.9021	1.12968	1.36698	1.56655	1.76105	1.9148	2.01548	2.09138	2.17425	2.2159	2.23525	2.26348	2.22856	2.13672	2.02896	1.86487	1.64889	1.38423	1.10818	0.84927	0.66856	0.54986	0.4566	0.38691	0.3195	0.26672	0.19936	0.17756	0.13431	0.07129	0.00937	-0.07464	-0.16327	-0.2893
chrXIV:413805-413806	Ash1_Peak283	-0.560575	-0.702675	-0.829375	-0.90785	-0.970525	-1.06412	-1.02695	-0.99405	-0.6569	-0.291	-0.0023	0.23315	0.39165	0.501075	0.619825	0.70165	0.758175	0.809775	0.85035	0.88445	0.90035	0.893125	0.91445	0.94495	0.97375	0.96464	0.88863	0.80403	0.79044	0.71454	0.68562	0.69527	0.69481	0.63089	0.59311	0.50616	0.38837	0.3403	0.3269	0.32298	0.31683	0.287	0.26031	0.2551	0.23597	0.2369	0.19473	0.17881
chrXIV:462085-462086	Ash1_Peak284	-0.399225	-0.3335	-0.305825	-0.242225	-0.1979	-0.1299	-0.041675	0.063975	0.111775	0.138325	0.166625	0.2401	0.291575	0.367725	0.4237	0.500475	0.582175	0.6687	0.678175	0.6902	0.67525	0.628725	0.668525	0.68495	0.721225	0.70582	0.63891	0.58	0.51877	0.44222	0.38626	0.30179	0.29981	0.27757	0.25252	0.21596	0.17761	0.17695	0.21273	0.25071	0.26742	0.28491	0.28572	0.28558	0.2709	0.2296	0.21373	0.13574
chrXIV:503185-503186	Ash1_Peak286	0.201	0.121925	0.065525	-0.04575	-0.11065	-0.21035	-0.35765	-0.461375	-0.592275	-0.69845	-0.8394	-0.954575	-0.9751	-0.86645	-0.742625	-0.63715	-0.466425	-0.32145	-0.156425	0.027175	0.237375	0.43535	0.60345	0.71375	0.700475	0.67566	0.66125	0.62368	0.59199	0.5303	0.47729	0.44701	0.41669	0.36466	0.30876	0.26075	0.24003	0.23781	0.21596	0.21478	0.1485	-0.00338	-0.09547	-0.2066	-0.30556	-0.43902	-0.49635	-0.46987
chrXIV:675885-675886	Ash1_Peak287	-0.29225	-0.2751	-0.2604	-0.1648	-0.06785	0.101875	0.3001	0.39815	0.636025	0.82795	0.969225	1.04165	1.0919	1.14453	1.16305	1.20928	1.3634	1.43325	1.5432	1.613	1.67018	1.70028	1.69763	1.71407	1.754	1.75473	1.66678	1.54735	1.34823	0.9964	0.59302	0.17546	-0.44825	-1.2748	-2.01293	-2.09932	-1.74304	-1.43836	-1.11426	-0.85647	-0.64528	-0.42368	-0.24761	-0.08039	0.03386	0.12537	0.18988	0.24798
chrXIV:759605-759606	Ash1_Peak288	0.1956	0.22385	0.240725	0.273825	0.30115	0.359775	0.488125	0.589375	0.69585	0.80485	0.906625	0.960125	1.02462	1.05082	1.0672	1.07565	1.09038	1.1271	1.14022	1.17662	1.17832	1.20437	1.21965	1.20632	1.20665	1.20587	1.18155	1.15851	1.22913	1.24371	1.21252	1.17247	1.09205	0.9995	0.9139	0.81823	0.71461	0.63101	0.55836	0.44675	0.3172	0.21071	0.06945	-0.0353	-0.16029	-0.24367	-0.36984	-0.5159
chrXV:24735-24736	Ash1_Peak289	-0.299075	-0.2997	-0.278725	-0.26015	-0.219875	-0.155675	-0.042725	0.10805	0.272075	0.3755	0.48955	0.599275	0.766325	0.9642	1.15595	1.36482	1.52025	1.63138	1.7179	1.78088	1.81238	1.86645	1.93813	1.9644	2.08792	2.11919	2.14583	2.16179	2.10937	2.03189	1.85247	1.67624	1.50906	1.32735	1.1572	0.98323	0.80316	0.63084	0.48704	0.37324	0.22286	0.12439	0.06604	-0.00391	-0.06051	-0.09375	-0.12511	-0.2057
chrXV:27805-27806	Ash1_Peak290	-0.15485	-0.102325	-0.065875	-0.04845	-0.04835	-0.0434	0.0561	0.1273	0.287775	0.45405	0.621775	0.7924	0.999775	1.19765	1.43172	1.60817	1.78527	1.96912	2.08998	2.19708	2.29488	2.34057	2.40333	2.423	2.43182	2.43852	2.37196	2.28679	2.17027	2.09475	1.96605	1.70593	1.49172	1.30122	1.13372	0.97782	0.85879	0.76178	0.68682	0.63105	0.58733	0.60208	0.61081	0.40511	0.09782	-0.15402	-0.54281	-1.10078
chrXV:109955-109956	Ash1_Peak292	-0.0474	-0.084275	-0.08265	-0.101825	-0.09635	-0.101325	-0.0793	-0.067275	-0.043575	-0.010375	0.036	0.0429	0.106925	0.15095	0.208875	0.22535	0.234175	0.272775	0.342325	0.419775	0.473125	0.508775	0.524275	0.5658	0.590175	0.59872	0.53866	0.53099	0.48589	0.42411	0.38796	0.30434	0.27719	0.1627	0.10638	0.12159	0.06434	0.15052	0.21009	0.30267	0.44744	0.46269	0.57513	0.62861	0.65829	0.6839	0.69042	0.69307
chrXV:312775-312776	Ash1_Peak295	-0.086275	-0.05405	-0.05315	-0.038225	-0.017025	-0.0093	0.0143	0.054975	0.1034	0.12895	0.156825	0.213775	0.244825	0.3255	0.4071	0.524625	0.612725	0.678025	0.71745	0.6852	0.709125	0.784475	0.83255	0.867175	0.9154	0.89968	0.83848	0.72731	0.58677	0.46177	0.31327	0.17573	-0.00166	-0.15058	-0.28596	-0.37603	-0.42132	-0.44859	-0.47465	-0.48992	-0.49646	-0.48956	-0.52319	-0.54572	-0.50887	-0.44031	-0.37798	-0.35015
chrXV:347535-347536	Ash1_Peak296	-0.142525	-0.15015	-0.124925	-0.1178	-0.12565	-0.096625	-0.04725	-0.0154	0.00535	0.02475	0.065975	0.09015	0.105775	0.120525	0.17965	0.27555	0.374675	0.482375	0.605625	0.70125	0.752775	0.799075	0.831025	0.88405	0.93215	0.93608	0.93212	0.92925	0.92371	0.87482	0.8197	0.76638	0.70284	0.65474	0.61975	0.57356	0.51644	0.44429	0.44334	0.40291	0.3574	0.32551	0.23825	0.18433	0.12126	0.0788	0.05369	0.03136
chrXV:383150-383151	Ash1_Peak297	-0.07435	-0.11335	-0.0873	-0.08985	-0.0697	-0.0523	-0.0687	-0.1044	-0.0979	-0.0746	-0.0899	-0.08875	-0.0325	0.0596	0.1679	0.26595	0.37185	0.53485	0.62475	0.69035	0.7704	0.8592	0.8931	0.94215	0.965	0.967885	0.94141	0.92968	0.919605	0.902085	0.870555	0.830865	0.76752	0.69076	0.58948	0.472155	0.33773	0.22404	0.100435	-0.04584	-0.19244	-0.374465	-0.53499	-0.665635	-0.79768	-0.784785	-0.78117	-0.71905
chrXV:384895-384896	Ash1_Peak298	-0.38015	-0.382775	-0.39615	-0.415575	-0.390425	-0.399425	-0.383925	-0.3313	-0.296425	-0.224275	-0.221525	-0.181425	-0.09645	0.02595	0.192725	0.395475	0.692825	1.0377	1.2957	1.46935	1.56797	1.728	1.82945	1.87698	1.90775	1.89743	1.87442	1.8253	1.70912	1.64066	1.51912	1.3607	1.16838	0.96852	0.78416	0.57518	0.43644	0.30872	0.22124	0.17603	0.1539	0.12993	0.13035	0.12689	0.11829	0.12911	0.12103	0.10889
chrXV:391725-391726	Ash1_Peak299	-0.22795	-0.229175	-0.248125	-0.21935	-0.23575	-0.18695	-0.1154	-0.0335	0.063225	0.13985	0.265975	0.360775	0.4798	0.63875	0.78455	0.96285	1.11055	1.2466	1.35058	1.42272	1.52242	1.59605	1.62645	1.666	1.756	1.76751	1.76599	1.75736	1.7031	1.66394	1.61837	1.53265	1.45285	1.36236	1.29028	1.14974	1.01228	0.90685	0.83083	0.77222	0.73448	0.71789	0.68985	0.67469	0.69527	0.67588	0.65171	0.60233
chrXV:424415-424416	Ash1_Peak300	-0.368675	-0.346275	-0.3935	-0.37265	-0.32	-0.302525	-0.2624	-0.20555	-0.107975	-0.03225	0.09815	0.244675	0.34455	0.480075	0.6293	0.716525	0.794825	0.868975	0.92465	0.999625	1.02945	1.0333	1.04675	1.0681	1.08442	1.09358	1.07925	1.05385	1.02013	0.9916	0.95163	0.8658	0.76386	0.62919	0.48436	0.35119	0.19064	0.07956	-0.03419	-0.05346	-0.07567	-0.11145	-0.14681	-0.15479	-0.14231	-0.13217	-0.1039	-0.08805
chrXV:449085-449086	Ash1_Peak302	-2.4321	-2.6808	-3.13117	-3.67475	-4.81295	-5.8011	-5.9135	-6.07662	-6.34685	-6.54657	-6.41305	-6.47833	-5.09012	-2.95165	-1.91547	-1.39987	-0.90745	-0.480075	-0.11135	0.14215	0.366925	0.522475	0.631825	0.72565	0.7926	0.77989	0.73721	0.70433	0.72369	0.71429	0.69126	0.64426	0.57357	0.49559	0.3991	0.29965	0.28145	0.20251	0.11897	0.0413	0.05059	0.01319	0.03114	-0.00019	-0.01525	0.01252	0.03059	0.04866
chrXV:514555-514556	Ash1_Peak305	-0.027725	-0.01165	-0.028	0.048675	0.107025	0.0534	0.046025	0.040225	0.065525	0.10435	0.11085	0.1486	0.1796	0.19465	0.191575	0.1747	0.190925	0.164425	0.180225	0.254125	0.38655	0.5713	0.73585	0.8421	0.863625	0.86445	0.79335	0.71625	0.69474	0.67958	0.67598	0.66138	0.65098	0.63324	0.52049	0.47769	0.40285	0.29588	0.19242	0.07643	0.001	-0.08123	-0.13779	-0.18257	-0.18705	-0.16913	-0.18978	-0.2356
chrXV:520785-520786	Ash1_Peak306	-0.238275	-0.2144	-0.176725	-0.1988	-0.201325	-0.184675	-0.1674	-0.1276	-0.04655	0.039525	0.12835	0.24755	0.401375	0.517575	0.583375	0.65095	0.724775	0.791575	0.8476	0.94775	1.01043	1.04933	1.08832	1.14788	1.17965	1.1982	1.19416	1.1471	1.09189	1.01059	0.90411	0.78418	0.59259	0.42388	0.28351	0.06912	-0.08341	-0.20119	-0.25012	-0.3146	-0.37589	-0.40629	-0.43594	-0.36882	-0.38059	-0.3858	-0.36245	-0.37791
chrXV:569515-569516	Ash1_Peak307	-0.01725	-0.040875	-0.062425	-0.090725	-0.0623	-0.025025	0.02295	0.087675	0.142325	0.172075	0.1746	0.227025	0.28115	0.31615	0.3721	0.479025	0.590175	0.641825	0.6645	0.63765	0.642275	0.679125	0.708475	0.737875	0.773525	0.78152	0.76189	0.73682	0.73845	0.72373	0.69819	0.66703	0.60611	0.51512	0.47672	0.43697	0.35637	0.24072	0.22079	0.2402	0.2459	0.25791	0.24983	0.31451	0.32781	0.33958	0.32864	0.36695
chrXV:619425-619426	Ash1_Peak308	-0.399225	-0.418975	-0.40985	-0.34785	-0.292675	-0.208225	-0.1183	-0.098	-0.0572	-0.0247	4.65661e-10	0.09585	0.246725	0.41055	0.639825	0.921475	1.2205	1.4759	1.6876	1.8665	2.02087	2.15028	2.2635	2.29765	2.35263	2.37272	2.39715	2.40383	2.31863	2.18335	1.98552	1.7956	1.49759	1.15679	0.85898	0.53896	0.39006	0.28314	0.19891	0.1067	-0.03785	-0.02155	-0.04335	-0.04604	0.02613	-0.00578	0.03981	0.07194
chrXV:671245-671246	Ash1_Peak309	-0.38735	-0.25625	-0.048675	0.0234	0.106475	0.1271	0.217125	0.30545	0.377775	0.5078	0.660875	0.7862	0.8618	1.00837	1.13895	1.37135	1.56095	1.72477	1.81302	1.93315	2.02202	2.06732	2.10742	2.1352	2.20883	2.23744	2.2298	2.13897	2.09801	1.99324	1.86111	1.69896	1.47802	1.24601	0.99249	0.83418	0.70641	0.58406	0.46524	0.35474	0.29146	0.21569	0.17264	0.15407	0.09911	0.05517	-0.01241	-0.05175
chrXV:673915-673916	Ash1_Peak310	-0.0917	-0.14705	-0.139425	-0.128175	-0.1218	-0.0899	-0.060125	0.004275	0.02275	0.0838	0.121575	0.206825	0.294625	0.3546	0.395025	0.4362	0.41865	0.407625	0.456325	0.5188	0.56885	0.6096	0.6382	0.66455	0.75255	0.83002	0.80683	0.71531	0.62689	0.50976	0.3573	0.12945	-0.10778	-0.3598	-0.5955	-0.76647	-0.96532	-1.11854	-1.12025	-1.13199	-1.10526	-1.04928	-1.05804	-0.99742	-0.9677	-0.86717	-0.73274	-0.60268
chrXV:797155-797156	Ash1_Peak314	0.035725	0.023175	-0.005125	0.0039	0.0709	0.049675	0.00075	-0.01685	-0.004	0.037975	0.0926	0.1218	0.207275	0.34305	0.483	0.68545	0.91625	1.09597	1.24948	1.3924	1.53597	1.64943	1.74283	1.7909	1.81358	1.82274	1.78485	1.77574	1.69549	1.55655	1.39713	1.22667	1.03436	0.83551	0.65105	0.49584	0.35047	0.31698	0.22714	0.19752	0.16818	0.09833	0.01784	-0.0158	0.02855	0.06716	0.07375	0.11856
chrXV:837455-837456	Ash1_Peak315	0.039125	0.070975	0.046675	0.052025	0.04285	0.0277	-0.00255	0.00555	0.027225	0.081	0.1448	0.1933	0.265125	0.294375	0.32335	0.365175	0.4029	0.450525	0.476125	0.5022	0.540175	0.54205	0.56575	0.602475	0.6411	0.66813	0.63049	0.58539	0.49699	0.38144	0.24933	0.1733	0.13985	0.09137	0.02321	0.01177	-0.02122	-0.03459	-0.0661	-0.08513	-0.14342	-0.188	-0.19102	-0.22008	-0.21416	-0.2047	-0.21027	-0.16247
chrXV:904235-904236	Ash1_Peak316	0.06945	0.112775	0.1514	0.16315	0.213025	0.280275	0.301075	0.388975	0.453975	0.59465	0.750575	0.93805	1.1424	1.29737	1.47908	1.65892	1.78413	1.9353	2.07232	2.18832	2.28855	2.38507	2.42602	2.44125	2.44208	2.44353	2.43856	2.38831	2.30088	2.27964	2.21665	2.12253	2.01895	1.88949	1.79966	1.67291	1.61	1.47297	1.31536	1.22677	1.06919	0.85246	0.65435	0.46309	0.23729	-0.02523	-0.26851	-0.50387
chrXV:908735-908736	Ash1_Peak317	-0.98195	-1.10247	-1.01025	-0.932275	-0.89955	-0.84545	-0.720125	-0.590025	-0.4518	-0.317125	-0.189925	-0.078925	0.01835	0.1276	0.27385	0.457275	0.666925	0.86165	1.017	1.0968	1.1313	1.16767	1.1686	1.14835	1.15512	1.14454	1.11106	1.08057	1.06363	1.00661	0.94519	0.88511	0.84463	0.8161	0.83134	0.79596	0.74652	0.70993	0.68435	0.61625	0.54093	0.46943	0.3563	0.24906	0.18359	0.11631	0.04352	-0.05015
chrXV:968185-968186	Ash1_Peak320	-0.269575	-0.30035	-0.304625	-0.3267	-0.3206	-0.30945	-0.316425	-0.327525	-0.26555	-0.2061	-0.18745	-0.135625	-0.069025	-0.002875	0.117475	0.218375	0.307125	0.427125	0.526025	0.5962	0.658925	0.698325	0.757775	0.7838	0.803725	0.78146	0.76569	0.78648	0.79027	0.77549	0.72988	0.63592	0.50434	0.43459	0.39513	0.32914	0.22837	0.14697	0.08751	0.01424	-0.01816	-0.0322	-0.06156	-0.11445	-0.17	-0.20923	-0.19649	-0.23623
chrXV:978965-978966	Ash1_Peak321	-0.265425	-0.301975	-0.326025	-0.3161	-0.34675	-0.27635	-0.251275	-0.250325	-0.20625	-0.1321	-0.0241	0.077225	0.216525	0.333325	0.50655	0.6815	0.86535	1.00417	1.16105	1.29133	1.40153	1.4887	1.53322	1.5651	1.57882	1.57158	1.54383	1.50305	1.42675	1.34764	1.22708	1.10965	0.99368	0.83624	0.69312	0.61701	0.55562	0.4993	0.47146	0.43153	0.3693	0.34133	0.349	0.30156	0.26842	0.20818	0.16792	0.15016
chrXV:989255-989256	Ash1_Peak324	0.0844	0.016725	-0.032575	-0.07555	-0.106875	-0.097475	-0.1206	-0.132825	-0.132225	-0.1146	-0.03265	0.056125	0.173875	0.318875	0.49295	0.682725	0.877625	1.10822	1.31745	1.50277	1.6223	1.67722	1.7538	1.84123	1.8806	1.86694	1.80862	1.75734	1.73069	1.721	1.63101	1.52907	1.42125	1.33428	1.25829	1.1703	1.10107	0.99544	0.87765	0.7099	0.55282	0.39222	0.2418	0.06911	-0.03857	-0.13759	-0.24841	-0.293
chrXV:1019205-1019206	Ash1_Peak326	-0.192775	-0.21915	-0.22855	-0.2421	-0.269975	-0.31425	-0.2746	-0.2324	-0.199675	-0.136375	-0.012525	0.036625	0.044575	0.11085	0.1823	0.20195	0.216925	0.271775	0.366725	0.3914	0.405425	0.459275	0.52335	0.57235	0.5861	0.63134	0.60274	0.50987	0.40938	0.29974	0.22401	0.13204	0.08609	0.00983	-0.01466	-0.01221	-0.0318	-0.00887	0.0034	-0.0068	-0.0022	-0.01277	0.07548	0.07315	0.05101	0.0718	-0.02637	-0.09935
chrXV:1043535-1043536	Ash1_Peak329	-0.423525	-0.4522	-0.46425	-0.50795	-0.558675	-0.554175	-0.5371	-0.4607	-0.39165	-0.305375	-0.20425	-0.098375	0.001175	0.118925	0.174325	0.201875	0.21235	0.2678	0.305275	0.4052	0.4977	0.53695	0.586525	0.585925	0.630975	0.64593	0.6131	0.59601	0.53308	0.48676	0.40513	0.34285	0.27959	0.16849	0.1055	0.04064	-0.05254	-0.11041	-0.18418	-0.24579	-0.27126	-0.2906	-0.34053	-0.32865	-0.34864	-0.3429	-0.32986	-0.31868
chrXVI:67185-67186	Ash1_Peak330	-0.156325	-0.193575	-0.16865	-0.2053	-0.206775	-0.1942	-0.179975	-0.1544	-0.13535	-0.067225	0.033475	0.135325	0.285875	0.4119	0.522775	0.623775	0.64725	0.693175	0.74825	0.709825	0.680275	0.6613	0.680825	0.726225	0.75995	0.74602	0.69959	0.67252	0.66144	0.59946	0.51625	0.47133	0.41057	0.35919	0.31726	0.27284	0.22953	0.18698	0.1691	0.12345	0.08341	0.0298	-0.02958	-0.11507	-0.19184	-0.22973	-0.23629	-0.27439
chrXVI:114595-114596	Ash1_Peak331	-0.00235	0.0009	0.034275	0.026	0.024925	0.00435	-0.0084	0.0402	0.07695	0.065525	0.0399	0.04785	0.026325	0.046075	0.099425	0.17495	0.248625	0.357325	0.4957	0.617175	0.730625	0.87665	0.975175	1.0404	1.07377	1.05094	1.0129	0.96782	0.95272	0.92996	0.93093	0.90435	0.86047	0.77305	0.73029	0.62185	0.51722	0.41822	0.3301	0.22186	0.11832	0.06543	-0.02305	-0.13171	-0.19184	-0.26831	-0.3298	-0.39994
chrXVI:188825-188826	Ash1_Peak332	0.25465	0.329525	0.368025	0.38595	0.3888	0.391375	0.37435	0.360525	0.34335	0.3486	0.3525	0.3233	0.3699	0.470575	0.63545	0.849425	1.11465	1.3251	1.4797	1.63792	1.77938	1.85442	1.90057	1.95143	1.97638	1.9917	1.97733	1.92644	1.83756	1.73342	1.58414	1.41586	1.27355	1.13919	1.07075	0.97728	0.97088	0.90705	0.81759	0.76465	0.69101	0.59178	0.47737	0.39522	0.31738	0.27299	0.21192	0.11229
chrXVI:214975-214976	Ash1_Peak333	0.617375	0.65275	0.672175	0.667025	0.7142	0.709975	0.718625	0.768575	0.809875	0.819025	0.81425	0.85675	0.855475	0.84535	0.881475	0.940125	1.01155	1.0808	1.13822	1.1811	1.2222	1.2789	1.30675	1.33082	1.36943	1.36803	1.37449	1.34643	1.29346	1.23163	1.15569	1.09651	0.97809	0.87192	0.80137	0.66512	0.59548	0.51995	0.4577	0.42077	0.33451	0.29821	0.26408	0.23272	0.2663	0.25353	0.26082	0.2289
chrXVI:287215-287216	Ash1_Peak335	0.1527	0.094325	0.0585	0.074425	0.05735	0.0775	0.078275	0.060075	0.096225	0.149275	0.182075	0.241225	0.3203	0.379975	0.45195	0.481975	0.487675	0.49445	0.521775	0.553775	0.595225	0.638975	0.6967	0.708725	0.729925	0.72013	0.7139	0.67653	0.56192	0.45676	0.42985	0.37638	0.32931	0.37161	0.3598	0.33043	0.29315	0.21188	0.144	0.09466	0.02353	0.01339	-0.01202	-0.05066	-0.06799	-0.05085	-0.0285	-0.04075
chrXVI:432155-432156	Ash1_Peak336	-0.202275	-0.1719	-0.13925	-0.06855	-0.011425	0.0093	0.0302	0.058175	0.0913	0.15285	0.2309	0.309475	0.409725	0.50955	0.60895	0.66315	0.773225	0.861675	0.896725	0.9541	1.0245	1.06103	1.06877	1.09565	1.11515	1.13185	1.12235	1.07606	1.04443	0.99474	0.9188	0.82471	0.74248	0.61685	0.47965	0.38722	0.30714	0.23118	0.13307	0.06468	-0.00167	-0.07934	-0.07953	-0.0975	-0.08618	-0.05773	-0.03864	0.01499
chrXVI:453885-453886	Ash1_Peak337	0.062775	0.1809	0.304625	0.422525	0.51985	0.572075	0.632025	0.6848	0.71365	0.723125	0.6994	0.694175	0.72575	0.7116	0.707625	0.695675	0.6586	0.641775	0.653325	0.66755	0.6976	0.689775	0.69015	0.7466	0.824875	0.84227	0.82	0.80563	0.77034	0.73798	0.68575	0.60516	0.50797	0.46341	0.40012	0.35336	0.27419	0.17718	0.12129	0.03236	-0.07163	-0.09444	-0.12626	-0.11757	-0.12455	-0.10741	-0.06758	-0.081
chrXVI:569465-569466	Ash1_Peak339	0.0303	0.03045	0.057825	0.126075	0.15245	0.148475	0.1437	0.135275	0.117375	0.116225	0.15705	0.22305	0.33625	0.47205	0.6202	0.7166	0.8078	0.8898	0.932275	0.944125	0.9613	0.986675	1.03082	1.05843	1.0412	1.01745	1.01309	0.96517	0.96041	0.9443	0.90016	0.83593	0.72681	0.6066	0.46876	0.30866	0.18432	0.05051	-0.00261	-0.04498	-0.04974	-0.06858	-0.1025	-0.16259	-0.16212	-0.17154	-0.2213	-0.26348
chrXVI:576195-576196	Ash1_Peak341	0.12295	0.11755	0.1374	0.131825	0.190275	0.18735	0.228875	0.2622	0.281775	0.3055	0.36935	0.406125	0.429325	0.46795	0.5086	0.558225	0.589025	0.68105	0.783775	0.889975	0.958575	1.0492	1.15065	1.21235	1.26335	1.23776	1.23693	1.21818	1.18066	1.14243	1.05737	0.95194	0.83745	0.69264	0.52014	0.39553	0.22732	0.15021	0.12403	0.11761	0.09989	0.11764	0.10383	0.06998	0.07412	0.04444	0.02575	0.03199
chrXVI:586095-586096	Ash1_Peak342	-0.4698	-0.432775	-0.3939	-0.4112	-0.334675	-0.290775	-0.2106	-0.081825	0.1291	0.46795	0.78435	1.17938	1.55815	1.8746	2.1434	2.34578	2.49362	2.59945	2.6427	2.70052	2.7603	2.82275	2.88375	2.88795	2.8995	2.89373	2.85765	2.81734	2.74803	2.64689	2.52123	2.40699	2.28572	2.17531	2.0589	1.89267	1.72935	1.57411	1.42448	1.258	1.0746	0.89487	0.71868	0.62036	0.47403	0.38088	0.32851	0.325
chrXVI:587345-587346	Ash1_Peak343	0.3137	0.282725	0.25215	0.215225	0.181425	0.1701	0.161425	0.145425	0.166375	0.185475	0.225875	0.26715	0.29885	0.3824	0.44315	0.49525	0.5432	0.6008	0.717325	0.79605	0.8142	0.84265	0.911425	0.9162	0.942225	0.91691	0.86246	0.81544	0.76572	0.74537	0.69833	0.64758	0.65788	0.62638	0.51023	0.43961	0.35364	0.25443	0.17321	0.06183	0.02896	-0.02811	-0.10742	-0.12822	-0.16051	-0.17541	-0.17483	-0.17416
chrXVI:645535-645536	Ash1_Peak345	-0.17005	-0.20735	-0.189125	-0.153475	-0.1031	-0.0608	-0.042375	-0.01245	0.006925	0.007525	0.06295	0.122625	0.206825	0.2994	0.378375	0.47785	0.57905	0.658225	0.775825	0.8649	0.929025	0.96095	1.01803	1.05535	1.08087	1.09662	1.07985	1.05375	1.03525	0.99453	0.94966	0.91827	0.85446	0.78449	0.69101	0.63114	0.57166	0.44881	0.42927	0.36307	0.31753	0.30295	0.26202	0.32582	0.30671	0.32514	0.38947	0.39843
chrXVI:679095-679096	Ash1_Peak347	0.056875	0.057475	0.081925	0.0973	0.12725	0.1363	0.1019	0.1236	0.177125	0.23555	0.3434	0.4523	0.56325	0.73185	0.878	0.98585	1.10173	1.2472	1.34603	1.38257	1.4494	1.5324	1.58428	1.62578	1.65835	1.6503	1.62706	1.5944	1.56727	1.52721	1.495	1.44862	1.36599	1.29483	1.21489	1.06556	0.86355	0.69967	0.53003	0.37217	0.21005	0.06921	-0.0566	-0.14831	-0.25575	-0.26549	-0.29936	-0.34473
chrXVI:770965-770966	Ash1_Peak349	-0.028925	0.018775	0.036625	0.079425	0.1401	0.17985	0.228175	0.3025	0.285	0.297925	0.346	0.4165	0.42685	0.417625	0.4249	0.448875	0.520075	0.548775	0.5848	0.64585	0.70705	0.699125	0.73095	0.753225	0.7505	0.76806	0.7513	0.73628	0.72754	0.60269	0.40732	0.14672	-0.15902	-0.57376	-1.00686	-1.59112	-2.241	-2.37307	-2.26894	-2.07703	-1.77497	-1.59186	-1.41781	-1.25136	-1.11377	-1.02474	-0.90458	-0.78195
chrXVI:832105-832106	Ash1_Peak351	-0.179075	-0.172125	-0.219625	-0.197925	-0.153225	-0.140475	-0.0655	-0.034675	0.0009	0.109025	0.219	0.29725	0.36845	0.45145	0.490625	0.514775	0.51515	0.535275	0.533525	0.590075	0.6538	0.70655	0.751925	0.8563	0.95065	0.97386	0.96449	0.93174	0.90179	0.89671	0.93803	0.9278	0.93251	0.90834	0.85114	0.79044	0.7074	0.60216	0.52221	0.49043	0.49484	0.45799	0.42303	0.3406	0.27006	0.24682	0.19673	0.15217
chrXVI:840805-840806	Ash1_Peak352	0.815475	0.846475	0.909725	0.92155	0.943925	0.9825	1.01627	1.01117	1.01085	1.0302	1.07708	1.0795	1.06648	1.05845	1.075	1.09355	1.00333	0.99785	1.02142	1.05915	1.09425	1.1021	1.10522	1.11397	1.1255	1.13394	1.11302	1.09097	1.0731	1.05338	1.01605	0.96638	0.92596	0.84412	0.79233	0.73687	0.63594	0.58024	0.48793	0.41956	0.33732	0.23066	0.19278	0.13187	0.08524	0.06839	0.03492	0.05115
chrXVI:921295-921296	Ash1_Peak354	-0.344725	-0.196725	-0.0655	-0.00505	0.006375	-0.0142	-0.00455	0.047875	0.139125	0.16905	0.16585	0.246775	0.30525	0.380125	0.4733	0.499775	0.498625	0.491675	0.501125	0.5611	0.609875	0.650225	0.689875	0.668625	0.7074	0.69752	0.65197	0.5778	0.48271	0.41366	0.38625	0.29764	0.24061	0.19788	0.13958	0.14647	0.1347	0.10456	0.09524	0.03499	0.01902	-0.04031	-0.06851	-0.04949	-0.08938	-0.04763	-0.01141	-0.02192
chrXVI:930795-930796	Ash1_Peak355	-0.36555	-0.26065	-0.21535	-0.155375	-0.086075	-0.0408	-0.03745	-0.0551	-0.0712	-0.0601	-0.0515	-0.00595	0.0619	0.1344	0.1778	0.207975	0.2715	0.363375	0.44735	0.476325	0.527725	0.62085	0.613525	0.658475	0.7159	0.72079	0.71005	0.67999	0.66972	0.63382	0.58736	0.54708	0.44586	0.36665	0.29736	0.27283	0.19685	0.13142	0.08165	0.02474	-0.01266	-0.04555	-0.09835	-0.12433	-0.11428	-0.10205	-0.13822	-0.14052
[truncated: 102 more columns]

## Sheet: Figure 5
Figure 5. Ash1 and Tup1 association with the HO promoter occurs within two nucleosomes that flank the NDRs containing Swi5 binding sites.
Part B						Part C							Part D
Ash1-V5 Binding, HO Left						Tup1-V5 Binding, HO Left							HO / RPR1 RNA Expression
	HO / CLN3	HO / CLN3	HO / CLN3	HO / CLN3			HO / TEC1	HO / TEC1	HO / TEC1	HO / TEC1	HO / TEC1
	ChIP / Input	ChIP / Input	ChIP / Input	ChIP / Input			ChIP / Input	ChIP / Input	ChIP / Input	ChIP / Input	ChIP / Input
	Ash1-V5	Ash1-V5 -1890 Repl	Ash1-V5 -1215 Repl	Ash1-V5 -1890 -1215 Repl			Tup1-V5	Tup1-V5 -1890 Repl	Tup1-V5 -1215 Repl	Tup1-V5 -1890 -1215 Repl	Tup1-V5 ash1			WT	-1890 Change	-1215 Change	-1890 -1215 Change	ash1
	0.32	0.28	0.4	0.34			0.33	0.2	0.28	0.28	0.19			106.1	112.6	131.7	201.6	188
	0.25	0.25	0.37	0.13			0.26	0.22	0.28	0.32	0.05			99.4	103.4	113	250	196.6
	0.51	0.18	0.35	0.29			0.27	0.23	0.29	0.32	0.16			110.9	120.3	144.3	237.6	212.6
	0.32	0.28	0.47	0.27			0.25	0.2	0.34	0.26	0.15			83.6	112.1	127.2	236.5	224.6
	0.38	0.3	0.44	0.36			0.2	0.22	0.36	0.21	0.2		Ave	100	112.1	129.05	231.425	205.45
	0.55	0.28	0.52	0.33			0.33	0.19	0.3	0.27	0.3		Std Dev	11.9071	6.90845	12.9178	20.8042	16.3368
	0.42	0.23	0.45	0.27			0.24	0.2	0.26	0.29	0.13
	0.33	0.21	0.46	0.32						0.22
	0.36	0.29	0.53	0.32		Ave	0.268571	0.208571	0.301429	0.27125	0.168571		t-test -1890 vs. WT =			0.0706754
	0.35	0.28	0.59	0.31		Std Dev	0.0474091	0.0146385	0.0357904	0.0408613	0.0760326		t-test -1215 vs. WT =			0.00821118
Ave	0.379	0.258	0.458	0.294									t-test -1890 vs. -1890 -1215 =			0.000323496
Std Dev	0.0914634	0.0393841	0.0743565	0.0644981									t-test -1215 vs. -1890 -1215 =			0.00019758
													t-test ash1 vs. -1890 -1215 =			0.0499315
t-test -1890 vs. WT =			0.00113319			t-test -1890 vs. WT =			0.00734977
t-test -1215 vs. WT =			0.0244155			t-test -1215 vs. WT =			0.0854631
t-test -1890 vs. -1890 -1215 =			0.0764392			t-test -1890 vs. -1890 -1215 =			0.00144596
t-test -1215 vs. -1890 -1215 =			2.77635e-05			t-test -1215 vs. -1890 -1215 =			0.0756283
						t-test ash1 vs. -1890 -1215 =			0.00553986
Ash1-V5 Binding, HO Right
							Tup1-V5 Binding, HO Right
	HO / CLN3	HO / CLN3	HO / CLN3	HO / CLN3			HO / TEC1	HO / TEC1	HO / TEC1	HO / TEC1	HO / TEC1
	ChIP / Input	ChIP / Input	ChIP / Input	ChIP / Input			ChIP / Input	ChIP / Input	ChIP / Input	ChIP / Input	ChIP / Input
	Ash1-V5	Ash1-V5 -1890 Repl	Ash1-V5 -1210 Repl	Ash1-V5 -1890 -1210 Repl			Tup1-V5	Tup1-V5 -1890 Repl	Tup1-V5 -1210 Repl	Tup1-V5 -1890 -1210 Repl	Tup1-V5 ash1
	0.55	0.51	0.18	0.34			0.47	0.44	0.1	0.12	0.18
	0.51	0.54	0.12	0.08			0.49	0.44	0.09	0.14	0.17
	0.49	0.71	0.1	0.2			0.46	0.6	0.1	0.16	0.17
	0.44	0.72	0.15	0.14			0.56	0.63	0.09	0.09	0.18
	0.67	0.68	0.1	0.23			0.51	0.61	0.14	0.15	0.17
	0.65	0.8	0.11	0.26			0.45	0.55	0.11	0.15	0.31
	0.67	0.6	0.13	0.12			0.5	0.65	0.12	0.18	0.26
	0.73	0.59	0.05	0.08						0.14
	0.66	0.69	0.13	0.1		Ave	0.491429	0.56	0.107143	0.14125	0.205714
	0.66	0.55	0.07	0.06		Std Dev	0.0371612	0.0875595	0.0179947	0.026959	0.0562308
Ave	0.603	0.639	0.114	0.161
Std Dev	0.0969593	0.0943339	0.0374759	0.0926703
						t-test -1890 vs. WT =			0.0462448
t-test -1890 vs. WT =			0.205546			t-test -1215 vs. WT =			1.26008e-09
t-test -1215 vs. WT =			3.15566e-09			t-test -1890 vs. -1890 -1215 =			2.92547e-06
t-test -1890 vs. -1890 -1215 =			5.51523e-10			t-test -1215 vs. -1890 -1215 =			0.00638899
t-test -1215 vs. -1890 -1215 =			0.0815672			t-test ash1 vs. -1890 -1215 =			0.0116867

## Sheet: Figure 6A
Figure 6. Sites of Ash1, Tup1, and Rpd3 co-enrichment are found within nucleosome depleted regions (NDRs).
Part A
Data for generating heat maps representing nucleosome density across Ash1 peaks.
Individual peaks are represented by rows.
Total = 246 peaks (Four of the 250 from 4A are not represented here because they were the 2nd peak in a given intergenic region, and only the largest is shown.)
Primary_ID	Name	Nucl:-750	Nucl:-740	Nucl:-730	Nucl:-720	Nucl:-710	Nucl:-700	Nucl:-690	Nucl:-680	Nucl:-670	Nucl:-660	Nucl:-650	Nucl:-640	Nucl:-630	Nucl:-620	Nucl:-610	Nucl:-600	Nucl:-590	Nucl:-580	Nucl:-570	Nucl:-560	Nucl:-550	Nucl:-540	Nucl:-530	Nucl:-520	Nucl:-510	Nucl:-500	Nucl:-490	Nucl:-480	Nucl:-470	Nucl:-460	Nucl:-450	Nucl:-440	Nucl:-430	Nucl:-420	Nucl:-410	Nucl:-400	Nucl:-390	Nucl:-380	Nucl:-370	Nucl:-360	Nucl:-350	Nucl:-340	Nucl:-330	Nucl:-320	Nucl:-310	Nucl:-300	Nucl:-290	Nucl:-280
chrI:2695-2696	Ash1_Peak1	2.04141	2.20315	2.2959	2.13464	1.67398	0.97825	1.14598	1.95633	3.13959	4.62828	5.93097	6.41812	6.6434	6.48912	5.5959	4.72018	3.20109	2.03984	1.49915	1.28017	1.33241	1.3515	1.84998	3.17497	3.89229	4.01796	4.96099	6.95706	7.63987	7.90462	7.32861	5.59626	5.3496	4.82503	3.34056	1.88018	1.83487	2.31433	3.37432	8.84183	10.7377	11.4861	12.381	13.4779	12.9975	12.4263	10.2222	5.22416
chrI:190305-190306	Ash1_Peak10	1.89273	2.78949	3.52107	4.419	6.12018	6.93354	6.9619	6.91244	6.50369	5.48659	5.01865	4.02503	2.99055	2.19569	2.20673	2.43231	2.59162	3.1844	3.26543	3.72313	4.89951	5.89636	6.93215	7.41532	7.35585	7.26205	7.33094	7.03106	6.73753	5.58159	5.77882	6.47859	8.25728	9.49827	10.3704	10.6342	9.95952	9.98506	9.20557	8.34154	6.54129	5.84041	4.52907	4.56071	4.79937	4.58461	4.11948	4.51147
chrV:141305-141306	Ash1_Peak100	0.05945	0.036	0.05476	0.10435	0.2086	0.2949	0.53402	0.58597	0.90843	1.36249	1.48168	1.52933	1.74752	2.32705	2.30347	2.36024	2.22732	2.07109	2.1482	2.40114	2.23277	2.33741	3.0212	3.13123	3.47458	4.28921	4.72391	4.60532	4.59788	4.72666	5.5542	5.68479	6.01912	5.8521	6.51597	7.74601	7.9088	7.15844	7.00677	7.08938	6.61044	6.33438	5.29579	4.21102	3.96343	3.38651	2.59144	1.95562
chrV:153070-153071	Ash1_Peak101	7.17578	5.02771	4.20081	4.1038	3.98371	4.32437	4.6033	5.14397	6.16045	6.55699	8.10152	8.7438	10.1024	10.6223	10.962	11.0709	10.3731	9.17641	7.71369	6.72773	5.36107	5.26365	4.57336	4.45946	4.48175	4.80689	5.15189	5.08534	6.28843	6.39792	8.40198	9.83093	10.0882	10.1601	10.3448	9.57369	8.65157	7.67378	4.48211	3.5799	2.58148	1.62121	1.12301	0.58252	0.38927	0.3108	0.31239	0.2692
chrV:221595-221596	Ash1_Peak103	1.43195	1.69692	2.31444	3.36184	4.99476	7.60012	10.7624	13.64	15.3351	15.8635	15.601	14.7741	12.685	9.9258	6.61915	4.37281	2.95212	3.08429	3.6451	4.39435	5.37265	6.82818	8.79452	11.6537	14.3012	14.3283	14.7027	14.2862	13.4691	11.875	9.61872	6.49928	4.62463	4.13056	3.58491	3.47178	3.99826	4.60274	5.19138	6.23313	8.98467	11.9057	14.5234	15.0898	14.9032	14.1812	13.6379	11.4392
chrV:242155-242156	Ash1_Peak104	4.81343	4.71531	5.06611	6.7393	6.97276	6.77223	6.98777	7.05626	6.57019	6.40707	5.27552	4.15677	4.00021	4.11448	3.46492	3.46796	3.50746	3.42881	3.58327	3.57531	3.74223	3.47986	3.141	3.81529	4.1281	4.45211	4.70394	4.82123	4.70708	5.30247	6.43605	6.14361	5.70916	5.26444	4.8977	4.69319	4.07782	3.28204	2.12395	1.79527	1.7807	1.82265	1.83481	1.58008	1.38141	1.26077	1.41829	1.62128
chrV:386485-386486	Ash1_Peak105	3.18599	3.05949	3.1891	3.80737	5.13132	6.6399	8.12674	10.0922	12.0334	13.1868	13.5712	12.7245	11.9064	10.1716	8.29869	6.2108	4.23896	3.41322	3.01081	2.74695	2.971	3.82046	4.74965	6.47131	9.01891	9.63059	10.3685	10.5693	10.3559	9.18082	8.35671	5.71753	3.74135	3.03634	2.18414	1.6017	1.37478	1.59157	2.50142	2.95522	3.51039	4.8186	6.61613	7.59536	8.99823	8.92859	8.36345	8.23304
chrV:462065-462066	Ash1_Peak109	4.22586	5.7086	7.15928	8.70894	9.87831	10.1849	10.6507	10.5346	9.56464	8.15587	6.54145	4.73263	3.55487	2.86077	2.47886	2.1699	2.14928	2.84745	3.20268	4.12393	4.88742	5.40133	6.08095	7.46267	8.58855	8.91295	9.49244	9.11004	8.74356	8.33106	7.29716	6.17983	4.92595	4.60587	3.72881	3.7393	4.1192	4.4377	5.21669	6.41286	8.52842	9.75672	10.2134	10.4425	10.1334	9.30855	9.65256	8.44042
chrI:198555-198556	Ash1_Peak11	3.99072	5.30742	7.03135	8.36396	10.0431	10.8187	10.4811	10.3278	9.0419	7.88589	5.68138	4.38865	2.55395	1.9131	1.4206	1.6126	1.80371	2.28378	4.50454	7.13906	9.03215	10.6191	13.4393	14.4365	14.7173	13.6485	12.0563	8.60627	7.44704	5.56552	2.3458	1.50968	1.07223	1.46767	1.5921	2.50338	3.04782	5.6328	7.89769	9.52379	12.2723	13.4443	13.5177	13.4821	12.9936	9.58489	8.12926	6.03762
[truncated: 237 more rows]
[truncated: 102 more columns]

## Sheet: Figure 6B
Figure 6. Sites of Ash1, Tup1, and Rpd3 co-enrichment are found within nucleosome depleted regions (NDRs).
Part B
Data for generating heat maps representing nucleosome density across Tup1 peaks.
[truncated: 819 more rows]
[truncated: 102 more columns]

## Sheet: Figure 6C
Figure 6. Sites of Ash1, Tup1, and Rpd3 co-enrichment are found within nucleosome depleted regions (NDRs).
[truncated: 1,348 more rows]
[truncated: 102 more columns]

[truncated: 8 more sheets: Figure 6D, Figure 7, Figure S1, Figure S2, Figure S3, Figure S5 - Tup1, Figure S5 - Rpd3, Figure S6]
